# Supplementary material for: Dynamic changes in microbial communities and flavor during different fermentation stages of proso millet Baijiu, a new product from Shanxi light-flavored Baijiu
Source: Front Microbiol. 2024 Jan 22;15:1333466. doi: 10.3389/fmicb.2024.1333466 (PMC10839113; doi:10.3389/fmicb.2024.1333466)
Supplement: Supplementary file 1 [file Table_1.xlsx]

## Sheet: FI
Correlation between flavor compounds and fungal abundance at the genus level
		A1	A2	A3	A4	A5	A6	A7	A8	A9	A10	A11	A12	A13	A14	A15	A16	A17	A18	A19	A20	A21	A22	B1	B2	B3	B4	B5	B6	B7	B8	B9	C1	C2	C3	C4	D1	D2	D3	E1	E2	E3	F1	F2	G1	G2	Pichia	Aspergillus	Thermoascus
A1	Pearson correlation	1	.966**	0.069	0.112	-0.21	0.053	-0.336	-.412*	-.552**	-.693**	-0.218	-.479*	-0.362	-.563**	-.565**	-.701**	-0.391	-.473*	.840**	-.572**	.768**	-.433*	-.543**	-0.378	-0.058	.703**	-.525**	.617**	-0.235	0.048	-.594**	-.434*	.685**	0.046	-0.403	.755**	.705**	-.650**	-0.222	.634**	0.082	0.257	.468*	-.465*	.488*	0.176	-0.125	-0.287
	sig.（bilateral）		0	0.747	0.602	0.325	0.805	0.109	0.045	0.005	0	0.307	0.018	0.082	0.004	0.004	0	0.059	0.02	0	0.004	0	0.034	0.006	0.069	0.789	0	0.008	0.001	0.27	0.824	0.002	0.034	0	0.832	0.051	0	0	0.001	0.298	0.001	0.703	0.226	0.021	0.022	0.015	0.411	0.562	0.174
	N	24	24	24	24	24	24	24	24	24	24	24	24	24	24	24	24	24	24	24	24	24	24	24	24	24	24	24	24	24	24	24	24	24	24	24	24	24	24	24	24	24	24	24	24	24	24	24	24
A2	Pearson correlation	.966**	1	0.075	0.254	-0.19	-0.078	-0.236	-0.276	-.423*	-.580**	-0.315	-.505*	-.450*	-.471*	-.443*	-.538**	-.422*	-0.359	.775**	-.456*	.775**	-0.344	-0.383	-0.264	-0.218	.594**	-.524**	.490*	-.410*	-0.129	-.635**	-0.277	.766**	0.144	-0.275	.678**	.609**	-.485*	-0.096	.711**	0.159	0.098	0.317	-.426*	.523**	0.064	-0.016	-0.164
	sig.（bilateral）	0		0.729	0.232	0.374	0.716	0.266	0.193	0.04	0.003	0.134	0.012	0.027	0.02	0.03	0.007	0.04	0.085	0	0.025	0	0.1	0.065	0.212	0.305	0.002	0.009	0.015	0.047	0.547	0.001	0.191	0	0.503	0.194	0	0.002	0.016	0.654	0	0.459	0.649	0.131	0.038	0.009	0.767	0.942	0.443
	N	24	24	24	24	24	24	24	24	24	24	24	24	24	24	24	24	24	24	24	24	24	24	24	24	24	24	24	24	24	24	24	24	24	24	24	24	24	24	24	24	24	24	24	24	24	24	24	24
A3	Pearson correlation	0.069	0.075	1	-.488*	0.34	.715**	-0.056	-0.321	-.664**	-.424*	-.422*	-0.218	-0.023	-0.143	-0.348	-0.28	-0.306	-.586**	.416*	-.587**	0.018	-.721**	-0.104	-.512*	-0.02	.591**	-.457*	.612**	.479*	.658**	-0.401	-.610**	0.189	-0.128	-.639**	.626**	.657**	-0.236	-.552**	0.381	0.08	.637**	.564**	-0.212	-0.269	0.147	-0.071	-0.267
	sig.（bilateral）	0.747	0.729		0.016	0.104	0	0.794	0.126	0	0.039	0.04	0.306	0.915	0.506	0.095	0.185	0.146	0.003	0.043	0.003	0.935	0	0.629	0.01	0.924	0.002	0.025	0.001	0.018	0	0.052	0.002	0.375	0.551	0.001	0.001	0	0.267	0.005	0.067	0.71	0.001	0.004	0.319	0.204	0.492	0.743	0.207
	N	24	24	24	24	24	24	24	24	24	24	24	24	24	24	24	24	24	24	24	24	24	24	24	24	24	24	24	24	24	24	24	24	24	24	24	24	24	24	24	24	24	24	24	24	24	24	24	24
A4	Pearson correlation	0.112	0.254	-.488*	1	0.235	-.585**	.628**	.793**	.531**	.468*	-.418*	-0.359	-.647**	-0.003	0.235	.531**	-0.376	.523**	-0.178	.602**	0.349	.621**	.624**	.743**	-0.153	-.415*	0.083	-.509*	-.878**	-.820**	-0.105	.736**	.489*	.550**	.806**	-0.353	-.438*	.599**	.930**	0.056	0.399	-.740**	-.679**	0.001	0.321	-.684**	.681**	.668**
	sig.（bilateral）	0.602	0.232	0.016		0.269	0.003	0.001	0	0.008	0.021	0.042	0.085	0.001	0.987	0.269	0.008	0.07	0.009	0.406	0.002	0.095	0.001	0.001	0	0.475	0.044	0.7	0.011	0	0	0.625	0	0.015	0.005	0	0.091	0.032	0.002	0	0.797	0.054	0	0	0.995	0.126	0	0	0
	N	24	24	24	24	24	24	24	24	24	24	24	24	24	24	24	24	24	24	24	24	24	24	24	24	24	24	24	24	24	24	24	24	24	24	24	24	24	24	24	24	24	24	24	24	24	24	24	24
A5	Pearson correlation	-0.21	-0.19	0.34	0.235	1	0.401	.846**	.571**	-0.086	0.112	-.558**	-.476*	-.487*	-0.189	-0.045	0.264	-.599**	-0.051	-0.087	0.246	-0.033	0.028	.631**	0.283	.500*	0.008	-0.111	0.066	-0.059	0.105	-0.108	0.125	0.248	0.154	0.181	0.026	0.031	0.388	0.358	0.034	0.261	0.109	0.004	-0.274	-.439*	-.540**	.626**	0.334
	sig.（bilateral）	0.325	0.374	0.104	0.269		0.052	0	0.004	0.689	0.602	0.005	0.019	0.016	0.377	0.836	0.213	0.002	0.813	0.686	0.246	0.88	0.895	0.001	0.18	0.013	0.97	0.605	0.759	0.785	0.624	0.615	0.562	0.242	0.473	0.399	0.904	0.887	0.061	0.086	0.876	0.217	0.611	0.987	0.195	0.032	0.006	0.001	0.111
	N	24	24	24	24	24	24	24	24	24	24	24	24	24	24	24	24	24	24	24	24	24	24	24	24	24	24	24	24	24	24	24	24	24	24	24	24	24	24	24	24	24	24	24	24	24	24	24	24
A6	Pearson correlation	0.053	-0.078	.715**	-.585**	0.401	1	-0.111	-.414*	-.830**	-.619**	-0.236	-0.354	-0.05	-.496*	-.623**	-.529**	-0.404	-.805**	.456*	-.677**	0.114	-.783**	-0.328	-.454*	0.399	.694**	-.503*	.759**	.656**	.883**	-0.374	-.794**	0.082	-0.137	-.731**	.628**	.683**	-.468*	-.577**	-0.066	0.097	.860**	.771**	-.468*	-.460*	0.236	-0.157	-0.33
	sig.（bilateral）	0.805	0.716	0	0.003	0.052		0.605	0.044	0	0.001	0.267	0.089	0.817	0.014	0.001	0.008	0.05	0	0.025	0	0.594	0	0.117	0.026	0.054	0	0.012	0	0.001	0	0.072	0	0.702	0.522	0	0.001	0	0.021	0.003	0.758	0.652	0	0	0.021	0.024	0.267	0.463	0.115
	N	24	24	24	24	24	24	24	24	24	24	24	24	24	24	24	24	24	24	24	24	24	24	24	24	24	24	24	24	24	24	24	24	24	24	24	24	24	24	24	24	24	24	24	24	24	24	24	24
A7	Pearson correlation	-0.336	-0.236	-0.056	.628**	.846**	-0.111	1	.904**	0.402	.522**	-.495*	-0.319	-.522**	0.087	0.3	.635**	-.429*	.417*	-0.396	.676**	-0.102	.502*	.906**	.626**	0.307	-.424*	0.168	-0.403	-.425*	-0.385	0.089	.614**	0.203	0.282	.653**	-0.381	-.407*	.739**	.767**	-0.025	0.264	-0.392	-.482*	-0.014	-0.239	-.741**	.782**	.606**
	sig.（bilateral）	0.109	0.266	0.794	0.001	0	0.605		0	0.052	0.009	0.014	0.129	0.009	0.686	0.154	0.001	0.036	0.043	0.055	0	0.635	0.013	0	0.001	0.144	0.039	0.433	0.051	0.038	0.063	0.68	0.001	0.342	0.182	0.001	0.067	0.049	0	0	0.908	0.212	0.058	0.017	0.949	0.26	0	0	0.002
	N	24	24	24	24	24	24	24	24	24	24	24	24	24	24	24	24	24	24	24	24	24	24	24	24	24	24	24	24	24	24	24	24	24	24	24	24	24	24	24	24	24	24	24	24	24	24	24	24
A8	Pearson correlation	-.412*	-0.276	-0.321	.793**	.571**	-.414*	.904**	1	.665**	.713**	-0.385	-0.188	-.491*	0.238	.470*	.827**	-0.274	.631**	-.554**	.832**	-0.117	.702**	.942**	.838**	0.071	-.661**	0.327	-.677**	-.612**	-.640**	0.18	.836**	0.143	.459*	.877**	-.613**	-.654**	.885**	.931**	-0.192	0.34	-.672**	-.745**	0.156	-0.068	-.795**	.791**	.764**
	sig.（bilateral）	0.045	0.193	0.126	0	0.004	0.044	0		0	0	0.063	0.379	0.015	0.263	0.02	0	0.195	0.001	0.005	0	0.586	0	0	0	0.741	0	0.119	0	0.001	0.001	0.399	0	0.506	0.024	0	0.001	0.001	0	0	0.369	0.104	0	0	0.465	0.751	0	0	0
	N	24	24	24	24	24	24	24	24	24	24	24	24	24	24	24	24	24	24	24	24	24	24	24	24	24	24	24	24	24	24	24	24	24	24	24	24	24	24	24	24	24	24	24	24	24	24	24	24
A9	Pearson correlation	-.552**	-.423*	-.664**	.531**	-0.086	-.830**	0.402	.665**	1	.909**	0.262	.475*	0.137	.682**	.835**	.838**	.455*	.945**	-.853**	.933**	-.472*	.940**	.645**	.638**	-0.223	-.967**	.698**	-.977**	-.480*	-.812**	.626**	.949**	-0.367	0.116	.897**	-.941**	-.962**	.786**	.705**	-0.274	-0.103	-.898**	-.927**	.605**	0.099	-0.379	0.298	.470*
	sig.（bilateral）	0.005	0.04	0	0.008	0.689	0	0.052	0		0	0.216	0.019	0.522	0	0	0	0.025	0	0	0	0.02	0	0.001	0.001	0.294	0	0	0	0.017	0	0.001	0	0.078	0.591	0	0	0	0	0	0.195	0.631	0	0	0.002	0.646	0.068	0.157	0.02
	N	24	24	24	24	24	24	24	24	24	24	24	24	24	24	24	24	24	24	24	24	24	24	24	24	24	24	24	24	24	24	24	24	24	24	24	24	24	24	24	24	24	24	24	24	24	24	24	24
A10	Pearson correlation	-.693**	-.580**	-.424*	.468*	0.112	-.619**	.522**	.713**	.909**	1	0.144	.503*	0.202	.741**	.813**	.898**	.412*	.932**	-.899**	.902**	-.585**	.881**	.751**	.590**	-0.135	-.918**	.699**	-.924**	-0.288	-.641**	.664**	.873**	-.432*	0.077	.860**	-.906**	-.905**	.866**	.686**	-0.297	-0.121	-.789**	-.894**	.667**	-0.037	-0.392	0.333	.442*
	sig.（bilateral）	0	0.003	0.039	0.021	0.602	0.001	0.009	0	0		0.503	0.012	0.344	0	0	0	0.045	0	0	0	0.003	0	0	0.002	0.529	0	0	0	0.172	0.001	0	0	0.035	0.72	0	0	0	0	0	0.158	0.573	0	0	0	0.863	0.058	0.112	0.031
	N	24	24	24	24	24	24	24	24	24	24	24	24	24	24	24	24	24	24	24	24	24	24	24	24	24	24	24	24	24	24	24	24	24	24	24	24	24	24	24	24	24	24	24	24	24	24	24	24
A11	Pearson correlation	-0.218	-0.315	-.422*	-.418*	-.558**	-0.236	-.495*	-0.385	0.262	0.144	1	.766**	.807**	0.351	0.305	-0.087	.799**	0.271	-0.401	0.087	-.417*	0.228	-0.394	-0.31	0.166	-0.272	.619**	-0.218	0.386	0.021	.729**	0.011	-.604**	-.435*	-0.048	-0.352	-0.312	-0.186	-0.299	-0.264	-.462*	-0.047	-0.018	.486*	0.045	.576**	-.599**	-.498*
	sig.（bilateral）	0.307	0.134	0.04	0.042	0.005	0.267	0.014	0.063	0.216	0.503		0	0	0.093	0.148	0.687	0	0.2	0.052	0.685	0.043	0.284	0.057	0.14	0.439	0.199	0.001	0.306	0.062	0.923	0	0.961	0.002	0.034	0.825	0.092	0.138	0.385	0.156	0.213	0.023	0.829	0.932	0.016	0.836	0.003	0.002	0.013
	N	24	24	24	24	24	24	24	24	24	24	24	24	24	24	24	24	24	24	24	24	24	24	24	24	24	24	24	24	24	24	24	24	24	24	24	24	24	24	24	24	24	24	24	24	24	24	24	24
A12	Pearson correlation	-.479*	-.505*	-0.218	-0.359	-.476*	-0.354	-0.319	-0.188	.475*	.503*	.766**	1	.910**	.788**	.609**	0.22	.969**	.559**	-.636**	0.302	-.777**	.413*	-0.087	-0.263	-0.067	-.519**	.747**	-.476*	.430*	-0.056	.840**	0.223	-.827**	-.557**	0.138	-.540**	-.482*	0.102	-0.193	-0.135	-.673**	-0.249	-0.297	.797**	-0.014	.422*	-.495*	-0.343
	sig.（bilateral）	0.018	0.012	0.306	0.085	0.019	0.089	0.129	0.379	0.019	0.012	0		0	0	0.002	0.301	0	0.005	0.001	0.152	0	0.045	0.687	0.215	0.757	0.009	0	0.019	0.036	0.796	0	0.295	0	0.005	0.519	0.006	0.017	0.634	0.367	0.531	0	0.241	0.158	0	0.947	0.04	0.014	0.101
	N	24	24	24	24	24	24	24	24	24	24	24	24	24	24	24	24	24	24	24	24	24	24	24	24	24	24	24	24	24	24	24	24	24	24	24	24	24	24	24	24	24	24	24	24	24	24	24	24
A13	Pearson correlation	-0.362	-.450*	-0.023	-.647**	-.487*	-0.05	-.522**	-.491*	0.137	0.202	.807**	.910**	1	.543**	0.308	-0.08	.886**	0.236	-0.388	-0.026	-.652**	0.081	-0.361	-.506*	0.038	-0.191	.539**	-0.125	.660**	0.263	.705**	-0.143	-.802**	-.638**	-0.214	-0.25	-0.179	-0.189	-.504*	-0.119	-.668**	0.109	0.06	.596**	-0.078	.658**	-.695**	-.594**
	sig.（bilateral）	0.082	0.027	0.915	0.001	0.016	0.817	0.009	0.015	0.522	0.344	0	0		0.006	0.143	0.709	0	0.267	0.061	0.902	0.001	0.708	0.083	0.012	0.861	0.37	0.007	0.561	0	0.215	0	0.505	0	0.001	0.316	0.238	0.404	0.376	0.012	0.58	0	0.611	0.78	0.002	0.717	0	0	0.002
	N	24	24	24	24	24	24	24	24	24	24	24	24	24	24	24	24	24	24	24	24	24	24	24	24	24	24	24	24	24	24	24	24	24	24	24	24	24	24	24	24	24	24	24	24	24	24	24	24
A14	Pearson correlation	-.563**	-.471*	-0.143	-0.003	-0.189	-.496*	0.087	0.238	.682**	.741**	0.351	.788**	.543**	1	.866**	.568**	.744**	.728**	-.755**	.581**	-.815**	.604**	0.38	0.037	-0.326	-.705**	.642**	-.718**	0.085	-0.341	.652**	.552**	-.638**	-0.369	.437*	-.673**	-.632**	.485*	0.153	-0.008	-.543**	-.576**	-.649**	.896**	0.084	0.074	-0.168	-0.012
	sig.（bilateral）	0.004	0.02	0.506	0.987	0.377	0.014	0.686	0.263	0	0	0.093	0	0.006		0	0.004	0	0	0	0.003	0	0.002	0.067	0.863	0.12	0	0.001	0	0.694	0.103	0.001	0.005	0.001	0.076	0.033	0	0.001	0.016	0.476	0.971	0.006	0.003	0.001	0	0.696	0.73	0.432	0.957
	N	24	24	24	24	24	24	24	24	24	24	24	24	24	24	24	24	24	24	24	24	24	24	24	24	24	24	24	24	24	24	24	24	24	24	24	24	24	24	24	24	24	24	24	24	24	24	24	24
A15	Pearson correlation	-.565**	-.443*	-0.348	0.235	-0.045	-.623**	0.3	.470*	.835**	.813**	0.305	.609**	0.308	.866**	1	.742**	.570**	.816**	-.834**	.767**	-.683**	.748**	.564**	0.316	-0.233	-.843**	.690**	-.857**	-0.2	-.581**	.650**	.752**	-.457*	-0.076	.650**	-.812**	-.795**	.678**	.413*	-0.14	-0.268	-.721**	-.773**	.709**	-0.04	-0.187	0.123	0.202
	sig.（bilateral）	0.004	0.03	0.095	0.269	0.836	0.001	0.154	0.02	0	0	0.148	0.002	0.143	0		0	0.004	0	0	0	0	0	0.004	0.133	0.272	0	0	0	0.348	0.003	0.001	0	0.025	0.725	0.001	0	0	0	0.045	0.514	0.205	0	0	0	0.852	0.381	0.566	0.344
	N	24	24	24	24	24	24	24	24	24	24	24	24	24	24	24	24	24	24	24	24	24	24	24	24	24	24	24	24	24	24	24	24	24	24	24	24	24	24	24	24	24	24	24	24	24	24	24	24
A16	Pearson correlation	-.701**	-.538**	-0.28	.531**	0.264	-.529**	.635**	.827**	.838**	.898**	-0.087	0.22	-0.08	.568**	.742**	1	0.12	.774**	-.812**	.853**	-.422*	.725**	.882**	.764**	-0.209	-.859**	.537**	-.865**	-.439*	-.647**	.428*	.864**	-0.184	0.403	.840**	-.821**	-.841**	.984**	.737**	-0.345	0.253	-.737**	-.851**	.439*	-0.147	-.603**	.568**	.638**
	sig.（bilateral）	0	0.007	0.185	0.008	0.213	0.008	0.001	0	0	0	0.687	0.301	0.709	0.004	0		0.577	0	0	0	0.04	0	0	0	0.328	0	0.007	0	0.032	0.001	0.037	0	0.39	0.051	0	0	0	0	0	0.098	0.233	0	0	0.032	0.493	0.002	0.004	0.001
	N	24	24	24	24	24	24	24	24	24	24	24	24	24	24	24	24	24	24	24	24	24	24	24	24	24	24	24	24	24	24	24	24	24	24	24	24	24	24	24	24	24	24	24	24	24	24	24	24
A17	Pearson correlation	-0.391	-.422*	-0.306	-0.376	-.599**	-0.404	-.429*	-0.274	.455*	.412*	.799**	.969**	.886**	.744**	.570**	0.12	1	.504*	-.551**	0.249	-.723**	0.388	-0.2	-0.289	-0.143	-.480*	.654**	-.451*	0.38	-0.083	.765**	0.189	-.822**	-.595**	0.09	-.509*	-.453*	-0.01	-0.243	-0.13	-.718**	-0.259	-0.275	.747**	0.091	.485*	-.575**	-0.365
	sig.（bilateral）	0.059	0.04	0.146	0.07	0.002	0.05	0.036	0.195	0.025	0.045	0	0	0	0	0.004	0.577		0.012	0.005	0.24	0	0.061	0.348	0.171	0.506	0.018	0.001	0.027	0.067	0.701	0	0.376	0	0.002	0.676	0.011	0.026	0.964	0.252	0.545	0	0.222	0.194	0	0.673	0.016	0.003	0.08
	N	24	24	24	24	24	24	24	24	24	24	24	24	24	24	24	24	24	24	24	24	24	24	24	24	24	24	24	24	24	24	24	24	24	24	24	24	24	24	24	24	24	24	24	24	24	24	24	24
A18	Pearson correlation	-.473*	-0.359	-.586**	.523**	-0.051	-.805**	.417*	.631**	.945**	.932**	0.271	.559**	0.236	.728**	.816**	.774**	.504*	1	-.820**	.907**	-.497*	.944**	.622**	.502*	-0.118	-.904**	.771**	-.919**	-0.388	-.763**	.701**	.905**	-0.371	-0.008	.868**	-.863**	-.879**	.735**	.677**	-0.108	-0.236	-.856**	-.881**	.672**	0.129	-0.3	0.244	0.334
	sig.（bilateral）	0.02	0.085	0.003	0.009	0.813	0	0.043	0.001	0	0	0.2	0.005	0.267	0	0	0	0.012		0	0	0.014	0	0.001	0.012	0.582	0	0	0	0.061	0	0	0	0.074	0.971	0	0	0	0	0	0.615	0.268	0	0	0	0.548	0.155	0.251	0.11
	N	24	24	24	24	24	24	24	24	24	24	24	24	24	24	24	24	24	24	24	24	24	24	24	24	24	24	24	24	24	24	24	24	24	24	24	24	24	24	24	24	24	24	24	24	24	24	24	24
A19	Pearson correlation	.840**	.775**	.416*	-0.178	-0.087	.456*	-0.396	-.554**	-.853**	-.899**	-0.401	-.636**	-0.388	-.755**	-.834**	-.812**	-.551**	-.820**	1	-.841**	.760**	-.788**	-.621**	-.464*	-0.025	.926**	-.796**	.875**	0.033	.438*	-.809**	-.748**	.636**	0.064	-.703**	.943**	.914**	-.758**	-.472*	.469*	0.21	.622**	.747**	-.682**	0.245	0.247	-0.182	-0.303
	sig.（bilateral）	0	0	0.043	0.406	0.686	0.025	0.055	0.005	0	0	0.052	0.001	0.061	0	0	0	0.005	0		0	0	0	0.001	0.023	0.909	0	0	0	0.877	0.032	0	0	0.001	0.766	0	0	0	0	0.02	0.021	0.326	0.001	0	0	0.249	0.244	0.393	0.15
	N	24	24	24	24	24	24	24	24	24	24	24	24	24	24	24	24	24	24	24	24	24	24	24	24	24	24	24	24	24	24	24	24	24	24	24	24	24	24	24	24	24	24	24	24	24	24	24	24
A20	Pearson correlation	-.572**	-.456*	-.587**	.602**	0.246	-.677**	.676**	.832**	.933**	.902**	0.087	0.302	-0.026	.581**	.767**	.853**	0.249	.907**	-.841**	1	-.461*	.943**	.813**	.703**	0.028	-.925**	.660**	-.912**	-.473*	-.739**	.584**	.960**	-0.285	0.114	.930**	-.896**	-.913**	.850**	.810**	-0.243	-0.071	-.821**	-.880**	.484*	-0.038	-.515*	.465*	.534**
	sig.（bilateral）	0.004	0.025	0.003	0.002	0.246	0	0	0	0	0	0.685	0.152	0.902	0.003	0	0	0.24	0	0		0.023	0	0	0	0.898	0	0	0	0.02	0	0.003	0	0.178	0.594	0	0	0	0	0	0.253	0.743	0	0	0.016	0.859	0.01	0.022	0.007
	N	24	24	24	24	24	24	24	24	24	24	24	24	24	24	24	24	24	24	24	24	24	24	24	24	24	24	24	24	24	24	24	24	24	24	24	24	24	24	24	24	24	24	24	24	24	24	24	24
A21	Pearson correlation	.768**	.775**	0.018	0.349	-0.033	0.114	-0.102	-0.117	-.472*	-.585**	-.417*	-.777**	-.652**	-.815**	-.683**	-.422*	-.723**	-.497*	.760**	-.461*	1	-.411*	-0.285	0.055	-0.067	.607**	-.622**	.533**	-.460*	-0.061	-.736**	-0.301	.872**	.516**	-0.211	.619**	.537**	-0.337	0.066	0.263	.599**	0.202	0.35	-.690**	0.327	-0.12	0.203	0.075
	sig.（bilateral）	0	0	0.935	0.095	0.88	0.594	0.635	0.586	0.02	0.003	0.043	0	0.001	0	0	0.04	0	0.014	0	0.023		0.046	0.178	0.797	0.756	0.002	0.001	0.007	0.024	0.778	0	0.153	0	0.01	0.322	0.001	0.007	0.107	0.758	0.214	0.002	0.344	0.094	0	0.119	0.578	0.342	0.727
	N	24	24	24	24	24	24	24	24	24	24	24	24	24	24	24	24	24	24	24	24	24	24	24	24	24	24	24	24	24	24	24	24	24	24	24	24	24	24	24	24	24	24	24	24	24	24	24	24
A22	Pearson correlation	-.433*	-0.344	-.721**	.621**	0.028	-.783**	.502*	.702**	.940**	.881**	0.228	.413*	0.081	.604**	.748**	.725**	0.388	.944**	-.788**	.943**	-.411*	1	.630**	.587**	-0.03	-.895**	.678**	-.907**	-.465*	-.786**	.633**	.932**	-0.321	-0.002	.924**	-.883**	-.903**	.706**	.777**	-0.194	-0.214	-.878**	-.895**	.583**	0.149	-0.387	0.313	.436*
	sig.（bilateral）	0.034	0.1	0	0.001	0.895	0	0.013	0	0	0	0.284	0.045	0.708	0.002	0	0	0.061	0	0	0	0.046		0.001	0.003	0.889	0	0	0	0.022	0	0.001	0	0.127	0.992	0	0	0	0	0	0.364	0.314	0	0	0.003	0.486	0.062	0.136	0.033
	N	24	24	24	24	24	24	24	24	24	24	24	24	24	24	24	24	24	24	24	24	24	24	24	24	24	24	24	24	24	24	24	24	24	24	24	24	24	24	24	24	24	24	24	24	24	24	24	24
B1	Pearson correlation	-.543**	-0.383	-0.104	.624**	.631**	-0.328	.906**	.942**	.645**	.751**	-0.394	-0.087	-0.361	0.38	.564**	.882**	-0.2	.622**	-.621**	.813**	-0.285	.630**	1	.730**	0.002	-.664**	0.323	-.662**	-.480*	-.549**	0.213	.791**	0.044	0.35	.779**	-.605**	-.631**	.938**	.794**	-0.115	0.263	-.602**	-.713**	0.225	-0.197	-.728**	.731**	.672**
	sig.（bilateral）	0.006	0.065	0.629	0.001	0.001	0.117	0	0	0.001	0	0.057	0.687	0.083	0.067	0.004	0	0.348	0.001	0.001	0	0.178	0.001		0	0.994	0	0.124	0	0.018	0.005	0.319	0	0.838	0.094	0	0.002	0.001	0	0	0.594	0.215	0.002	0	0.291	0.356	0	0	0
	N	24	24	24	24	24	24	24	24	24	24	24	24	24	24	24	24	24	24	24	24	24	24	24	24	24	24	24	24	24	24	24	24	24	24	24	24	24	24	24	24	24	24	24	24	24	24	24	24
B2	Pearson correlation	-0.378	-0.264	-.512*	.743**	0.283	-.454*	.626**	.838**	.638**	.590**	-0.31	-0.263	-.506*	0.037	0.316	.764**	-0.289	.502*	-.464*	.703**	0.055	.587**	.730**	1	-0.108	-.627**	0.204	-.655**	-.695**	-.662**	0.044	.747**	0.146	.710**	.808**	-.608**	-.657**	.784**	.866**	-.488*	.551**	-.647**	-.698**	-0.041	-0.045	-.761**	.733**	.816**
	sig.（bilateral）	0.069	0.212	0.01	0	0.18	0.026	0.001	0	0.001	0.002	0.14	0.215	0.012	0.863	0.133	0	0.171	0.012	0.023	0	0.797	0.003	0		0.616	0.001	0.339	0.001	0	0	0.838	0	0.497	0	0	0.002	0	0	0	0.016	0.005	0.001	0	0.849	0.833	0	0	0
	N	24	24	24	24	24	24	24	24	24	24	24	24	24	24	24	24	24	24	24	24	24	24	24	24	24	24	24	24	24	24	24	24	24	24	24	24	24	24	24	24	24	24	24	24	24	24	24	24
B3	Pearson correlation	-0.058	-0.218	-0.02	-0.153	.500*	0.399	0.307	0.071	-0.223	-0.135	0.166	-0.067	0.038	-0.326	-0.233	-0.209	-0.143	-0.118	-0.025	0.028	-0.067	-0.03	0.002	-0.108	1	0.126	0.263	0.243	0.391	0.399	0.296	-0.176	-0.075	-0.2	-0.094	0.078	0.112	-0.136	-0.011	-0.148	-0.074	.417*	0.358	-0.243	-.436*	0.003	0.093	-0.165
	sig.（bilateral）	0.789	0.305	0.924	0.475	0.013	0.054	0.144	0.741	0.294	0.529	0.439	0.757	0.861	0.12	0.272	0.328	0.506	0.582	0.909	0.898	0.756	0.889	0.994	0.616		0.556	0.215	0.254	0.059	0.053	0.161	0.41	0.728	0.348	0.662	0.719	0.602	0.526	0.961	0.491	0.731	0.043	0.086	0.252	0.033	0.991	0.667	0.44
	N	24	24	24	24	24	24	24	24	24	24	24	24	24	24	24	24	24	24	24	24	24	24	24	24	24	24	24	24	24	24	24	24	24	24	24	24	24	24	24	24	24	24	24	24	24	24	24	24
B4	Pearson correlation	.703**	.594**	.591**	-.415*	0.008	.694**	-.424*	-.661**	-.967**	-.918**	-0.272	-.519**	-0.191	-.705**	-.843**	-.859**	-.480*	-.904**	.926**	-.925**	.607**	-.895**	-.664**	-.627**	0.126	1	-.737**	.978**	0.325	.676**	-.679**	-.899**	.492*	-0.08	-.855**	.977**	.978**	-.799**	-.648**	0.403	0.123	.810**	.885**	-.598**	0.086	0.379	-0.293	-.480*
	sig.（bilateral）	0	0.002	0.002	0.044	0.97	0	0.039	0	0	0	0.199	0.009	0.37	0	0	0	0.018	0	0	0	0.002	0	0	0.001	0.556		0	0	0.121	0	0	0	0.015	0.711	0	0	0	0	0.001	0.051	0.567	0	0	0.002	0.69	0.068	0.165	0.018
	N	24	24	24	24	24	24	24	24	24	24	24	24	24	24	24	24	24	24	24	24	24	24	24	24	24	24	24	24	24	24	24	24	24	24	24	24	24	24	24	24	24	24	24	24	24	24	24	24
B5	Pearson correlation	-.525**	-.524**	-.457*	0.083	-0.111	-.503*	0.168	0.327	.698**	.699**	.619**	.747**	.539**	.642**	.690**	.537**	.654**	.771**	-.796**	.660**	-.622**	.678**	0.323	0.204	0.263	-.737**	1	-.681**	0.092	-0.324	.921**	.572**	-.555**	-0.135	.544**	-.729**	-.704**	.472*	0.309	-0.272	-0.282	-.463*	-.513*	.673**	-0.105	-0.014	-0.002	-0.006
	sig.（bilateral）	0.008	0.009	0.025	0.7	0.605	0.012	0.433	0.119	0	0	0.001	0	0.007	0.001	0	0.007	0.001	0	0	0	0.001	0	0.124	0.339	0.215	0		0	0.668	0.122	0	0.003	0.005	0.529	0.006	0	0	0.02	0.141	0.198	0.182	0.023	0.01	0	0.624	0.95	0.994	0.979
	N	24	24	24	24	24	24	24	24	24	24	24	24	24	24	24	24	24	24	24	24	24	24	24	24	24	24	24	24	24	24	24	24	24	24	24	24	24	24	24	24	24	24	24	24	24	24	24	24
B6	Pearson correlation	.617**	.490*	.612**	-.509*	0.066	.759**	-0.403	-.677**	-.977**	-.924**	-0.218	-.476*	-0.125	-.718**	-.857**	-.865**	-.451*	-.919**	.875**	-.912**	.533**	-.907**	-.662**	-.655**	0.243	.978**	-.681**	1	.422*	.759**	-.602**	-.926**	0.398	-0.147	-.886**	.952**	.963**	-.806**	-.696**	0.356	0.083	.886**	.942**	-.623**	-0.035	0.388	-0.299	-.497*
	sig.（bilateral）	0.001	0.015	0.001	0.011	0.759	0	0.051	0	0	0	0.306	0.019	0.561	0	0	0	0.027	0	0	0	0.007	0	0	0.001	0.254	0	0		0.04	0	0.002	0	0.054	0.493	0	0	0	0	0	0.087	0.7	0	0	0.001	0.871	0.061	0.155	0.014
	N	24	24	24	24	24	24	24	24	24	24	24	24	24	24	24	24	24	24	24	24	24	24	24	24	24	24	24	24	24	24	24	24	24	24	24	24	24	24	24	24	24	24	24	24	24	24	24	24
B7	Pearson correlation	-0.235	-.410*	.479*	-.878**	-0.059	.656**	-.425*	-.612**	-.480*	-0.288	0.386	.430*	.660**	0.085	-0.2	-.439*	0.38	-0.388	0.033	-.473*	-.460*	-.465*	-.480*	-.695**	0.391	0.325	0.092	.422*	1	.864**	0.272	-.649**	-.562**	-.613**	-.653**	0.248	0.346	-.478*	-.759**	-0.137	-.469*	.696**	.579**	0.143	-0.4	.593**	-.586**	-.616**
	sig.（bilateral）	0.27	0.047	0.018	0	0.785	0.001	0.038	0.001	0.017	0.172	0.062	0.036	0	0.694	0.348	0.032	0.067	0.061	0.877	0.02	0.024	0.022	0.018	0	0.059	0.121	0.668	0.04		0	0.199	0.001	0.004	0.001	0.001	0.243	0.098	0.018	0	0.524	0.021	0	0.003	0.504	0.053	0.002	0.003	0.001
	N	24	24	24	24	24	24	24	24	24	24	24	24	24	24	24	24	24	24	24	24	24	24	24	24	24	24	24	24	24	24	24	24	24	24	24	24	24	24	24	24	24	24	24	24	24	24	24	24
B8	Pearson correlation	0.048	-0.129	.658**	-.820**	0.105	.883**	-0.385	-.640**	-.812**	-.641**	0.021	-0.056	0.263	-0.341	-.581**	-.647**	-0.083	-.763**	.438*	-.739**	-0.061	-.786**	-.549**	-.662**	0.399	.676**	-0.324	.759**	.864**	1	-0.187	-.878**	-0.175	-0.37	-.844**	.611**	.686**	-.642**	-.797**	-0.04	-0.16	.924**	.835**	-0.273	-0.368	.468*	-.428*	-.513*
	sig.（bilateral）	0.824	0.547	0	0	0.624	0	0.063	0.001	0	0.001	0.923	0.796	0.215	0.103	0.003	0.001	0.701	0	0.032	0	0.778	0	0.005	0	0.053	0	0.122	0	0		0.381	0	0.415	0.076	0	0.002	0	0.001	0	0.852	0.454	0	0	0.197	0.076	0.021	0.037	0.01
	N	24	24	24	24	24	24	24	24	24	24	24	24	24	24	24	24	24	24	24	24	24	24	24	24	24	24	24	24	24	24	24	24	24	24	24	24	24	24	24	24	24	24	24	24	24	24	24	24
B9	Pearson correlation	-.594**	-.635**	-0.401	-0.105	-0.108	-0.374	0.089	0.18	.626**	.664**	.729**	.840**	.705**	.652**	.650**	.428*	.765**	.701**	-.809**	.584**	-.736**	.633**	0.213	0.044	0.296	-.679**	.921**	-.602**	0.272	-0.187	1	.450*	-.735**	-0.363	.423*	-.716**	-.666**	0.355	0.152	-0.306	-.470*	-0.35	-.421*	.708**	-0.137	0.095	-0.124	-0.094
	sig.（bilateral）	0.002	0.001	0.052	0.625	0.615	0.072	0.68	0.399	0.001	0	0	0	0	0.001	0.001	0.037	0	0	0	0.003	0	0.001	0.319	0.838	0.161	0	0	0.002	0.199	0.381		0.027	0	0.081	0.039	0	0	0.089	0.478	0.145	0.021	0.094	0.04	0	0.523	0.66	0.563	0.664
	N	24	24	24	24	24	24	24	24	24	24	24	24	24	24	24	24	24	24	24	24	24	24	24	24	24	24	24	24	24	24	24	24	24	24	24	24	24	24	24	24	24	24	24	24	24	24	24	24
C1	Pearson correlation	-.434*	-0.277	-.610**	.736**	0.125	-.794**	.614**	.836**	.949**	.873**	0.011	0.223	-0.143	.552**	.752**	.864**	0.189	.905**	-.748**	.960**	-0.301	.932**	.791**	.747**	-0.176	-.899**	.572**	-.926**	-.649**	-.878**	.450*	1	-0.115	0.251	.965**	-.846**	-.889**	.857**	.865**	-0.154	0.048	-.921**	-.938**	.463*	0.112	-.565**	.507*	.606**
	sig.（bilateral）	0.034	0.191	0.002	0	0.562	0	0.001	0	0	0	0.961	0.295	0.505	0.005	0	0	0.376	0	0	0	0.153	0	0	0	0.41	0	0.003	0	0.001	0	0.027		0.592	0.237	0	0	0	0	0	0.471	0.823	0	0	0.023	0.603	0.004	0.011	0.002
	N	24	24	24	24	24	24	24	24	24	24	24	24	24	24	24	24	24	24	24	24	24	24	24	24	24	24	24	24	24	24	24	24	24	24	24	24	24	24	24	24	24	24	24	24	24	24	24	24
C2	Pearson correlation	.685**	.766**	0.189	.489*	0.248	0.082	0.203	0.143	-0.367	-.432*	-.604**	-.827**	-.802**	-.638**	-.457*	-0.184	-.822**	-0.371	.636**	-0.285	.872**	-0.321	0.044	0.146	-0.075	.492*	-.555**	0.398	-.562**	-0.175	-.735**	-0.115	1	.581**	-0.073	.560**	.468*	-0.071	0.223	.437*	.675**	0.076	0.205	-.606**	0.222	-0.324	.426*	0.195
	sig.（bilateral）	0	0	0.375	0.015	0.242	0.702	0.342	0.506	0.078	0.035	0.002	0	0	0.001	0.025	0.39	0	0.074	0.001	0.178	0	0.127	0.838	0.497	0.728	0.015	0.005	0.054	0.004	0.415	0	0.592		0.003	0.736	0.004	0.021	0.743	0.295	0.033	0	0.725	0.337	0.002	0.296	0.122	0.038	0.361
	N	24	24	24	24	24	24	24	24	24	24	24	24	24	24	24	24	24	24	24	24	24	24	24	24	24	24	24	24	24	24	24	24	24	24	24	24	24	24	24	24	24	24	24	24	24	24	24	24
C3	Pearson correlation	0.046	0.144	-0.128	.550**	0.154	-0.137	0.282	.459*	0.116	0.077	-.435*	-.557**	-.638**	-0.369	-0.076	0.403	-.595**	-0.008	0.064	0.114	.516**	-0.002	0.35	.710**	-0.2	-0.08	-0.135	-0.147	-.613**	-0.37	-0.363	0.251	.581**	1	0.343	-0.045	-0.11	.427*	.508*	-0.32	.936**	-0.235	-0.229	-0.39	0.007	-.591**	.639**	.588**
	sig.（bilateral）	0.832	0.503	0.551	0.005	0.473	0.522	0.182	0.024	0.591	0.72	0.034	0.005	0.001	0.076	0.725	0.051	0.002	0.971	0.766	0.594	0.01	0.992	0.094	0	0.348	0.711	0.529	0.493	0.001	0.076	0.081	0.237	0.003		0.101	0.835	0.608	0.038	0.011	0.128	0	0.268	0.281	0.06	0.975	0.002	0.001	0.002
	N	24	24	24	24	24	24	24	24	24	24	24	24	24	24	24	24	24	24	24	24	24	24	24	24	24	24	24	24	24	24	24	24	24	24	24	24	24	24	24	24	24	24	24	24	24	24	24	24
C4	Pearson correlation	-0.403	-0.275	-.639**	.806**	0.181	-.731**	.653**	.877**	.897**	.860**	-0.048	0.138	-0.214	.437*	.650**	.840**	0.09	.868**	-.703**	.930**	-0.211	.924**	.779**	.808**	-0.094	-.855**	.544**	-.886**	-.653**	-.844**	.423*	.965**	-0.073	0.343	1	-.818**	-.857**	.841**	.936**	-0.253	0.129	-.903**	-.929**	0.403	0.137	-.638**	.588**	.675**
	sig.（bilateral）	0.051	0.194	0.001	0	0.399	0	0.001	0	0	0	0.825	0.519	0.316	0.033	0.001	0	0.676	0	0	0	0.322	0	0	0	0.662	0	0.006	0	0.001	0	0.039	0	0.736	0.101		0	0	0	0	0.233	0.549	0	0	0.051	0.524	0.001	0.003	0
	N	24	24	24	24	24	24	24	24	24	24	24	24	24	24	24	24	24	24	24	24	24	24	24	24	24	24	24	24	24	24	24	24	24	24	24	24	24	24	24	24	24	24	24	24	24	24	24	24
D1	Pearson correlation	.755**	.678**	.626**	-0.353	0.026	.628**	-0.381	-.613**	-.941**	-.906**	-0.352	-.540**	-0.25	-.673**	-.812**	-.821**	-.509*	-.863**	.943**	-.896**	.619**	-.883**	-.605**	-.608**	0.078	.977**	-.729**	.952**	0.248	.611**	-.716**	-.846**	.560**	-0.045	-.818**	1	.992**	-.760**	-.610**	.524**	0.141	.759**	.850**	-.609**	0.106	0.307	-0.222	-.424*
	sig.（bilateral）	0	0	0.001	0.091	0.904	0.001	0.067	0.001	0	0	0.092	0.006	0.238	0	0	0	0.011	0	0	0	0.001	0	0.002	0.002	0.719	0	0	0	0.243	0.002	0	0	0.004	0.835	0		0	0	0.002	0.009	0.512	0	0	0.002	0.622	0.145	0.297	0.039
	N	24	24	24	24	24	24	24	24	24	24	24	24	24	24	24	24	24	24	24	24	24	24	24	24	24	24	24	24	24	24	24	24	24	24	24	24	24	24	24	24	24	24	24	24	24	24	24	24
D2	Pearson correlation	.705**	.609**	.657**	-.438*	0.031	.683**	-.407*	-.654**	-.962**	-.905**	-0.312	-.482*	-0.179	-.632**	-.795**	-.841**	-.453*	-.879**	.914**	-.913**	.537**	-.903**	-.631**	-.657**	0.112	.978**	-.704**	.963**	0.346	.686**	-.666**	-.889**	.468*	-0.11	-.857**	.992**	1	-.788**	-.670**	.482*	0.073	.801**	.875**	-.571**	0.079	0.348	-0.267	-.466*
	sig.（bilateral）	0	0.002	0	0.032	0.887	0	0.049	0.001	0	0	0.138	0.017	0.404	0.001	0	0	0.026	0	0	0	0.007	0	0.001	0	0.602	0	0	0	0.098	0	0	0	0.021	0.608	0	0		0	0	0.017	0.734	0	0	0.004	0.715	0.096	0.208	0.022
	N	24	24	24	24	24	24	24	24	24	24	24	24	24	24	24	24	24	24	24	24	24	24	24	24	24	24	24	24	24	24	24	24	24	24	24	24	24	24	24	24	24	24	24	24	24	24	24	24
D3	Pearson correlation	-.650**	-.485*	-0.236	.599**	0.388	-.468*	.739**	.885**	.786**	.866**	-0.186	0.102	-0.189	.485*	.678**	.984**	-0.01	.735**	-.758**	.850**	-0.337	.706**	.938**	.784**	-0.136	-.799**	.472*	-.806**	-.478*	-.642**	0.355	.857**	-0.071	.427*	.841**	-.760**	-.788**	1	.789**	-0.287	0.305	-.708**	-.821**	0.358	-0.174	-.659**	.644**	.657**
	sig.（bilateral）	0.001	0.016	0.267	0.002	0.061	0.021	0	0	0	0	0.385	0.634	0.376	0.016	0	0	0.964	0	0	0	0.107	0	0	0	0.526	0	0.02	0	0.018	0.001	0.089	0	0.743	0.038	0	0	0		0	0.174	0.147	0	0	0.086	0.416	0	0.001	0
	N	24	24	24	24	24	24	24	24	24	24	24	24	24	24	24	24	24	24	24	24	24	24	24	24	24	24	24	24	24	24	24	24	24	24	24	24	24	24	24	24	24	24	24	24	24	24	24	24
E1	Pearson correlation	-0.222	-0.096	-.552**	.930**	0.358	-.577**	.767**	.931**	.705**	.686**	-0.299	-0.193	-.504*	0.153	.413*	.737**	-0.243	.677**	-.472*	.810**	0.066	.777**	.794**	.866**	-0.011	-.648**	0.309	-.696**	-.759**	-.797**	0.152	.865**	0.223	.508*	.936**	-.610**	-.670**	.789**	1	-0.19	0.343	-.786**	-.797**	0.131	0.117	-.742**	.728**	.736**
	sig.（bilateral）	0.298	0.654	0.005	0	0.086	0.003	0	0	0	0	0.156	0.367	0.012	0.476	0.045	0	0.252	0	0.02	0	0.758	0	0	0	0.961	0.001	0.141	0	0	0	0.478	0	0.295	0.011	0	0.002	0	0		0.375	0.1	0	0	0.543	0.585	0	0	0
	N	24	24	24	24	24	24	24	24	24	24	24	24	24	24	24	24	24	24	24	24	24	24	24	24	24	24	24	24	24	24	24	24	24	24	24	24	24	24	24	24	24	24	24	24	24	24	24	24
E2	Pearson correlation	.634**	.711**	0.381	0.056	0.034	-0.066	-0.025	-0.192	-0.274	-0.297	-0.264	-0.135	-0.119	-0.008	-0.14	-0.345	-0.13	-0.108	.469*	-0.243	0.263	-0.194	-0.115	-.488*	-0.148	0.403	-0.272	0.356	-0.137	-0.04	-0.306	-0.154	.437*	-0.32	-0.253	.524**	.482*	-0.287	-0.19	1	-0.26	0.087	0.23	-0.047	0.331	0.134	-0.091	-0.288
	sig.（bilateral）	0.001	0	0.067	0.797	0.876	0.758	0.908	0.369	0.195	0.158	0.213	0.531	0.58	0.971	0.514	0.098	0.545	0.615	0.021	0.253	0.214	0.364	0.594	0.016	0.491	0.051	0.198	0.087	0.524	0.852	0.145	0.471	0.033	0.128	0.233	0.009	0.017	0.174	0.375		0.22	0.685	0.279	0.828	0.114	0.532	0.672	0.173
	N	24	24	24	24	24	24	24	24	24	24	24	24	24	24	24	24	24	24	24	24	24	24	24	24	24	24	24	24	24	24	24	24	24	24	24	24	24	24	24	24	24	24	24	24	24	24	24	24
E3	Pearson correlation	0.082	0.159	0.08	0.399	0.261	0.097	0.264	0.34	-0.103	-0.121	-.462*	-.673**	-.668**	-.543**	-0.268	0.253	-.718**	-0.236	0.21	-0.071	.599**	-0.214	0.263	.551**	-0.074	0.123	-0.282	0.083	-.469*	-0.16	-.470*	0.048	.675**	.936**	0.129	0.141	0.073	0.305	0.343	-0.26	1	0.013	0.007	-.541**	-0.114	-.513*	.594**	.483*
	sig.（bilateral）	0.703	0.459	0.71	0.054	0.217	0.652	0.212	0.104	0.631	0.573	0.023	0	0	0.006	0.205	0.233	0	0.268	0.326	0.743	0.002	0.314	0.215	0.005	0.731	0.567	0.182	0.7	0.021	0.454	0.021	0.823	0	0	0.549	0.512	0.734	0.147	0.1	0.22		0.953	0.975	0.006	0.595	0.01	0.002	0.017
	N	24	24	24	24	24	24	24	24	24	24	24	24	24	24	24	24	24	24	24	24	24	24	24	24	24	24	24	24	24	24	24	24	24	24	24	24	24	24	24	24	24	24	24	24	24	24	24	24
F1	Pearson correlation	0.257	0.098	.637**	-.740**	0.109	.860**	-0.392	-.672**	-.898**	-.789**	-0.047	-0.249	0.109	-.576**	-.721**	-.737**	-0.259	-.856**	.622**	-.821**	0.202	-.878**	-.602**	-.647**	.417*	.810**	-.463*	.886**	.696**	.924**	-0.35	-.921**	0.076	-0.235	-.903**	.759**	.801**	-.708**	-.786**	0.087	0.013	1	.964**	-.542**	-0.372	.444*	-0.366	-.520**
	sig.（bilateral）	0.226	0.649	0.001	0	0.611	0	0.058	0	0	0	0.829	0.241	0.611	0.003	0	0	0.222	0	0.001	0	0.344	0	0.002	0.001	0.043	0	0.023	0	0	0	0.094	0	0.725	0.268	0	0	0	0	0	0.685	0.953		0	0.006	0.073	0.03	0.079	0.009
	N	24	24	24	24	24	24	24	24	24	24	24	24	24	24	24	24	24	24	24	24	24	24	24	24	24	24	24	24	24	24	24	24	24	24	24	24	24	24	24	24	24	24	24	24	24	24	24	24
F2	Pearson correlation	.468*	0.317	.564**	-.679**	0.004	.771**	-.482*	-.745**	-.927**	-.894**	-0.018	-0.297	0.06	-.649**	-.773**	-.851**	-0.275	-.881**	.747**	-.880**	0.35	-.895**	-.713**	-.698**	0.358	.885**	-.513*	.942**	.579**	.835**	-.421*	-.938**	0.205	-0.229	-.929**	.850**	.875**	-.821**	-.797**	0.23	0.007	.964**	1	-.594**	-0.227	.490*	-.405*	-.579**
	sig.（bilateral）	0.021	0.131	0.004	0	0.987	0	0.017	0	0	0	0.932	0.158	0.78	0.001	0	0	0.194	0	0	0	0.094	0	0	0	0.086	0	0.01	0	0.003	0	0.04	0	0.337	0.281	0	0	0	0	0	0.279	0.975	0		0.002	0.285	0.015	0.049	0.003
	N	24	24	24	24	24	24	24	24	24	24	24	24	24	24	24	24	24	24	24	24	24	24	24	24	24	24	24	24	24	24	24	24	24	24	24	24	24	24	24	24	24	24	24	24	24	24	24	24
G1	Pearson correlation	-.465*	-.426*	-0.212	0.001	-0.274	-.468*	-0.014	0.156	.605**	.667**	.486*	.797**	.596**	.896**	.709**	.439*	.747**	.672**	-.682**	.484*	-.690**	.583**	0.225	-0.041	-0.243	-.598**	.673**	-.623**	0.143	-0.273	.708**	.463*	-.606**	-0.39	0.403	-.609**	-.571**	0.358	0.131	-0.047	-.541**	-.542**	-.594**	1	0.259	0.163	-0.248	-0.087
	sig.（bilateral）	0.022	0.038	0.319	0.995	0.195	0.021	0.949	0.465	0.002	0	0.016	0	0.002	0	0	0.032	0	0	0	0.016	0	0.003	0.291	0.849	0.252	0.002	0	0.001	0.504	0.197	0	0.023	0.002	0.06	0.051	0.002	0.004	0.086	0.543	0.828	0.006	0.006	0.002		0.222	0.446	0.243	0.687
	N	24	24	24	24	24	24	24	24	24	24	24	24	24	24	24	24	24	24	24	24	24	24	24	24	24	24	24	24	24	24	24	24	24	24	24	24	24	24	24	24	24	24	24	24	24	24	24	24
G2	Pearson correlation	.488*	.523**	-0.269	0.321	-.439*	-.460*	-0.239	-0.068	0.099	-0.037	0.045	-0.014	-0.078	0.084	-0.04	-0.147	0.091	0.129	0.245	-0.038	0.327	0.149	-0.197	-0.045	-.436*	0.086	-0.105	-0.035	-0.4	-0.368	-0.137	0.112	0.222	0.007	0.137	0.106	0.079	-0.174	0.117	0.331	-0.114	-0.372	-0.227	0.259	1	0.147	-0.169	-0.072
	sig.（bilateral）	0.015	0.009	0.204	0.126	0.032	0.024	0.26	0.751	0.646	0.863	0.836	0.947	0.717	0.696	0.852	0.493	0.673	0.548	0.249	0.859	0.119	0.486	0.356	0.833	0.033	0.69	0.624	0.871	0.053	0.076	0.523	0.603	0.296	0.975	0.524	0.622	0.715	0.416	0.585	0.114	0.595	0.073	0.285	0.222		0.494	0.43	0.738
	N	24	24	24	24	24	24	24	24	24	24	24	24	24	24	24	24	24	24	24	24	24	24	24	24	24	24	24	24	24	24	24	24	24	24	24	24	24	24	24	24	24	24	24	24	24	24	24	24
Pichia	Pearson correlation	0.176	0.064	0.147	-.684**	-.540**	0.236	-.741**	-.795**	-0.379	-0.392	.576**	.422*	.658**	0.074	-0.187	-.603**	.485*	-0.3	0.247	-.515*	-0.12	-0.387	-.728**	-.761**	0.003	0.379	-0.014	0.388	.593**	.468*	0.095	-.565**	-0.324	-.591**	-.638**	0.307	0.348	-.659**	-.742**	0.134	-.513*	.444*	.490*	0.163	0.147	1	-.976**	-.920**
	sig.（bilateral）	0.411	0.767	0.492	0	0.006	0.267	0	0	0.068	0.058	0.003	0.04	0	0.73	0.381	0.002	0.016	0.155	0.244	0.01	0.578	0.062	0	0	0.991	0.068	0.95	0.061	0.002	0.021	0.66	0.004	0.122	0.002	0.001	0.145	0.096	0	0	0.532	0.01	0.03	0.015	0.446	0.494		0	0
	N	24	24	24	24	24	24	24	24	24	24	24	24	24	24	24	24	24	24	24	24	24	24	24	24	24	24	24	24	24	24	24	24	24	24	24	24	24	24	24	24	24	24	24	24	24	24	24	24
Aspergillus	Pearson correlation	-0.125	-0.016	-0.071	.681**	.626**	-0.157	.782**	.791**	0.298	0.333	-.599**	-.495*	-.695**	-0.168	0.123	.568**	-.575**	0.244	-0.182	.465*	0.203	0.313	.731**	.733**	0.093	-0.293	-0.002	-0.299	-.586**	-.428*	-0.124	.507*	.426*	.639**	.588**	-0.222	-0.267	.644**	.728**	-0.091	.594**	-0.366	-.405*	-0.248	-0.169	-.976**	1	.850**
	sig.（bilateral）	0.562	0.942	0.743	0	0.001	0.463	0	0	0.157	0.112	0.002	0.014	0	0.432	0.566	0.004	0.003	0.251	0.393	0.022	0.342	0.136	0	0	0.667	0.165	0.994	0.155	0.003	0.037	0.563	0.011	0.038	0.001	0.003	0.297	0.208	0.001	0	0.672	0.002	0.079	0.049	0.243	0.43	0		0
	N	24	24	24	24	24	24	24	24	24	24	24	24	24	24	24	24	24	24	24	24	24	24	24	24	24	24	24	24	24	24	24	24	24	24	24	24	24	24	24	24	24	24	24	24	24	24	24	24
Thermoascus	Pearson correlation	-0.287	-0.164	-0.267	.668**	0.334	-0.33	.606**	.764**	.470*	.442*	-.498*	-0.343	-.594**	-0.012	0.202	.638**	-0.365	0.334	-0.303	.534**	0.075	.436*	.672**	.816**	-0.165	-.480*	-0.006	-.497*	-.616**	-.513*	-0.094	.606**	0.195	.588**	.675**	-.424*	-.466*	.657**	.736**	-0.288	.483*	-.520**	-.579**	-0.087	-0.072	-.920**	.850**	1
	sig.（bilateral）	0.174	0.443	0.207	0	0.111	0.115	0.002	0	0.02	0.031	0.013	0.101	0.002	0.957	0.344	0.001	0.08	0.11	0.15	0.007	0.727	0.033	0	0	0.44	0.018	0.979	0.014	0.001	0.01	0.664	0.002	0.361	0.002	0	0.039	0.022	0	0	0.173	0.017	0.009	0.003	0.687	0.738	0	0
	N	24	24	24	24	24	24	24	24	24	24	24	24	24	24	24	24	24	24	24	24	24	24	24	24	24	24	24	24	24	24	24	24	24	24	24	24	24	24	24	24	24	24	24	24	24	24	24	24
Hyphopichia	Pearson correlation	0.229	0.343	-0.212	.639**	0.198	-0.332	0.404	.493*	0.228	0.119	-.518**	-.469*	-.700**	-0.077	0.184	0.304	-.447*	0.129	0.038	0.269	0.321	0.234	0.401	.511*	-0.242	-0.172	-0.181	-0.243	-.665**	-.503*	-0.368	0.401	.498*	.523**	.428*	-0.083	-0.133	0.347	.545**	0.078	.426*	-.428*	-0.387	-0.226	0.106	-.694**	.647**	.614**
	sig.（bilateral）	0.281	0.101	0.319	0.001	0.353	0.112	0.05	0.014	0.284	0.581	0.009	0.021	0	0.721	0.391	0.149	0.028	0.548	0.86	0.204	0.126	0.27	0.052	0.011	0.254	0.421	0.397	0.253	0	0.012	0.077	0.052	0.013	0.009	0.037	0.701	0.535	0.097	0.006	0.717	0.038	0.037	0.062	0.288	0.623	0	0.001	0.001
	N	24	24	24	24	24	24	24	24	24	24	24	24	24	24	24	24	24	24	24	24	24	24	24	24	24	24	24	24	24	24	24	24	24	24	24	24	24	24	24	24	24	24	24	24	24	24	24	24
Candida	Pearson correlation	-0.079	-0.078	-.508*	.512*	-0.032	-0.302	0.189	0.396	0.341	0.299	-0.121	-0.119	-0.28	-0.066	-0.002	0.286	-0.113	0.275	-0.201	0.326	0.084	.405*	0.209	.606**	-0.079	-0.329	0.051	-0.38	-0.376	-0.377	0.01	0.387	0.035	0.365	.505*	-0.332	-0.364	0.274	.539**	-0.374	0.22	-.413*	-.410*	-0.004	0.095	-.497*	0.39	.606**
	sig.（bilateral）	0.713	0.718	0.011	0.011	0.883	0.151	0.377	0.055	0.103	0.156	0.574	0.58	0.185	0.758	0.993	0.175	0.6	0.193	0.346	0.12	0.696	0.05	0.328	0.002	0.714	0.116	0.814	0.067	0.07	0.069	0.962	0.061	0.87	0.079	0.012	0.113	0.08	0.196	0.007	0.072	0.301	0.045	0.047	0.986	0.658	0.014	0.06	0.002
	N	24	24	24	24	24	24	24	24	24	24	24	24	24	24	24	24	24	24	24	24	24	24	24	24	24	24	24	24	24	24	24	24	24	24	24	24	24	24	24	24	24	24	24	24	24	24	24	24
Rhizopus	Pearson correlation	-0.016	0.034	-.424*	.705**	.445*	-0.239	.663**	.717**	0.323	0.251	-0.389	-.457*	-.651**	-0.226	0.067	0.358	-.474*	0.245	-0.16	.493*	0.258	.450*	.535**	.669**	0.248	-0.293	0.016	-0.293	-.578**	-.436*	-0.09	.509*	0.328	.429*	.602**	-0.279	-0.326	.433*	.740**	-0.164	0.367	-0.366	-0.368	-0.241	-0.06	-.783**	.758**	.749**
	sig.（bilateral）	0.939	0.876	0.039	0	0.029	0.261	0	0	0.123	0.237	0.06	0.025	0.001	0.288	0.755	0.086	0.019	0.248	0.456	0.014	0.223	0.027	0.007	0	0.243	0.164	0.939	0.165	0.003	0.033	0.676	0.011	0.117	0.036	0.002	0.187	0.121	0.035	0	0.443	0.078	0.078	0.077	0.256	0.781	0	0	0
	N	24	24	24	24	24	24	24	24	24	24	24	24	24	24	24	24	24	24	24	24	24	24	24	24	24	24	24	24	24	24	24	24	24	24	24	24	24	24	24	24	24	24	24	24	24	24	24	24
Olpidium	Pearson correlation	0.023	-0.032	-0.114	-0.294	-0.284	-0.115	-0.304	-0.324	0.039	-0.045	.531**	.417*	.471*	0.064	0.158	-0.167	.428*	0.076	-0.063	-0.071	-0.13	0.039	-0.321	-0.392	0.181	-0.038	0.36	0.038	0.242	0.071	.425*	-0.107	-0.252	-0.305	-0.132	-0.066	-0.055	-0.22	-0.262	0.057	-0.263	0.087	0.139	0.136	-0.119	0.306	-0.287	-0.349
	sig.（bilateral）	0.916	0.883	0.596	0.163	0.178	0.592	0.148	0.123	0.858	0.833	0.008	0.042	0.02	0.766	0.46	0.435	0.037	0.723	0.769	0.741	0.546	0.855	0.126	0.058	0.396	0.859	0.084	0.86	0.254	0.742	0.038	0.62	0.236	0.148	0.539	0.761	0.8	0.302	0.217	0.79	0.215	0.687	0.518	0.526	0.58	0.146	0.173	0.095
	N	24	24	24	24	24	24	24	24	24	24	24	24	24	24	24	24	24	24	24	24	24	24	24	24	24	24	24	24	24	24	24	24	24	24	24	24	24	24	24	24	24	24	24	24	24	24	24	24
Alternaria	Pearson correlation	-0.128	-0.163	-0.064	0.196	0.328	0.214	0.272	0.237	-0.078	-0.041	-0.402	-.450*	-.428*	-.425*	-0.238	0.089	-.420*	-0.189	0.1	0.019	0.171	-0.038	0.158	.435*	0.138	0.024	-0.301	0.033	-0.139	0.039	-0.29	-0.004	0.141	0.362	0.098	-0.033	-0.045	0.128	0.26	-.429*	.405*	0.072	0.012	-.508*	-0.306	-0.381	0.374	0.368
	sig.（bilateral）	0.553	0.446	0.767	0.36	0.118	0.314	0.198	0.264	0.716	0.849	0.052	0.027	0.037	0.038	0.263	0.68	0.041	0.378	0.64	0.93	0.423	0.862	0.459	0.034	0.519	0.911	0.153	0.88	0.517	0.856	0.17	0.985	0.51	0.082	0.649	0.879	0.834	0.551	0.22	0.037	0.049	0.738	0.955	0.011	0.145	0.066	0.072	0.077
	N	24	24	24	24	24	24	24	24	24	24	24	24	24	24	24	24	24	24	24	24	24	24	24	24	24	24	24	24	24	24	24	24	24	24	24	24	24	24	24	24	24	24	24	24	24	24	24	24
Fusarium	Pearson correlation	.460*	.537**	-0.027	0.2	-0.294	-0.333	-0.18	-0.128	-0.025	-0.142	-0.177	-0.102	-0.117	-0.168	-0.194	-0.169	-0.041	0.018	0.361	-0.137	0.378	-0.021	-0.174	-0.115	-0.35	0.174	-0.231	0.136	-0.347	-0.258	-0.246	0.012	0.311	-0.012	-0.034	0.24	0.166	-0.173	-0.001	.550**	-0.012	-0.068	0.072	-0.176	0.265	-0.095	0.06	0.097
	sig.（bilateral）	0.024	0.007	0.901	0.348	0.163	0.112	0.4	0.552	0.907	0.508	0.407	0.635	0.585	0.432	0.363	0.431	0.848	0.933	0.083	0.524	0.069	0.923	0.416	0.593	0.094	0.416	0.276	0.528	0.096	0.223	0.246	0.957	0.139	0.955	0.874	0.259	0.437	0.418	0.996	0.005	0.955	0.751	0.736	0.411	0.211	0.66	0.782	0.651
	N	24	24	24	24	24	24	24	24	24	24	24	24	24	24	24	24	24	24	24	24	24	24	24	24	24	24	24	24	24	24	24	24	24	24	24	24	24	24	24	24	24	24	24	24	24	24	24	24
Mortierella	Pearson correlation	0.205	0.314	-0.198	.537**	-0.079	-0.334	0.128	0.309	0.198	0.108	-0.372	-0.323	-.463*	-0.139	-0.008	0.248	-0.28	0.119	0.087	0.138	0.376	0.157	0.217	.481*	-0.402	-0.106	-0.179	-0.179	-.597**	-.468*	-0.291	0.304	.416*	.524**	0.333	-0.039	-0.1	0.264	.424*	0.06	.419*	-0.386	-0.312	-0.22	0.22	-.572**	.517**	.587**
	sig.（bilateral）	0.336	0.135	0.354	0.007	0.715	0.11	0.55	0.141	0.355	0.616	0.073	0.123	0.023	0.516	0.969	0.242	0.185	0.58	0.686	0.52	0.07	0.465	0.309	0.017	0.051	0.623	0.403	0.404	0.002	0.021	0.167	0.149	0.043	0.009	0.112	0.858	0.644	0.213	0.039	0.782	0.041	0.063	0.138	0.301	0.302	0.003	0.01	0.003
	N	24	24	24	24	24	24	24	24	24	24	24	24	24	24	24	24	24	24	24	24	24	24	24	24	24	24	24	24	24	24	24	24	24	24	24	24	24	24	24	24	24	24	24	24	24	24	24	24
Lichtheimia	Pearson correlation	-0.271	-0.188	0.074	0.223	0.151	-0.06	0.242	0.351	0.164	0.202	-0.372	-0.209	-0.3	-0.078	0.005	0.389	-0.225	0.057	-0.124	0.152	0.055	0.049	0.349	.458*	-0.218	-0.198	-0.103	-0.189	-0.255	-0.148	-0.115	0.205	0.088	.438*	0.252	-0.163	-0.179	0.383	0.274	-0.226	.406*	-0.167	-0.23	-0.128	-0.21	-.670**	.620**	.760**
	sig.（bilateral）	0.2	0.38	0.732	0.295	0.482	0.779	0.255	0.092	0.444	0.344	0.074	0.328	0.155	0.719	0.981	0.06	0.291	0.79	0.563	0.477	0.799	0.821	0.095	0.024	0.306	0.355	0.631	0.376	0.229	0.49	0.592	0.336	0.684	0.033	0.236	0.447	0.402	0.064	0.196	0.289	0.049	0.436	0.279	0.55	0.325	0	0.001	0
	N	24	24	24	24	24	24	24	24	24	24	24	24	24	24	24	24	24	24	24	24	24	24	24	24	24	24	24	24	24	24	24	24	24	24	24	24	24	24	24	24	24	24	24	24	24	24	24	24
Mucor	Pearson correlation	0.148	0.134	-.486*	.642**	0.193	-0.174	0.353	.464*	0.132	0.071	-0.347	-.521**	-.597**	-.482*	-0.31	0.122	-.497*	0.069	0.094	0.223	.489*	0.253	0.208	.639**	0.134	-0.084	-0.153	-0.115	-.544**	-0.331	-0.229	0.271	0.355	.517**	.441*	-0.105	-0.161	0.174	.616**	-0.293	.435*	-0.267	-0.231	-0.33	0.116	-.583**	.560**	.646**
	sig.（bilateral）	0.491	0.533	0.016	0.001	0.366	0.416	0.09	0.023	0.539	0.742	0.097	0.009	0.002	0.017	0.141	0.569	0.014	0.75	0.661	0.294	0.015	0.232	0.331	0.001	0.533	0.697	0.475	0.591	0.006	0.114	0.282	0.2	0.089	0.01	0.031	0.624	0.453	0.417	0.001	0.165	0.034	0.207	0.277	0.116	0.59	0.003	0.004	0.001
	N	24	24	24	24	24	24	24	24	24	24	24	24	24	24	24	24	24	24	24	24	24	24	24	24	24	24	24	24	24	24	24	24	24	24	24	24	24	24	24	24	24	24	24	24	24	24	24	24
Didymella	Pearson correlation	-0.019	-0.047	0.182	-0.169	0.161	0.26	0.048	-0.089	-0.189	-0.212	0.106	-0.068	-0.011	-0.136	-0.148	-0.183	-0.049	-0.199	0.091	-0.098	0.019	-0.165	-0.052	-0.195	0.347	0.172	-0.012	0.203	0.206	0.21	-0.033	-0.157	0.11	-0.23	-0.243	0.127	0.119	-0.11	-0.162	0.089	-0.027	0.257	0.276	-0.139	-0.206	0.303	-0.206	-0.338
	sig.（bilateral）	0.929	0.827	0.394	0.43	0.453	0.219	0.825	0.679	0.375	0.32	0.623	0.752	0.96	0.527	0.489	0.391	0.822	0.35	0.672	0.647	0.929	0.441	0.809	0.362	0.096	0.423	0.954	0.341	0.333	0.324	0.877	0.463	0.609	0.28	0.253	0.555	0.578	0.609	0.449	0.678	0.901	0.225	0.192	0.516	0.333	0.15	0.334	0.106
	N	24	24	24	24	24	24	24	24	24	24	24	24	24	24	24	24	24	24	24	24	24	24	24	24	24	24	24	24	24	24	24	24	24	24	24	24	24	24	24	24	24	24	24	24	24	24	24	24
Humicola	Pearson correlation	-0.108	-0.121	-0.301	0.203	0.019	-0.089	0.084	0.199	0.149	0.134	-0.049	-0.146	-0.159	-0.179	-0.017	0.2	-0.145	0.058	-0.104	0.145	0.087	0.142	0.113	.438*	0.002	-0.14	-0.005	-0.159	-0.201	-0.161	-0.041	0.159	0.067	0.375	0.198	-0.187	-0.221	0.199	0.269	-0.362	0.328	-0.083	-0.093	-0.238	-0.277	-0.276	0.215	0.313
	sig.（bilateral）	0.615	0.574	0.153	0.342	0.93	0.68	0.696	0.351	0.488	0.532	0.821	0.497	0.458	0.404	0.939	0.35	0.5	0.789	0.629	0.5	0.685	0.509	0.599	0.032	0.993	0.514	0.982	0.458	0.345	0.452	0.85	0.457	0.754	0.071	0.354	0.381	0.299	0.351	0.203	0.082	0.117	0.698	0.666	0.262	0.189	0.192	0.312	0.136
	N	24	24	24	24	24	24	24	24	24	24	24	24	24	24	24	24	24	24	24	24	24	24	24	24	24	24	24	24	24	24	24	24	24	24	24	24	24	24	24	24	24	24	24	24	24	24	24	24
Mycosphaerella	Pearson correlation	-0.256	-0.282	0.188	-0.117	0.23	0.231	0.14	0.083	-0.07	0.084	-0.093	-0.02	0.038	-0.109	-0.133	0.159	-0.148	-0.04	-0.103	-0.013	-0.083	-0.119	0.14	0.107	0.209	-0.019	0.047	0.046	0.194	0.204	0.083	-0.066	-0.086	0.191	-0.028	-0.003	0.007	0.153	-0.013	-0.226	0.246	0.28	0.15	-0.172	-0.368	-0.122	0.143	0.113
	sig.（bilateral）	0.227	0.181	0.378	0.587	0.279	0.276	0.514	0.701	0.746	0.695	0.665	0.926	0.859	0.614	0.535	0.458	0.49	0.852	0.631	0.952	0.699	0.579	0.513	0.619	0.327	0.93	0.826	0.829	0.363	0.338	0.699	0.761	0.689	0.371	0.897	0.99	0.974	0.476	0.951	0.288	0.247	0.185	0.484	0.421	0.077	0.57	0.504	0.598
	N	24	24	24	24	24	24	24	24	24	24	24	24	24	24	24	24	24	24	24	24	24	24	24	24	24	24	24	24	24	24	24	24	24	24	24	24	24	24	24	24	24	24	24	24	24	24	24	24
Botryotrichum	Pearson correlation	-0.009	-0.104	.568**	-0.39	0.352	.698**	-0.002	-0.183	-.588**	-.418*	-0.25	-0.33	-0.1	-.422*	-.578**	-0.276	-0.389	-.595**	0.338	-.473*	0.147	-.590**	-0.143	-0.21	0.291	.495*	-0.319	.582**	.432*	.676**	-0.247	-.550**	0.088	0.065	-.464*	.474*	.513*	-0.245	-0.352	-0.086	0.248	.633**	.534**	-0.338	-0.181	-0.041	0.084	-0.015
	sig.（bilateral）	0.965	0.629	0.004	0.06	0.092	0	0.993	0.393	0.002	0.042	0.239	0.115	0.642	0.04	0.003	0.192	0.06	0.002	0.107	0.02	0.493	0.002	0.505	0.326	0.168	0.014	0.129	0.003	0.035	0	0.245	0.005	0.684	0.762	0.022	0.019	0.01	0.249	0.091	0.691	0.242	0.001	0.007	0.106	0.398	0.849	0.696	0.944
	N	24	24	24	24	24	24	24	24	24	24	24	24	24	24	24	24	24	24	24	24	24	24	24	24	24	24	24	24	24	24	24	24	24	24	24	24	24	24	24	24	24	24	24	24	24	24	24	24
Saitozyma	Pearson correlation	-0.058	-0.018	-0.253	.494*	0.137	-0.153	0.298	.471*	0.188	0.168	-0.338	-0.372	-.481*	-0.234	-0.064	0.32	-0.381	0.077	-0.061	0.214	0.295	0.199	0.314	.612**	-0.053	-0.177	-0.079	-0.195	-.437*	-0.27	-0.17	0.281	0.262	.598**	.416*	-0.169	-0.199	0.336	.511*	-0.33	.514*	-0.273	-0.297	-0.208	0.052	-.684**	.627**	.772**
	sig.（bilateral）	0.789	0.934	0.232	0.014	0.523	0.476	0.157	0.02	0.379	0.432	0.106	0.074	0.017	0.27	0.766	0.127	0.066	0.72	0.778	0.315	0.162	0.351	0.135	0.001	0.804	0.409	0.712	0.362	0.033	0.202	0.427	0.183	0.216	0.002	0.043	0.431	0.351	0.108	0.011	0.115	0.01	0.197	0.158	0.33	0.808	0	0.001	0
	N	24	24	24	24	24	24	24	24	24	24	24	24	24	24	24	24	24	24	24	24	24	24	24	24	24	24	24	24	24	24	24	24	24	24	24	24	24	24	24	24	24	24	24	24	24	24	24	24
Trichosporon	Pearson correlation	-0.161	-0.191	-.460*	.517**	0.215	-0.228	.436*	.555**	0.335	0.352	-0.248	-0.166	-0.36	-0.055	0.062	0.353	-0.18	0.317	-0.246	.447*	0.015	.418*	0.386	.657**	0.221	-0.354	0.237	-0.374	-0.289	-0.278	0.119	.429*	-0.003	0.368	.544**	-0.356	-0.36	0.377	.610**	-.416*	0.212	-0.351	-.408*	-0.016	-0.03	-.612**	.574**	.572**
	sig.（bilateral）	0.451	0.371	0.024	0.01	0.314	0.283	0.033	0.005	0.109	0.091	0.243	0.439	0.084	0.797	0.773	0.091	0.401	0.131	0.246	0.028	0.944	0.042	0.062	0	0.3	0.089	0.265	0.072	0.17	0.189	0.579	0.037	0.989	0.077	0.006	0.088	0.084	0.069	0.002	0.043	0.321	0.093	0.048	0.94	0.889	0.001	0.003	0.004
	N	24	24	24	24	24	24	24	24	24	24	24	24	24	24	24	24	24	24	24	24	24	24	24	24	24	24	24	24	24	24	24	24	24	24	24	24	24	24	24	24	24	24	24	24	24	24	24	24
Plectosphaerella	Pearson correlation	0.212	0.314	0.093	.407*	0.086	-0.249	0.217	0.262	0.117	0.101	-.416*	-0.197	-0.328	-0.088	0.027	0.224	-0.257	0.147	0.116	0.106	0.286	0.083	0.257	0.232	-0.209	-0.029	-0.008	-0.052	-.408*	-0.321	-0.132	0.234	0.391	0.362	0.229	0.068	0.012	0.253	0.301	0.327	0.319	-0.195	-0.137	-0.163	0.084	-.458*	.486*	0.326
	sig.（bilateral）	0.321	0.135	0.666	0.049	0.69	0.241	0.308	0.217	0.587	0.639	0.043	0.356	0.117	0.683	0.901	0.293	0.226	0.492	0.59	0.621	0.175	0.7	0.225	0.275	0.328	0.892	0.969	0.809	0.048	0.126	0.539	0.272	0.059	0.082	0.282	0.753	0.954	0.232	0.152	0.118	0.129	0.361	0.524	0.447	0.696	0.024	0.016	0.121
	N	24	24	24	24	24	24	24	24	24	24	24	24	24	24	24	24	24	24	24	24	24	24	24	24	24	24	24	24	24	24	24	24	24	24	24	24	24	24	24	24	24	24	24	24	24	24	24	24
Rhizomucor	Pearson correlation	-0.233	-0.142	-0.107	.548**	.493*	-0.178	.654**	.711**	0.337	0.377	-.488*	-0.339	-.529**	-0.053	0.176	.570**	-0.398	0.272	-0.267	.459*	0.043	0.329	.659**	.706**	0.033	-0.356	0.051	-0.356	-.468*	-0.363	-0.04	.480*	0.218	.553**	.564**	-0.294	-0.317	.607**	.635**	-0.198	.469*	-0.371	-.435*	-0.14	-0.166	-.947**	.922**	.873**
	sig.（bilateral）	0.272	0.509	0.62	0.006	0.014	0.404	0.001	0	0.107	0.07	0.016	0.105	0.008	0.807	0.412	0.004	0.054	0.198	0.208	0.024	0.841	0.116	0	0	0.877	0.088	0.814	0.088	0.021	0.082	0.853	0.018	0.305	0.005	0.004	0.163	0.132	0.002	0.001	0.354	0.021	0.074	0.034	0.514	0.437	0	0	0
	N	24	24	24	24	24	24	24	24	24	24	24	24	24	24	24	24	24	24	24	24	24	24	24	24	24	24	24	24	24	24	24	24	24	24	24	24	24	24	24	24	24	24	24	24	24	24	24	24
Papiliotrema	Pearson correlation	-0.259	-0.107	-0.162	.708**	0.333	-0.3	.628**	.757**	.430*	.441*	-.612**	-0.364	-.615**	0.03	0.166	.620**	-.406*	0.344	-0.249	.521**	0.138	0.395	.712**	.776**	-0.214	-.429*	-0.038	-.458*	-.617**	-.512*	-0.205	.597**	0.271	.538**	.635**	-0.361	-.413*	.677**	.733**	-0.155	.441*	-.524**	-.585**	-0.066	-0.054	-.767**	.740**	.829**
	sig.（bilateral）	0.222	0.62	0.451	0	0.112	0.154	0.001	0	0.036	0.031	0.001	0.08	0.001	0.89	0.439	0.001	0.049	0.099	0.24	0.009	0.521	0.056	0	0	0.315	0.036	0.861	0.024	0.001	0.011	0.336	0.002	0.201	0.007	0.001	0.083	0.045	0	0	0.469	0.031	0.009	0.003	0.759	0.803	0	0	0
	N	24	24	24	24	24	24	24	24	24	24	24	24	24	24	24	24	24	24	24	24	24	24	24	24	24	24	24	24	24	24	24	24	24	24	24	24	24	24	24	24	24	24	24	24	24	24	24	24
Tausonia	Pearson correlation	-0.272	-0.274	-0.227	-0.021	-0.381	-0.282	-0.167	-0.021	0.338	.409*	0.202	.535**	0.395	.600**	0.329	0.145	.569**	0.4	-0.351	0.235	-.471*	0.35	0.003	-0.047	-0.3	-0.36	0.226	-0.403	0.159	-0.128	0.32	0.23	-.558**	-0.402	0.2	-0.366	-0.321	0.077	0.022	-0.106	-.568**	-0.315	-0.386	.573**	0.242	0.192	-0.312	-0.021
	sig.（bilateral）	0.198	0.195	0.286	0.924	0.066	0.182	0.434	0.923	0.106	0.047	0.344	0.007	0.056	0.002	0.116	0.498	0.004	0.053	0.093	0.27	0.02	0.094	0.988	0.828	0.155	0.084	0.288	0.051	0.459	0.551	0.128	0.281	0.005	0.051	0.348	0.079	0.126	0.72	0.92	0.622	0.004	0.134	0.062	0.003	0.254	0.369	0.138	0.924
	N	24	24	24	24	24	24	24	24	24	24	24	24	24	24	24	24	24	24	24	24	24	24	24	24	24	24	24	24	24	24	24	24	24	24	24	24	24	24	24	24	24	24	24	24	24	24	24	24
Psathyrella	Pearson correlation	.795**	.792**	-0.181	0.318	-0.193	-0.155	-0.191	-0.17	-0.246	-.422*	-0.225	-.428*	-.410*	-.427*	-0.368	-.422*	-0.348	-0.236	.585**	-0.276	.630**	-0.14	-0.321	-0.046	-0.17	0.399	-.416*	0.302	-.425*	-0.206	-.502*	-0.128	.592**	0.16	-0.112	.441*	0.372	-0.382	0.054	.444*	0.125	-0.012	0.191	-0.384	0.399	0.025	-0.033	-0.072
	sig.（bilateral）	0	0	0.397	0.13	0.366	0.47	0.371	0.426	0.247	0.04	0.29	0.037	0.047	0.038	0.077	0.04	0.096	0.267	0.003	0.193	0.001	0.513	0.126	0.831	0.426	0.054	0.043	0.151	0.038	0.335	0.012	0.55	0.002	0.456	0.604	0.031	0.074	0.065	0.803	0.03	0.559	0.957	0.372	0.064	0.054	0.908	0.877	0.738
	N	24	24	24	24	24	24	24	24	24	24	24	24	24	24	24	24	24	24	24	24	24	24	24	24	24	24	24	24	24	24	24	24	24	24	24	24	24	24	24	24	24	24	24	24	24	24	24	24
Dipodascus	Pearson correlation	-0.082	-0.067	-0.203	0.242	-0.094	-0.135	0.032	0.16	0.135	0.11	-0.126	-0.135	-0.215	-0.114	-0.018	0.185	-0.145	0.055	-0.041	0.081	0.19	0.068	0.083	0.314	-0.144	-0.168	-0.005	-0.176	-0.232	-0.18	-0.072	0.142	0.072	0.386	0.217	-0.162	-0.179	0.17	0.242	-0.341	0.32	-0.182	-0.217	-0.051	-0.031	-0.196	0.189	0.326
	sig.（bilateral）	0.703	0.756	0.341	0.254	0.663	0.529	0.884	0.455	0.529	0.607	0.557	0.53	0.312	0.597	0.934	0.386	0.499	0.799	0.849	0.706	0.373	0.752	0.699	0.136	0.503	0.433	0.981	0.411	0.275	0.401	0.739	0.507	0.737	0.063	0.309	0.45	0.403	0.428	0.254	0.103	0.128	0.396	0.308	0.813	0.886	0.358	0.377	0.12
	N	24	24	24	24	24	24	24	24	24	24	24	24	24	24	24	24	24	24	24	24	24	24	24	24	24	24	24	24	24	24	24	24	24	24	24	24	24	24	24	24	24	24	24	24	24	24	24	24
Talaromyces	Pearson correlation	-0.04	0.066	-0.009	0.18	-0.061	-0.305	0.072	0.173	0.242	0.267	-0.065	0.103	0.059	0.27	0.146	0.224	0.117	0.279	-0.117	0.191	-0.081	0.21	0.205	0.095	-0.394	-0.167	-0.011	-0.214	-0.273	-0.296	0.047	0.247	-0.024	-0.025	0.223	-0.118	-0.14	0.195	0.154	0.273	-0.132	-0.335	-0.299	0.306	0.314	-0.151	0.09	0.284
	sig.（bilateral）	0.854	0.758	0.966	0.4	0.777	0.147	0.737	0.419	0.254	0.208	0.762	0.632	0.785	0.202	0.497	0.294	0.587	0.187	0.587	0.372	0.708	0.324	0.337	0.658	0.057	0.435	0.961	0.315	0.196	0.161	0.826	0.245	0.91	0.908	0.295	0.584	0.515	0.36	0.473	0.197	0.538	0.11	0.156	0.146	0.135	0.48	0.674	0.179
	N	24	24	24	24	24	24	24	24	24	24	24	24	24	24	24	24	24	24	24	24	24	24	24	24	24	24	24	24	24	24	24	24	24	24	24	24	24	24	24	24	24	24	24	24	24	24	24	24
Wickerhamomyces	Pearson correlation	0.16	0.212	-0.254	.688**	0.387	-0.194	.544**	.611**	0.175	0.119	-.563**	-.551**	-.726**	-0.325	-0.075	0.275	-.567**	0.119	0.046	0.305	0.385	0.256	.436*	.646**	0.084	-0.131	-0.118	-0.16	-.610**	-0.386	-0.237	0.373	.449*	.580**	.498*	-0.074	-0.116	0.333	.652**	-0.064	.474*	-0.317	-0.286	-0.326	0.089	-.866**	.856**	.799**
	sig.（bilateral）	0.454	0.319	0.231	0	0.062	0.364	0.006	0.002	0.412	0.581	0.004	0.005	0	0.121	0.728	0.193	0.004	0.579	0.833	0.147	0.063	0.228	0.033	0.001	0.698	0.541	0.581	0.454	0.002	0.063	0.264	0.072	0.028	0.003	0.013	0.732	0.59	0.111	0.001	0.767	0.019	0.132	0.176	0.12	0.678	0	0	0
	N	24	24	24	24	24	24	24	24	24	24	24	24	24	24	24	24	24	24	24	24	24	24	24	24	24	24	24	24	24	24	24	24	24	24	24	24	24	24	24	24	24	24	24	24	24	24	24	24
Gibberella	Pearson correlation	0.076	0.179	0.402	0.128	0.29	0.116	0.212	0.225	-0.129	-0.148	-.530**	-.432*	-.489*	-0.141	-0.03	0.193	-.491*	-0.234	0.181	-0.103	0.204	-0.27	0.267	0.2	-0.252	0.118	-0.259	0.104	-0.261	0.002	-0.38	-0.005	.413*	.531**	-0.005	0.218	0.199	0.192	0.074	0.124	.541**	0.043	0.036	-0.214	-0.003	-.461*	.480*	.421*
	sig.（bilateral）	0.725	0.402	0.051	0.551	0.17	0.59	0.32	0.291	0.547	0.491	0.008	0.035	0.015	0.512	0.889	0.367	0.015	0.272	0.399	0.632	0.34	0.203	0.206	0.35	0.236	0.582	0.221	0.63	0.217	0.993	0.067	0.982	0.045	0.008	0.983	0.306	0.352	0.368	0.732	0.564	0.006	0.843	0.868	0.314	0.987	0.023	0.018	0.041
	N	24	24	24	24	24	24	24	24	24	24	24	24	24	24	24	24	24	24	24	24	24	24	24	24	24	24	24	24	24	24	24	24	24	24	24	24	24	24	24	24	24	24	24	24	24	24	24	24
Cutaneotrichosporon	Pearson correlation	-0.056	0.002	-0.074	-0.152	-0.186	-0.19	-0.143	-0.122	0.123	-0.059	0.102	0.114	0.086	0.223	0.112	-0.047	0.236	0.023	-0.038	0.05	-0.243	0.05	-0.071	-0.112	-0.332	-0.129	-0.117	-0.122	-0.061	-0.075	-0.05	0.069	-0.216	-0.309	-0.044	-0.082	-0.084	-0.111	-0.161	0.158	-0.317	-0.156	-0.123	0.203	0.195	0.111	-0.209	0.016
	sig.（bilateral）	0.793	0.991	0.73	0.478	0.384	0.373	0.505	0.571	0.567	0.784	0.636	0.595	0.688	0.295	0.603	0.827	0.267	0.917	0.86	0.816	0.253	0.815	0.742	0.604	0.113	0.547	0.587	0.57	0.778	0.727	0.815	0.748	0.312	0.142	0.839	0.703	0.698	0.607	0.452	0.461	0.131	0.466	0.566	0.343	0.361	0.607	0.327	0.942
	N	24	24	24	24	24	24	24	24	24	24	24	24	24	24	24	24	24	24	24	24	24	24	24	24	24	24	24	24	24	24	24	24	24	24	24	24	24	24	24	24	24	24	24	24	24	24	24	24
Sphaerellopsis	Pearson correlation	-0.168	-0.083	0.104	0.092	-0.039	-0.064	0.022	0.168	0.096	0.142	-0.026	-0.044	-0.041	0.075	0.13	0.327	-0.096	0.068	-0.078	0.035	0.074	-0.062	0.189	0.223	-0.225	-0.082	0.132	-0.13	-0.155	-0.116	-0.045	0.101	0.164	.509*	0.097	-0.078	-0.102	0.293	0.113	-0.186	.488*	-0.082	-0.116	0.061	0.14	0.113	-0.038	-0.068
	sig.（bilateral）	0.431	0.699	0.628	0.67	0.858	0.766	0.918	0.432	0.657	0.507	0.903	0.839	0.85	0.727	0.546	0.119	0.654	0.751	0.716	0.87	0.732	0.775	0.375	0.294	0.291	0.704	0.539	0.545	0.469	0.59	0.835	0.639	0.443	0.011	0.653	0.718	0.634	0.164	0.6	0.384	0.016	0.703	0.591	0.777	0.513	0.599	0.859	0.751
	N	24	24	24	24	24	24	24	24	24	24	24	24	24	24	24	24	24	24	24	24	24	24	24	24	24	24	24	24	24	24	24	24	24	24	24	24	24	24	24	24	24	24	24	24	24	24	24	24
Filobasidium	Pearson correlation	0.176	0.161	0.227	0.102	.584**	.411*	0.371	0.142	-0.316	-0.268	-0.365	-.546**	-.469*	-.476*	-0.247	-0.096	-.633**	-0.332	0.234	-0.119	0.344	-0.254	0.148	0.065	0.381	0.278	-0.282	0.323	-0.082	0.14	-0.332	-0.157	.451*	0.266	-0.12	0.28	0.257	0.008	0.089	0.039	.405*	0.324	0.318	-.562**	-.435*	-0.173	0.281	-0.01
	sig.（bilateral）	0.41	0.452	0.286	0.636	0.003	0.046	0.074	0.507	0.133	0.206	0.079	0.006	0.021	0.019	0.244	0.654	0.001	0.113	0.27	0.579	0.1	0.23	0.489	0.763	0.066	0.188	0.182	0.124	0.703	0.515	0.113	0.463	0.027	0.209	0.576	0.185	0.225	0.972	0.679	0.857	0.049	0.122	0.129	0.004	0.034	0.42	0.183	0.962
	N	24	24	24	24	24	24	24	24	24	24	24	24	24	24	24	24	24	24	24	24	24	24	24	24	24	24	24	24	24	24	24	24	24	24	24	24	24	24	24	24	24	24	24	24	24	24	24	24
Schizothecium	Pearson correlation	.628**	.628**	-0.302	.493*	-0.007	-0.195	0.078	0.09	-0.131	-0.29	-.438*	-.567**	-.595**	-.498*	-.417*	-0.297	-.445*	-0.138	.527**	-0.086	.612**	0.013	-0.119	0.183	-0.088	0.256	-.472*	0.181	-.552**	-0.275	-.498*	0.024	.488*	0.19	0.105	0.291	0.233	-0.256	0.284	0.269	0.123	-0.121	0.02	-.433*	.489*	-0.244	0.232	0.258
	sig.（bilateral）	0.001	0.001	0.151	0.014	0.974	0.361	0.719	0.675	0.542	0.17	0.032	0.004	0.002	0.013	0.043	0.158	0.029	0.52	0.008	0.69	0.001	0.951	0.579	0.391	0.683	0.228	0.02	0.397	0.005	0.193	0.013	0.91	0.016	0.375	0.625	0.168	0.273	0.228	0.179	0.203	0.568	0.573	0.926	0.034	0.015	0.251	0.276	0.224
	N	24	24	24	24	24	24	24	24	24	24	24	24	24	24	24	24	24	24	24	24	24	24	24	24	24	24	24	24	24	24	24	24	24	24	24	24	24	24	24	24	24	24	24	24	24	24	24	24
Oidiodendron	Pearson correlation	-0.216	-0.098	0.08	0.341	0.102	-0.224	0.231	0.365	0.292	0.36	-0.272	-0.071	-0.196	0.064	0.243	.552**	-0.18	0.247	-0.217	0.208	0.081	0.146	0.395	.463*	-0.36	-0.277	0.108	-0.31	-0.36	-0.351	-0.002	0.314	0.189	.632**	0.376	-0.237	-0.272	.529**	0.367	-0.185	.562**	-0.333	-0.364	0.049	-0.09	-.523**	.544**	.467*
	sig.（bilateral）	0.311	0.648	0.711	0.103	0.634	0.293	0.278	0.079	0.166	0.084	0.198	0.741	0.36	0.766	0.253	0.005	0.4	0.244	0.31	0.33	0.707	0.497	0.056	0.023	0.084	0.191	0.617	0.141	0.084	0.093	0.994	0.135	0.376	0.001	0.07	0.265	0.199	0.008	0.078	0.386	0.004	0.112	0.081	0.819	0.674	0.009	0.006	0.021
	N	24	24	24	24	24	24	24	24	24	24	24	24	24	24	24	24	24	24	24	24	24	24	24	24	24	24	24	24	24	24	24	24	24	24	24	24	24	24	24	24	24	24	24	24	24	24	24	24
Lophotrichus	Pearson correlation	-0.083	-0.16	0.24	-0.187	0.351	.454*	0.111	-0.035	-0.286	-0.214	-0.077	-0.215	-0.094	-0.312	-0.303	-0.118	-0.334	-0.346	0.063	-0.191	0.105	-0.248	-0.033	-0.074	0.317	0.2	-0.118	0.311	0.252	0.389	-0.079	-0.266	0.045	0.051	-0.18	0.16	0.171	-0.081	-0.112	-0.179	0.202	0.363	0.299	-0.183	-0.388	-0.093	0.104	0.046
	sig.（bilateral）	0.699	0.454	0.26	0.381	0.093	0.026	0.606	0.871	0.175	0.314	0.719	0.312	0.662	0.138	0.15	0.582	0.111	0.098	0.772	0.371	0.625	0.244	0.878	0.73	0.131	0.35	0.584	0.14	0.235	0.06	0.713	0.208	0.833	0.814	0.4	0.456	0.424	0.708	0.603	0.401	0.345	0.081	0.155	0.393	0.061	0.665	0.628	0.831
	N	24	24	24	24	24	24	24	24	24	24	24	24	24	24	24	24	24	24	24	24	24	24	24	24	24	24	24	24	24	24	24	24	24	24	24	24	24	24	24	24	24	24	24	24	24	24	24	24
Pyrenochaetopsis	Pearson correlation	.524**	.532**	-0.061	0.251	0.08	-0.092	0.088	0.064	-0.189	-0.327	-0.353	-.442*	-.451*	-0.32	-0.32	-0.294	-0.348	-0.19	.463*	-0.107	0.396	-0.086	-0.066	-0.013	0.028	0.269	-0.345	0.245	-0.344	-0.073	-0.374	-0.05	0.383	0.025	-0.025	0.346	0.317	-0.262	0.095	.422*	-0.008	0.01	0.121	-0.293	.428*	-0.18	0.163	0.234
	sig.（bilateral）	0.009	0.008	0.779	0.237	0.709	0.67	0.682	0.767	0.376	0.119	0.09	0.031	0.027	0.128	0.127	0.164	0.096	0.373	0.023	0.619	0.056	0.69	0.761	0.953	0.896	0.203	0.098	0.249	0.099	0.735	0.072	0.816	0.065	0.908	0.908	0.097	0.131	0.216	0.659	0.04	0.972	0.961	0.573	0.165	0.037	0.4	0.446	0.272
	N	24	24	24	24	24	24	24	24	24	24	24	24	24	24	24	24	24	24	24	24	24	24	24	24	24	24	24	24	24	24	24	24	24	24	24	24	24	24	24	24	24	24	24	24	24	24	24	24
Thielavia	Pearson correlation	-0.143	-0.072	0.013	0.249	.427*	-0.044	.513*	.410*	0.184	0.129	-0.076	-0.16	-0.265	0	0.137	0.22	-0.18	0.139	-0.181	0.341	0.004	0.237	.432*	0.145	0.327	-0.166	0.096	-0.117	-0.19	-0.186	0.08	0.308	0.211	-0.077	0.222	-0.156	-0.189	0.319	0.293	0.181	0.076	-0.105	-0.109	-0.062	-0.158	-0.237	0.296	0.202
	sig.（bilateral）	0.506	0.739	0.953	0.241	0.037	0.84	0.01	0.046	0.391	0.548	0.726	0.454	0.21	0.999	0.524	0.301	0.4	0.516	0.397	0.103	0.987	0.264	0.035	0.5	0.119	0.439	0.657	0.586	0.373	0.385	0.709	0.144	0.323	0.72	0.298	0.466	0.377	0.129	0.165	0.398	0.724	0.627	0.614	0.772	0.461	0.264	0.16	0.344
	N	24	24	24	24	24	24	24	24	24	24	24	24	24	24	24	24	24	24	24	24	24	24	24	24	24	24	24	24	24	24	24	24	24	24	24	24	24	24	24	24	24	24	24	24	24	24	24	24
Auricularia	Pearson correlation	.491*	.516**	-0.007	0.138	-0.169	-0.147	-0.155	-0.144	-0.11	-0.184	-0.101	-0.107	-0.161	0.004	0.098	-0.184	-0.106	-0.082	0.261	-0.169	0.262	-0.07	-0.168	-0.179	-0.19	0.163	-0.127	0.109	-0.188	-0.135	-0.265	-0.069	0.329	0.082	-0.062	0.234	0.216	-0.176	-0.026	0.333	0.022	-0.083	0.011	-0.086	0.175	0.057	-0.074	-0.146
	sig.（bilateral）	0.015	0.01	0.973	0.521	0.43	0.493	0.47	0.501	0.61	0.39	0.639	0.617	0.452	0.987	0.648	0.39	0.622	0.705	0.218	0.43	0.217	0.745	0.432	0.402	0.375	0.447	0.556	0.611	0.378	0.53	0.211	0.747	0.117	0.705	0.772	0.271	0.312	0.412	0.903	0.111	0.918	0.701	0.96	0.69	0.413	0.793	0.733	0.496
	N	24	24	24	24	24	24	24	24	24	24	24	24	24	24	24	24	24	24	24	24	24	24	24	24	24	24	24	24	24	24	24	24	24	24	24	24	24	24	24	24	24	24	24	24	24	24	24	24
Cephalotrichum	Pearson correlation	0.124	0.115	-0.035	0.231	.471*	-0.091	.447*	0.274	0.091	0.15	-0.263	-0.124	-0.169	-0.02	0.108	0.092	-0.175	0.198	-0.017	0.249	-0.067	0.221	0.279	0.113	0.23	-0.054	0.063	-0.046	-0.175	-0.155	0.077	0.187	0.072	-0.049	0.216	-0.019	-0.026	0.132	0.267	0.257	-0.106	-0.099	-0.075	-0.078	-0.09	-0.303	0.33	0.048
	sig.（bilateral）	0.562	0.591	0.869	0.277	0.02	0.672	0.029	0.195	0.674	0.484	0.215	0.564	0.431	0.926	0.614	0.669	0.412	0.354	0.939	0.241	0.755	0.3	0.186	0.598	0.279	0.802	0.771	0.831	0.413	0.47	0.72	0.382	0.739	0.82	0.312	0.93	0.904	0.538	0.207	0.225	0.623	0.645	0.726	0.717	0.677	0.15	0.116	0.823
	N	24	24	24	24	24	24	24	24	24	24	24	24	24	24	24	24	24	24	24	24	24	24	24	24	24	24	24	24	24	24	24	24	24	24	24	24	24	24	24	24	24	24	24	24	24	24	24	24
Pseudaleuria	Pearson correlation	-0.112	-0.075	0.102	-0.026	0.071	0.113	0.027	0.039	0.002	0.025	-0.062	-0.054	-0.075	-0.043	0.134	0.139	-0.059	-0.074	-0.085	-0.028	-0.017	-0.065	0.081	0.089	-0.091	-0.029	-0.069	-0.029	-0.008	-0.016	-0.027	0.006	0.076	0.186	-0.022	-0.043	-0.049	0.145	0	-0.109	0.22	0.041	0.028	-0.183	-.447*	-0.323	0.288	0.265
	sig.（bilateral）	0.604	0.729	0.634	0.903	0.741	0.597	0.899	0.858	0.992	0.906	0.773	0.801	0.728	0.842	0.532	0.517	0.783	0.73	0.693	0.898	0.937	0.764	0.706	0.678	0.672	0.894	0.747	0.891	0.969	0.941	0.899	0.979	0.725	0.385	0.92	0.841	0.819	0.499	0.997	0.612	0.302	0.85	0.896	0.393	0.029	0.124	0.172	0.21
	N	24	24	24	24	24	24	24	24	24	24	24	24	24	24	24	24	24	24	24	24	24	24	24	24	24	24	24	24	24	24	24	24	24	24	24	24	24	24	24	24	24	24	24	24	24	24	24	24
Chaetomium	Pearson correlation	0.004	-0.012	-.409*	0.309	0.12	-0.185	0.218	0.34	0.212	0.06	-0.051	-0.222	-0.338	-0.148	0.052	0.165	-0.181	0.078	-0.119	0.264	0.07	0.245	0.181	.481*	0.159	-0.217	0.089	-0.21	-0.314	-0.222	0.003	0.267	0.108	0.335	0.328	-0.203	-0.214	0.164	0.37	-0.281	0.245	-0.237	-0.201	-0.167	-0.002	-.485*	.416*	.512*
	sig.（bilateral）	0.983	0.956	0.047	0.141	0.575	0.388	0.306	0.104	0.32	0.779	0.814	0.298	0.106	0.491	0.809	0.44	0.396	0.716	0.58	0.213	0.746	0.249	0.397	0.017	0.458	0.309	0.679	0.324	0.136	0.297	0.987	0.207	0.617	0.11	0.117	0.342	0.315	0.444	0.075	0.184	0.249	0.264	0.347	0.436	0.994	0.016	0.043	0.011
	N	24	24	24	24	24	24	24	24	24	24	24	24	24	24	24	24	24	24	24	24	24	24	24	24	24	24	24	24	24	24	24	24	24	24	24	24	24	24	24	24	24	24	24	24	24	24	24	24
Pseudogymnoascus	Pearson correlation	0.095	0.08	-0.033	0.034	-0.026	0.055	-0.089	-0.038	-0.067	-0.088	-0.007	-0.192	-0.144	-0.233	-0.057	0.028	-0.168	-0.151	0.117	-0.132	0.26	-0.167	-0.078	0.148	-0.134	0.096	-0.092	0.07	-0.163	-0.08	-0.092	-0.078	0.183	.420*	-0.035	0.051	0.048	0.013	0.022	-0.258	.407*	0.029	0.071	-0.236	0.048	-0.024	0.092	-0.019
	sig.（bilateral）	0.66	0.712	0.878	0.873	0.905	0.798	0.681	0.861	0.757	0.681	0.975	0.369	0.502	0.274	0.791	0.896	0.432	0.481	0.587	0.54	0.22	0.434	0.718	0.489	0.534	0.654	0.668	0.744	0.447	0.709	0.67	0.716	0.392	0.041	0.87	0.815	0.822	0.951	0.917	0.224	0.048	0.892	0.742	0.266	0.823	0.911	0.668	0.931
	N	24	24	24	24	24	24	24	24	24	24	24	24	24	24	24	24	24	24	24	24	24	24	24	24	24	24	24	24	24	24	24	24	24	24	24	24	24	24	24	24	24	24	24	24	24	24	24	24
**. Significant correlation at level 0.01 (bilateral)
*. Significant correlation at level 0.05 (bilateral)
相关性
Correlation between flavor compounds and fungal abundance at the genus level
		Hyphopichia	Candida	Rhizopus	Olpidium	Alternaria	Fusarium	Mortierella	Lichtheimia	Mucor	Didymella	Humicola	Mycosphaerella	Botryotrichum	Saitozyma	Trichosporon	Plectosphaerella	Rhizomucor	Papiliotrema	Tausonia	Psathyrella	Dipodascus	Talaromyces	Wickerhamomyces	Gibberella	Cutaneotrichosporon	Sphaerellopsis	Filobasidium	Schizothecium	Oidiodendron	Lophotrichus	Pyrenochaetopsis	Thielavia	Auricularia	Cephalotrichum	Pseudaleuria	Chaetomium	Pseudogymnoascus
A1	Pearson correlation	0.229	-0.079	-0.016	0.023	-0.128	.460*	0.205	-0.271	0.148	-0.019	-0.108	-0.256	-0.009	-0.058	-0.161	0.212	-0.233	-0.259	-0.272	.795**	-0.082	-0.04	0.16	0.076	-0.056	-0.168	0.176	.628**	-0.216	-0.083	.524**	-0.143	.491*	0.124	-0.112	0.004	0.095
	sig.（bilateral）	0.281	0.713	0.939	0.916	0.553	0.024	0.336	0.2	0.491	0.929	0.615	0.227	0.965	0.789	0.451	0.321	0.272	0.222	0.198	0	0.703	0.854	0.454	0.725	0.793	0.431	0.41	0.001	0.311	0.699	0.009	0.506	0.015	0.562	0.604	0.983	0.66
	N	24	24	24	24	24	24	24	24	24	24	24	24	24	24	24	24	24	24	24	24	24	24	24	24	24	24	24	24	24	24	24	24	24	24	24	24	24
A2	Pearson correlation	0.343	-0.078	0.034	-0.032	-0.163	.537**	0.314	-0.188	0.134	-0.047	-0.121	-0.282	-0.104	-0.018	-0.191	0.314	-0.142	-0.107	-0.274	.792**	-0.067	0.066	0.212	0.179	0.002	-0.083	0.161	.628**	-0.098	-0.16	.532**	-0.072	.516**	0.115	-0.075	-0.012	0.08
	sig.（bilateral）	0.101	0.718	0.876	0.883	0.446	0.007	0.135	0.38	0.533	0.827	0.574	0.181	0.629	0.934	0.371	0.135	0.509	0.62	0.195	0	0.756	0.758	0.319	0.402	0.991	0.699	0.452	0.001	0.648	0.454	0.008	0.739	0.01	0.591	0.729	0.956	0.712
	N	24	24	24	24	24	24	24	24	24	24	24	24	24	24	24	24	24	24	24	24	24	24	24	24	24	24	24	24	24	24	24	24	24	24	24	24	24
A3	Pearson correlation	-0.212	-.508*	-.424*	-0.114	-0.064	-0.027	-0.198	0.074	-.486*	0.182	-0.301	0.188	.568**	-0.253	-.460*	0.093	-0.107	-0.162	-0.227	-0.181	-0.203	-0.009	-0.254	0.402	-0.074	0.104	0.227	-0.302	0.08	0.24	-0.061	0.013	-0.007	-0.035	0.102	-.409*	-0.033
	sig.（bilateral）	0.319	0.011	0.039	0.596	0.767	0.901	0.354	0.732	0.016	0.394	0.153	0.378	0.004	0.232	0.024	0.666	0.62	0.451	0.286	0.397	0.341	0.966	0.231	0.051	0.73	0.628	0.286	0.151	0.711	0.26	0.779	0.953	0.973	0.869	0.634	0.047	0.878
	N	24	24	24	24	24	24	24	24	24	24	24	24	24	24	24	24	24	24	24	24	24	24	24	24	24	24	24	24	24	24	24	24	24	24	24	24	24
A4	Pearson correlation	.639**	.512*	.705**	-0.294	0.196	0.2	.537**	0.223	.642**	-0.169	0.203	-0.117	-0.39	.494*	.517**	.407*	.548**	.708**	-0.021	0.318	0.242	0.18	.688**	0.128	-0.152	0.092	0.102	.493*	0.341	-0.187	0.251	0.249	0.138	0.231	-0.026	0.309	0.034
	sig.（bilateral）	0.001	0.011	0	0.163	0.36	0.348	0.007	0.295	0.001	0.43	0.342	0.587	0.06	0.014	0.01	0.049	0.006	0	0.924	0.13	0.254	0.4	0	0.551	0.478	0.67	0.636	0.014	0.103	0.381	0.237	0.241	0.521	0.277	0.903	0.141	0.873
	N	24	24	24	24	24	24	24	24	24	24	24	24	24	24	24	24	24	24	24	24	24	24	24	24	24	24	24	24	24	24	24	24	24	24	24	24	24
A5	Pearson correlation	0.198	-0.032	.445*	-0.284	0.328	-0.294	-0.079	0.151	0.193	0.161	0.019	0.23	0.352	0.137	0.215	0.086	.493*	0.333	-0.381	-0.193	-0.094	-0.061	0.387	0.29	-0.186	-0.039	.584**	-0.007	0.102	0.351	0.08	.427*	-0.169	.471*	0.071	0.12	-0.026
	sig.（bilateral）	0.353	0.883	0.029	0.178	0.118	0.163	0.715	0.482	0.366	0.453	0.93	0.279	0.092	0.523	0.314	0.69	0.014	0.112	0.066	0.366	0.663	0.777	0.062	0.17	0.384	0.858	0.003	0.974	0.634	0.093	0.709	0.037	0.43	0.02	0.741	0.575	0.905
	N	24	24	24	24	24	24	24	24	24	24	24	24	24	24	24	24	24	24	24	24	24	24	24	24	24	24	24	24	24	24	24	24	24	24	24	24	24
A6	Pearson correlation	-0.332	-0.302	-0.239	-0.115	0.214	-0.333	-0.334	-0.06	-0.174	0.26	-0.089	0.231	.698**	-0.153	-0.228	-0.249	-0.178	-0.3	-0.282	-0.155	-0.135	-0.305	-0.194	0.116	-0.19	-0.064	.411*	-0.195	-0.224	.454*	-0.092	-0.044	-0.147	-0.091	0.113	-0.185	0.055
	sig.（bilateral）	0.112	0.151	0.261	0.592	0.314	0.112	0.11	0.779	0.416	0.219	0.68	0.276	0	0.476	0.283	0.241	0.404	0.154	0.182	0.47	0.529	0.147	0.364	0.59	0.373	0.766	0.046	0.361	0.293	0.026	0.67	0.84	0.493	0.672	0.597	0.388	0.798
	N	24	24	24	24	24	24	24	24	24	24	24	24	24	24	24	24	24	24	24	24	24	24	24	24	24	24	24	24	24	24	24	24	24	24	24	24	24
A7	Pearson correlation	0.404	0.189	.663**	-0.304	0.272	-0.18	0.128	0.242	0.353	0.048	0.084	0.14	-0.002	0.298	.436*	0.217	.654**	.628**	-0.167	-0.191	0.032	0.072	.544**	0.212	-0.143	0.022	0.371	0.078	0.231	0.111	0.088	.513*	-0.155	.447*	0.027	0.218	-0.089
	sig.（bilateral）	0.05	0.377	0	0.148	0.198	0.4	0.55	0.255	0.09	0.825	0.696	0.514	0.993	0.157	0.033	0.308	0.001	0.001	0.434	0.371	0.884	0.737	0.006	0.32	0.505	0.918	0.074	0.719	0.278	0.606	0.682	0.01	0.47	0.029	0.899	0.306	0.681
	N	24	24	24	24	24	24	24	24	24	24	24	24	24	24	24	24	24	24	24	24	24	24	24	24	24	24	24	24	24	24	24	24	24	24	24	24	24
A8	Pearson correlation	.493*	0.396	.717**	-0.324	0.237	-0.128	0.309	0.351	.464*	-0.089	0.199	0.083	-0.183	.471*	.555**	0.262	.711**	.757**	-0.021	-0.17	0.16	0.173	.611**	0.225	-0.122	0.168	0.142	0.09	0.365	-0.035	0.064	.410*	-0.144	0.274	0.039	0.34	-0.038
	sig.（bilateral）	0.014	0.055	0	0.123	0.264	0.552	0.141	0.092	0.023	0.679	0.351	0.701	0.393	0.02	0.005	0.217	0	0	0.923	0.426	0.455	0.419	0.002	0.291	0.571	0.432	0.507	0.675	0.079	0.871	0.767	0.046	0.501	0.195	0.858	0.104	0.861
	N	24	24	24	24	24	24	24	24	24	24	24	24	24	24	24	24	24	24	24	24	24	24	24	24	24	24	24	24	24	24	24	24	24	24	24	24	24
A9	Pearson correlation	0.228	0.341	0.323	0.039	-0.078	-0.025	0.198	0.164	0.132	-0.189	0.149	-0.07	-.588**	0.188	0.335	0.117	0.337	.430*	0.338	-0.246	0.135	0.242	0.175	-0.129	0.123	0.096	-0.316	-0.131	0.292	-0.286	-0.189	0.184	-0.11	0.091	0.002	0.212	-0.067
	sig.（bilateral）	0.284	0.103	0.123	0.858	0.716	0.907	0.355	0.444	0.539	0.375	0.488	0.746	0.002	0.379	0.109	0.587	0.107	0.036	0.106	0.247	0.529	0.254	0.412	0.547	0.567	0.657	0.133	0.542	0.166	0.175	0.376	0.391	0.61	0.674	0.992	0.32	0.757
	N	24	24	24	24	24	24	24	24	24	24	24	24	24	24	24	24	24	24	24	24	24	24	24	24	24	24	24	24	24	24	24	24	24	24	24	24	24
A10	Pearson correlation	0.119	0.299	0.251	-0.045	-0.041	-0.142	0.108	0.202	0.071	-0.212	0.134	0.084	-.418*	0.168	0.352	0.101	0.377	.441*	.409*	-.422*	0.11	0.267	0.119	-0.148	-0.059	0.142	-0.268	-0.29	0.36	-0.214	-0.327	0.129	-0.184	0.15	0.025	0.06	-0.088
	sig.（bilateral）	0.581	0.156	0.237	0.833	0.849	0.508	0.616	0.344	0.742	0.32	0.532	0.695	0.042	0.432	0.091	0.639	0.07	0.031	0.047	0.04	0.607	0.208	0.581	0.491	0.784	0.507	0.206	0.17	0.084	0.314	0.119	0.548	0.39	0.484	0.906	0.779	0.681
	N	24	24	24	24	24	24	24	24	24	24	24	24	24	24	24	24	24	24	24	24	24	24	24	24	24	24	24	24	24	24	24	24	24	24	24	24	24
A11	Pearson correlation	-.518**	-0.121	-0.389	.531**	-0.402	-0.177	-0.372	-0.372	-0.347	0.106	-0.049	-0.093	-0.25	-0.338	-0.248	-.416*	-.488*	-.612**	0.202	-0.225	-0.126	-0.065	-.563**	-.530**	0.102	-0.026	-0.365	-.438*	-0.272	-0.077	-0.353	-0.076	-0.101	-0.263	-0.062	-0.051	-0.007
	sig.（bilateral）	0.009	0.574	0.06	0.008	0.052	0.407	0.073	0.074	0.097	0.623	0.821	0.665	0.239	0.106	0.243	0.043	0.016	0.001	0.344	0.29	0.557	0.762	0.004	0.008	0.636	0.903	0.079	0.032	0.198	0.719	0.09	0.726	0.639	0.215	0.773	0.814	0.975
	N	24	24	24	24	24	24	24	24	24	24	24	24	24	24	24	24	24	24	24	24	24	24	24	24	24	24	24	24	24	24	24	24	24	24	24	24	24
A12	Pearson correlation	-.469*	-0.119	-.457*	.417*	-.450*	-0.102	-0.323	-0.209	-.521**	-0.068	-0.146	-0.02	-0.33	-0.372	-0.166	-0.197	-0.339	-0.364	.535**	-.428*	-0.135	0.103	-.551**	-.432*	0.114	-0.044	-.546**	-.567**	-0.071	-0.215	-.442*	-0.16	-0.107	-0.124	-0.054	-0.222	-0.192
	sig.（bilateral）	0.021	0.58	0.025	0.042	0.027	0.635	0.123	0.328	0.009	0.752	0.497	0.926	0.115	0.074	0.439	0.356	0.105	0.08	0.007	0.037	0.53	0.632	0.005	0.035	0.595	0.839	0.006	0.004	0.741	0.312	0.031	0.454	0.617	0.564	0.801	0.298	0.369
	N	24	24	24	24	24	24	24	24	24	24	24	24	24	24	24	24	24	24	24	24	24	24	24	24	24	24	24	24	24	24	24	24	24	24	24	24	24
A13	Pearson correlation	-.700**	-0.28	-.651**	.471*	-.428*	-0.117	-.463*	-0.3	-.597**	-0.011	-0.159	0.038	-0.1	-.481*	-0.36	-0.328	-.529**	-.615**	0.395	-.410*	-0.215	0.059	-.726**	-.489*	0.086	-0.041	-.469*	-.595**	-0.196	-0.094	-.451*	-0.265	-0.161	-0.169	-0.075	-0.338	-0.144
	sig.（bilateral）	0	0.185	0.001	0.02	0.037	0.585	0.023	0.155	0.002	0.96	0.458	0.859	0.642	0.017	0.084	0.117	0.008	0.001	0.056	0.047	0.312	0.785	0	0.015	0.688	0.85	0.021	0.002	0.36	0.662	0.027	0.21	0.452	0.431	0.728	0.106	0.502
	N	24	24	24	24	24	24	24	24	24	24	24	24	24	24	24	24	24	24	24	24	24	24	24	24	24	24	24	24	24	24	24	24	24	24	24	24	24
A14	Pearson correlation	-0.077	-0.066	-0.226	0.064	-.425*	-0.168	-0.139	-0.078	-.482*	-0.136	-0.179	-0.109	-.422*	-0.234	-0.055	-0.088	-0.053	0.03	.600**	-.427*	-0.114	0.27	-0.325	-0.141	0.223	0.075	-.476*	-.498*	0.064	-0.312	-0.32	0	0.004	-0.02	-0.043	-0.148	-0.233
	sig.（bilateral）	0.721	0.758	0.288	0.766	0.038	0.432	0.516	0.719	0.017	0.527	0.404	0.614	0.04	0.27	0.797	0.683	0.807	0.89	0.002	0.038	0.597	0.202	0.121	0.512	0.295	0.727	0.019	0.013	0.766	0.138	0.128	0.999	0.987	0.926	0.842	0.491	0.274
	N	24	24	24	24	24	24	24	24	24	24	24	24	24	24	24	24	24	24	24	24	24	24	24	24	24	24	24	24	24	24	24	24	24	24	24	24	24
A15	Pearson correlation	0.184	-0.002	0.067	0.158	-0.238	-0.194	-0.008	0.005	-0.31	-0.148	-0.017	-0.133	-.578**	-0.064	0.062	0.027	0.176	0.166	0.329	-0.368	-0.018	0.146	-0.075	-0.03	0.112	0.13	-0.247	-.417*	0.243	-0.303	-0.32	0.137	0.098	0.108	0.134	0.052	-0.057
	sig.（bilateral）	0.391	0.993	0.755	0.46	0.263	0.363	0.969	0.981	0.141	0.489	0.939	0.535	0.003	0.766	0.773	0.901	0.412	0.439	0.116	0.077	0.934	0.497	0.728	0.889	0.603	0.546	0.244	0.043	0.253	0.15	0.127	0.524	0.648	0.614	0.532	0.809	0.791
	N	24	24	24	24	24	24	24	24	24	24	24	24	24	24	24	24	24	24	24	24	24	24	24	24	24	24	24	24	24	24	24	24	24	24	24	24	24
A16	Pearson correlation	0.304	0.286	0.358	-0.167	0.089	-0.169	0.248	0.389	0.122	-0.183	0.2	0.159	-0.276	0.32	0.353	0.224	.570**	.620**	0.145	-.422*	0.185	0.224	0.275	0.193	-0.047	0.327	-0.096	-0.297	.552**	-0.118	-0.294	0.22	-0.184	0.092	0.139	0.165	0.028
	sig.（bilateral）	0.149	0.175	0.086	0.435	0.68	0.431	0.242	0.06	0.569	0.391	0.35	0.458	0.192	0.127	0.091	0.293	0.004	0.001	0.498	0.04	0.386	0.294	0.193	0.367	0.827	0.119	0.654	0.158	0.005	0.582	0.164	0.301	0.39	0.669	0.517	0.44	0.896
	N	24	24	24	24	24	24	24	24	24	24	24	24	24	24	24	24	24	24	24	24	24	24	24	24	24	24	24	24	24	24	24	24	24	24	24	24	24
A17	Pearson correlation	-.447*	-0.113	-.474*	.428*	-.420*	-0.041	-0.28	-0.225	-.497*	-0.049	-0.145	-0.148	-0.389	-0.381	-0.18	-0.257	-0.398	-.406*	.569**	-0.348	-0.145	0.117	-.567**	-.491*	0.236	-0.096	-.633**	-.445*	-0.18	-0.334	-0.348	-0.18	-0.106	-0.175	-0.059	-0.181	-0.168
	sig.（bilateral）	0.028	0.6	0.019	0.037	0.041	0.848	0.185	0.291	0.014	0.822	0.5	0.49	0.06	0.066	0.401	0.226	0.054	0.049	0.004	0.096	0.499	0.587	0.004	0.015	0.267	0.654	0.001	0.029	0.4	0.111	0.096	0.4	0.622	0.412	0.783	0.396	0.432
	N	24	24	24	24	24	24	24	24	24	24	24	24	24	24	24	24	24	24	24	24	24	24	24	24	24	24	24	24	24	24	24	24	24	24	24	24	24
A18	Pearson correlation	0.129	0.275	0.245	0.076	-0.189	0.018	0.119	0.057	0.069	-0.199	0.058	-0.04	-.595**	0.077	0.317	0.147	0.272	0.344	0.4	-0.236	0.055	0.279	0.119	-0.234	0.023	0.068	-0.332	-0.138	0.247	-0.346	-0.19	0.139	-0.082	0.198	-0.074	0.078	-0.151
	sig.（bilateral）	0.548	0.193	0.248	0.723	0.378	0.933	0.58	0.79	0.75	0.35	0.789	0.852	0.002	0.72	0.131	0.492	0.198	0.099	0.053	0.267	0.799	0.187	0.579	0.272	0.917	0.751	0.113	0.52	0.244	0.098	0.373	0.516	0.705	0.354	0.73	0.716	0.481
	N	24	24	24	24	24	24	24	24	24	24	24	24	24	24	24	24	24	24	24	24	24	24	24	24	24	24	24	24	24	24	24	24	24	24	24	24	24
A19	Pearson correlation	0.038	-0.201	-0.16	-0.063	0.1	0.361	0.087	-0.124	0.094	0.091	-0.104	-0.103	0.338	-0.061	-0.246	0.116	-0.267	-0.249	-0.351	.585**	-0.041	-0.117	0.046	0.181	-0.038	-0.078	0.234	.527**	-0.217	0.063	.463*	-0.181	0.261	-0.017	-0.085	-0.119	0.117
	sig.（bilateral）	0.86	0.346	0.456	0.769	0.64	0.083	0.686	0.563	0.661	0.672	0.629	0.631	0.107	0.778	0.246	0.59	0.208	0.24	0.093	0.003	0.849	0.587	0.833	0.399	0.86	0.716	0.27	0.008	0.31	0.772	0.023	0.397	0.218	0.939	0.693	0.58	0.587
	N	24	24	24	24	24	24	24	24	24	24	24	24	24	24	24	24	24	24	24	24	24	24	24	24	24	24	24	24	24	24	24	24	24	24	24	24	24
A20	Pearson correlation	0.269	0.326	.493*	-0.071	0.019	-0.137	0.138	0.152	0.223	-0.098	0.145	-0.013	-.473*	0.214	.447*	0.106	.459*	.521**	0.235	-0.276	0.081	0.191	0.305	-0.103	0.05	0.035	-0.119	-0.086	0.208	-0.191	-0.107	0.341	-0.169	0.249	-0.028	0.264	-0.132
	sig.（bilateral）	0.204	0.12	0.014	0.741	0.93	0.524	0.52	0.477	0.294	0.647	0.5	0.952	0.02	0.315	0.028	0.621	0.024	0.009	0.27	0.193	0.706	0.372	0.147	0.632	0.816	0.87	0.579	0.69	0.33	0.371	0.619	0.103	0.43	0.241	0.898	0.213	0.54
	N	24	24	24	24	24	24	24	24	24	24	24	24	24	24	24	24	24	24	24	24	24	24	24	24	24	24	24	24	24	24	24	24	24	24	24	24	24
A21	Pearson correlation	0.321	0.084	0.258	-0.13	0.171	0.378	0.376	0.055	.489*	0.019	0.087	-0.083	0.147	0.295	0.015	0.286	0.043	0.138	-.471*	.630**	0.19	-0.081	0.385	0.204	-0.243	0.074	0.344	.612**	0.081	0.105	0.396	0.004	0.262	-0.067	-0.017	0.07	0.26
	sig.（bilateral）	0.126	0.696	0.223	0.546	0.423	0.069	0.07	0.799	0.015	0.929	0.685	0.699	0.493	0.162	0.944	0.175	0.841	0.521	0.02	0.001	0.373	0.708	0.063	0.34	0.253	0.732	0.1	0.001	0.707	0.625	0.056	0.987	0.217	0.755	0.937	0.746	0.22
	N	24	24	24	24	24	24	24	24	24	24	24	24	24	24	24	24	24	24	24	24	24	24	24	24	24	24	24	24	24	24	24	24	24	24	24	24	24
A22	Pearson correlation	0.234	.405*	.450*	0.039	-0.038	-0.021	0.157	0.049	0.253	-0.165	0.142	-0.119	-.590**	0.199	.418*	0.083	0.329	0.395	0.35	-0.14	0.068	0.21	0.256	-0.27	0.05	-0.062	-0.254	0.013	0.146	-0.248	-0.086	0.237	-0.07	0.221	-0.065	0.245	-0.167
	sig.（bilateral）	0.27	0.05	0.027	0.855	0.862	0.923	0.465	0.821	0.232	0.441	0.509	0.579	0.002	0.351	0.042	0.7	0.116	0.056	0.094	0.513	0.752	0.324	0.228	0.203	0.815	0.775	0.23	0.951	0.497	0.244	0.69	0.264	0.745	0.3	0.764	0.249	0.434
	N	24	24	24	24	24	24	24	24	24	24	24	24	24	24	24	24	24	24	24	24	24	24	24	24	24	24	24	24	24	24	24	24	24	24	24	24	24
B1	Pearson correlation	0.401	0.209	.535**	-0.321	0.158	-0.174	0.217	0.349	0.208	-0.052	0.113	0.14	-0.143	0.314	0.386	0.257	.659**	.712**	0.003	-0.321	0.083	0.205	.436*	0.267	-0.071	0.189	0.148	-0.119	0.395	-0.033	-0.066	.432*	-0.168	0.279	0.081	0.181	-0.078
	sig.（bilateral）	0.052	0.328	0.007	0.126	0.459	0.416	0.309	0.095	0.331	0.809	0.599	0.513	0.505	0.135	0.062	0.225	0	0	0.988	0.126	0.699	0.337	0.033	0.206	0.742	0.375	0.489	0.579	0.056	0.878	0.761	0.035	0.432	0.186	0.706	0.397	0.718
	N	24	24	24	24	24	24	24	24	24	24	24	24	24	24	24	24	24	24	24	24	24	24	24	24	24	24	24	24	24	24	24	24	24	24	24	24	24
B2	Pearson correlation	.511*	.606**	.669**	-0.392	.435*	-0.115	.481*	.458*	.639**	-0.195	.438*	0.107	-0.21	.612**	.657**	0.232	.706**	.776**	-0.047	-0.046	0.314	0.095	.646**	0.2	-0.112	0.223	0.065	0.183	.463*	-0.074	-0.013	0.145	-0.179	0.113	0.089	.481*	0.148
	sig.（bilateral）	0.011	0.002	0	0.058	0.034	0.593	0.017	0.024	0.001	0.362	0.032	0.619	0.326	0.001	0	0.275	0	0	0.828	0.831	0.136	0.658	0.001	0.35	0.604	0.294	0.763	0.391	0.023	0.73	0.953	0.5	0.402	0.598	0.678	0.017	0.489
	N	24	24	24	24	24	24	24	24	24	24	24	24	24	24	24	24	24	24	24	24	24	24	24	24	24	24	24	24	24	24	24	24	24	24	24	24	24
B3	Pearson correlation	-0.242	-0.079	0.248	0.181	0.138	-0.35	-0.402	-0.218	0.134	0.347	0.002	0.209	0.291	-0.053	0.221	-0.209	0.033	-0.214	-0.3	-0.17	-0.144	-0.394	0.084	-0.252	-0.332	-0.225	0.381	-0.088	-0.36	0.317	0.028	0.327	-0.19	0.23	-0.091	0.159	-0.134
	sig.（bilateral）	0.254	0.714	0.243	0.396	0.519	0.094	0.051	0.306	0.533	0.096	0.993	0.327	0.168	0.804	0.3	0.328	0.877	0.315	0.155	0.426	0.503	0.057	0.698	0.236	0.113	0.291	0.066	0.683	0.084	0.131	0.896	0.119	0.375	0.279	0.672	0.458	0.534
	N	24	24	24	24	24	24	24	24	24	24	24	24	24	24	24	24	24	24	24	24	24	24	24	24	24	24	24	24	24	24	24	24	24	24	24	24	24
B4	Pearson correlation	-0.172	-0.329	-0.293	-0.038	0.024	0.174	-0.106	-0.198	-0.084	0.172	-0.14	-0.019	.495*	-0.177	-0.354	-0.029	-0.356	-.429*	-0.36	0.399	-0.168	-0.167	-0.131	0.118	-0.129	-0.082	0.278	0.256	-0.277	0.2	0.269	-0.166	0.163	-0.054	-0.029	-0.217	0.096
	sig.（bilateral）	0.421	0.116	0.164	0.859	0.911	0.416	0.623	0.355	0.697	0.423	0.514	0.93	0.014	0.409	0.089	0.892	0.088	0.036	0.084	0.054	0.433	0.435	0.541	0.582	0.547	0.704	0.188	0.228	0.191	0.35	0.203	0.439	0.447	0.802	0.894	0.309	0.654
	N	24	24	24	24	24	24	24	24	24	24	24	24	24	24	24	24	24	24	24	24	24	24	24	24	24	24	24	24	24	24	24	24	24	24	24	24	24
B5	Pearson correlation	-0.181	0.051	0.016	0.36	-0.301	-0.231	-0.179	-0.103	-0.153	-0.012	-0.005	0.047	-0.319	-0.079	0.237	-0.008	0.051	-0.038	0.226	-.416*	-0.005	-0.011	-0.118	-0.259	-0.117	0.132	-0.282	-.472*	0.108	-0.118	-0.345	0.096	-0.127	0.063	-0.069	0.089	-0.092
	sig.（bilateral）	0.397	0.814	0.939	0.084	0.153	0.276	0.403	0.631	0.475	0.954	0.982	0.826	0.129	0.712	0.265	0.969	0.814	0.861	0.288	0.043	0.981	0.961	0.581	0.221	0.587	0.539	0.182	0.02	0.617	0.584	0.098	0.657	0.556	0.771	0.747	0.679	0.668
	N	24	24	24	24	24	24	24	24	24	24	24	24	24	24	24	24	24	24	24	24	24	24	24	24	24	24	24	24	24	24	24	24	24	24	24	24	24
B6	Pearson correlation	-0.243	-0.38	-0.293	0.038	0.033	0.136	-0.179	-0.189	-0.115	0.203	-0.159	0.046	.582**	-0.195	-0.374	-0.052	-0.356	-.458*	-0.403	0.302	-0.176	-0.214	-0.16	0.104	-0.122	-0.13	0.323	0.181	-0.31	0.311	0.245	-0.117	0.109	-0.046	-0.029	-0.21	0.07
	sig.（bilateral）	0.253	0.067	0.165	0.86	0.88	0.528	0.404	0.376	0.591	0.341	0.458	0.829	0.003	0.362	0.072	0.809	0.088	0.024	0.051	0.151	0.411	0.315	0.454	0.63	0.57	0.545	0.124	0.397	0.141	0.14	0.249	0.586	0.611	0.831	0.891	0.324	0.744
	N	24	24	24	24	24	24	24	24	24	24	24	24	24	24	24	24	24	24	24	24	24	24	24	24	24	24	24	24	24	24	24	24	24	24	24	24	24
B7	Pearson correlation	-.665**	-0.376	-.578**	0.242	-0.139	-0.347	-.597**	-0.255	-.544**	0.206	-0.201	0.194	.432*	-.437*	-0.289	-.408*	-.468*	-.617**	0.159	-.425*	-0.232	-0.273	-.610**	-0.261	-0.061	-0.155	-0.082	-.552**	-0.36	0.252	-0.344	-0.19	-0.188	-0.175	-0.008	-0.314	-0.163
	sig.（bilateral）	0	0.07	0.003	0.254	0.517	0.096	0.002	0.229	0.006	0.333	0.345	0.363	0.035	0.033	0.17	0.048	0.021	0.001	0.459	0.038	0.275	0.196	0.002	0.217	0.778	0.469	0.703	0.005	0.084	0.235	0.099	0.373	0.378	0.413	0.969	0.136	0.447
	N	24	24	24	24	24	24	24	24	24	24	24	24	24	24	24	24	24	24	24	24	24	24	24	24	24	24	24	24	24	24	24	24	24	24	24	24	24
B8	Pearson correlation	-.503*	-0.377	-.436*	0.071	0.039	-0.258	-.468*	-0.148	-0.331	0.21	-0.161	0.204	.676**	-0.27	-0.278	-0.321	-0.363	-.512*	-0.128	-0.206	-0.18	-0.296	-0.386	0.002	-0.075	-0.116	0.14	-0.275	-0.351	0.389	-0.073	-0.186	-0.135	-0.155	-0.016	-0.222	-0.08
	sig.（bilateral）	0.012	0.069	0.033	0.742	0.856	0.223	0.021	0.49	0.114	0.324	0.452	0.338	0	0.202	0.189	0.126	0.082	0.011	0.551	0.335	0.401	0.161	0.063	0.993	0.727	0.59	0.515	0.193	0.093	0.06	0.735	0.385	0.53	0.47	0.941	0.297	0.709
	N	24	24	24	24	24	24	24	24	24	24	24	24	24	24	24	24	24	24	24	24	24	24	24	24	24	24	24	24	24	24	24	24	24	24	24	24	24
B9	Pearson correlation	-0.368	0.01	-0.09	.425*	-0.29	-0.246	-0.291	-0.115	-0.229	-0.033	-0.041	0.083	-0.247	-0.17	0.119	-0.132	-0.04	-0.205	0.32	-.502*	-0.072	0.047	-0.237	-0.38	-0.05	-0.045	-0.332	-.498*	-0.002	-0.079	-0.374	0.08	-0.265	0.077	-0.027	0.003	-0.092
	sig.（bilateral）	0.077	0.962	0.676	0.038	0.17	0.246	0.167	0.592	0.282	0.877	0.85	0.699	0.245	0.427	0.579	0.539	0.853	0.336	0.128	0.012	0.739	0.826	0.264	0.067	0.815	0.835	0.113	0.013	0.994	0.713	0.072	0.709	0.211	0.72	0.899	0.987	0.67
	N	24	24	24	24	24	24	24	24	24	24	24	24	24	24	24	24	24	24	24	24	24	24	24	24	24	24	24	24	24	24	24	24	24	24	24	24	24
C1	Pearson correlation	0.401	0.387	.509*	-0.107	-0.004	0.012	0.304	0.205	0.271	-0.157	0.159	-0.066	-.550**	0.281	.429*	0.234	.480*	.597**	0.23	-0.128	0.142	0.247	0.373	-0.005	0.069	0.101	-0.157	0.024	0.314	-0.266	-0.05	0.308	-0.069	0.187	0.006	0.267	-0.078
	sig.（bilateral）	0.052	0.061	0.011	0.62	0.985	0.957	0.149	0.336	0.2	0.463	0.457	0.761	0.005	0.183	0.037	0.272	0.018	0.002	0.281	0.55	0.507	0.245	0.072	0.982	0.748	0.639	0.463	0.91	0.135	0.208	0.816	0.144	0.747	0.382	0.979	0.207	0.716
	N	24	24	24	24	24	24	24	24	24	24	24	24	24	24	24	24	24	24	24	24	24	24	24	24	24	24	24	24	24	24	24	24	24	24	24	24	24
C2	Pearson correlation	.498*	0.035	0.328	-0.252	0.141	0.311	.416*	0.088	0.355	0.11	0.067	-0.086	0.088	0.262	-0.003	0.391	0.218	0.271	-.558**	.592**	0.072	-0.024	.449*	.413*	-0.216	0.164	.451*	.488*	0.189	0.045	0.383	0.211	0.329	0.072	0.076	0.108	0.183
	sig.（bilateral）	0.013	0.87	0.117	0.236	0.51	0.139	0.043	0.684	0.089	0.609	0.754	0.689	0.684	0.216	0.989	0.059	0.305	0.201	0.005	0.002	0.737	0.91	0.028	0.045	0.312	0.443	0.027	0.016	0.376	0.833	0.065	0.323	0.117	0.739	0.725	0.617	0.392
	N	24	24	24	24	24	24	24	24	24	24	24	24	24	24	24	24	24	24	24	24	24	24	24	24	24	24	24	24	24	24	24	24	24	24	24	24	24
C3	Pearson correlation	.523**	0.365	.429*	-0.305	0.362	-0.012	.524**	.438*	.517**	-0.23	0.375	0.191	0.065	.598**	0.368	0.362	.553**	.538**	-0.402	0.16	0.386	-0.025	.580**	.531**	-0.309	.509*	0.266	0.19	.632**	0.051	0.025	-0.077	0.082	-0.049	0.186	0.335	.420*
	sig.（bilateral）	0.009	0.079	0.036	0.148	0.082	0.955	0.009	0.033	0.01	0.28	0.071	0.371	0.762	0.002	0.077	0.082	0.005	0.007	0.051	0.456	0.063	0.908	0.003	0.008	0.142	0.011	0.209	0.375	0.001	0.814	0.908	0.72	0.705	0.82	0.385	0.11	0.041
	N	24	24	24	24	24	24	24	24	24	24	24	24	24	24	24	24	24	24	24	24	24	24	24	24	24	24	24	24	24	24	24	24	24	24	24	24	24
C4	Pearson correlation	.428*	.505*	.602**	-0.132	0.098	-0.034	0.333	0.252	.441*	-0.243	0.198	-0.028	-.464*	.416*	.544**	0.229	.564**	.635**	0.2	-0.112	0.217	0.223	.498*	-0.005	-0.044	0.097	-0.12	0.105	0.376	-0.18	-0.025	0.222	-0.062	0.216	-0.022	0.328	-0.035
	sig.（bilateral）	0.037	0.012	0.002	0.539	0.649	0.874	0.112	0.236	0.031	0.253	0.354	0.897	0.022	0.043	0.006	0.282	0.004	0.001	0.348	0.604	0.309	0.295	0.013	0.983	0.839	0.653	0.576	0.625	0.07	0.4	0.908	0.298	0.772	0.312	0.92	0.117	0.87
	N	24	24	24	24	24	24	24	24	24	24	24	24	24	24	24	24	24	24	24	24	24	24	24	24	24	24	24	24	24	24	24	24	24	24	24	24	24
D1	Pearson correlation	-0.083	-0.332	-0.279	-0.066	-0.033	0.24	-0.039	-0.163	-0.105	0.127	-0.187	-0.003	.474*	-0.169	-0.356	0.068	-0.294	-0.361	-0.366	.441*	-0.162	-0.118	-0.074	0.218	-0.082	-0.078	0.28	0.291	-0.237	0.16	0.346	-0.156	0.234	-0.019	-0.043	-0.203	0.051
	sig.（bilateral）	0.701	0.113	0.187	0.761	0.879	0.259	0.858	0.447	0.624	0.555	0.381	0.99	0.019	0.431	0.088	0.753	0.163	0.083	0.079	0.031	0.45	0.584	0.732	0.306	0.703	0.718	0.185	0.168	0.265	0.456	0.097	0.466	0.271	0.93	0.841	0.342	0.815
	N	24	24	24	24	24	24	24	24	24	24	24	24	24	24	24	24	24	24	24	24	24	24	24	24	24	24	24	24	24	24	24	24	24	24	24	24	24
D2	Pearson correlation	-0.133	-0.364	-0.326	-0.055	-0.045	0.166	-0.1	-0.179	-0.161	0.119	-0.221	0.007	.513*	-0.199	-0.36	0.012	-0.317	-.413*	-0.321	0.372	-0.179	-0.14	-0.116	0.199	-0.084	-0.102	0.257	0.233	-0.272	0.171	0.317	-0.189	0.216	-0.026	-0.049	-0.214	0.048
	sig.（bilateral）	0.535	0.08	0.121	0.8	0.834	0.437	0.644	0.402	0.453	0.578	0.299	0.974	0.01	0.351	0.084	0.954	0.132	0.045	0.126	0.074	0.403	0.515	0.59	0.352	0.698	0.634	0.225	0.273	0.199	0.424	0.131	0.377	0.312	0.904	0.819	0.315	0.822
	N	24	24	24	24	24	24	24	24	24	24	24	24	24	24	24	24	24	24	24	24	24	24	24	24	24	24	24	24	24	24	24	24	24	24	24	24	24
D3	Pearson correlation	0.347	0.274	.433*	-0.22	0.128	-0.173	0.264	0.383	0.174	-0.11	0.199	0.153	-0.245	0.336	0.377	0.253	.607**	.677**	0.077	-0.382	0.17	0.195	0.333	0.192	-0.111	0.293	0.008	-0.256	.529**	-0.081	-0.262	0.319	-0.176	0.132	0.145	0.164	0.013
	sig.（bilateral）	0.097	0.196	0.035	0.302	0.551	0.418	0.213	0.064	0.417	0.609	0.351	0.476	0.249	0.108	0.069	0.232	0.002	0	0.72	0.065	0.428	0.36	0.111	0.368	0.607	0.164	0.972	0.228	0.008	0.708	0.216	0.129	0.412	0.538	0.499	0.444	0.951
	N	24	24	24	24	24	24	24	24	24	24	24	24	24	24	24	24	24	24	24	24	24	24	24	24	24	24	24	24	24	24	24	24	24	24	24	24	24
E1	Pearson correlation	.545**	.539**	.740**	-0.262	0.26	-0.001	.424*	0.274	.616**	-0.162	0.269	-0.013	-0.352	.511*	.610**	0.301	.635**	.733**	0.022	0.054	0.242	0.154	.652**	0.074	-0.161	0.113	0.089	0.284	0.367	-0.112	0.095	0.293	-0.026	0.267	0	0.37	0.022
	sig.（bilateral）	0.006	0.007	0	0.217	0.22	0.996	0.039	0.196	0.001	0.449	0.203	0.951	0.091	0.011	0.002	0.152	0.001	0	0.92	0.803	0.254	0.473	0.001	0.732	0.452	0.6	0.679	0.179	0.078	0.603	0.659	0.165	0.903	0.207	0.997	0.075	0.917
	N	24	24	24	24	24	24	24	24	24	24	24	24	24	24	24	24	24	24	24	24	24	24	24	24	24	24	24	24	24	24	24	24	24	24	24	24	24
E2	Pearson correlation	0.078	-0.374	-0.164	0.057	-.429*	.550**	0.06	-0.226	-0.293	0.089	-0.362	-0.226	-0.086	-0.33	-.416*	0.327	-0.198	-0.155	-0.106	.444*	-0.341	0.273	-0.064	0.124	0.158	-0.186	0.039	0.269	-0.185	-0.179	.422*	0.181	0.333	0.257	-0.109	-0.281	-0.258
	sig.（bilateral）	0.717	0.072	0.443	0.79	0.037	0.005	0.782	0.289	0.165	0.678	0.082	0.288	0.691	0.115	0.043	0.118	0.354	0.469	0.622	0.03	0.103	0.197	0.767	0.564	0.461	0.384	0.857	0.203	0.386	0.401	0.04	0.398	0.111	0.225	0.612	0.184	0.224
	N	24	24	24	24	24	24	24	24	24	24	24	24	24	24	24	24	24	24	24	24	24	24	24	24	24	24	24	24	24	24	24	24	24	24	24	24	24
E3	Pearson correlation	.426*	0.22	0.367	-0.263	.405*	-0.012	.419*	.406*	.435*	-0.027	0.328	0.246	0.248	.514*	0.212	0.319	.469*	.441*	-.568**	0.125	0.32	-0.132	.474*	.541**	-0.317	.488*	.405*	0.123	.562**	0.202	-0.008	0.076	0.022	-0.106	0.22	0.245	.407*
	sig.（bilateral）	0.038	0.301	0.078	0.215	0.049	0.955	0.041	0.049	0.034	0.901	0.117	0.247	0.242	0.01	0.321	0.129	0.021	0.031	0.004	0.559	0.128	0.538	0.019	0.006	0.131	0.016	0.049	0.568	0.004	0.345	0.972	0.724	0.918	0.623	0.302	0.249	0.048
	N	24	24	24	24	24	24	24	24	24	24	24	24	24	24	24	24	24	24	24	24	24	24	24	24	24	24	24	24	24	24	24	24	24	24	24	24	24
F1	Pearson correlation	-.428*	-.413*	-0.366	0.087	0.072	-0.068	-0.386	-0.167	-0.267	0.257	-0.083	0.28	.633**	-0.273	-0.351	-0.195	-0.371	-.524**	-0.315	-0.012	-0.182	-0.335	-0.317	0.043	-0.156	-0.082	0.324	-0.121	-0.333	0.363	0.01	-0.105	-0.083	-0.099	0.041	-0.237	0.029
	sig.（bilateral）	0.037	0.045	0.078	0.687	0.738	0.751	0.063	0.436	0.207	0.225	0.698	0.185	0.001	0.197	0.093	0.361	0.074	0.009	0.134	0.957	0.396	0.11	0.132	0.843	0.466	0.703	0.122	0.573	0.112	0.081	0.961	0.627	0.701	0.645	0.85	0.264	0.892
	N	24	24	24	24	24	24	24	24	24	24	24	24	24	24	24	24	24	24	24	24	24	24	24	24	24	24	24	24	24	24	24	24	24	24	24	24	24
F2	Pearson correlation	-0.387	-.410*	-0.368	0.139	0.012	0.072	-0.312	-0.23	-0.231	0.276	-0.093	0.15	.534**	-0.297	-.408*	-0.137	-.435*	-.585**	-0.386	0.191	-0.217	-0.299	-0.286	0.036	-0.123	-0.116	0.318	0.02	-0.364	0.299	0.121	-0.109	0.011	-0.075	0.028	-0.201	0.071
	sig.（bilateral）	0.062	0.047	0.077	0.518	0.955	0.736	0.138	0.279	0.277	0.192	0.666	0.484	0.007	0.158	0.048	0.524	0.034	0.003	0.062	0.372	0.308	0.156	0.176	0.868	0.566	0.591	0.129	0.926	0.081	0.155	0.573	0.614	0.96	0.726	0.896	0.347	0.742
	N	24	24	24	24	24	24	24	24	24	24	24	24	24	24	24	24	24	24	24	24	24	24	24	24	24	24	24	24	24	24	24	24	24	24	24	24	24
G1	Pearson correlation	-0.226	-0.004	-0.241	0.136	-.508*	-0.176	-0.22	-0.128	-0.33	-0.139	-0.238	-0.172	-0.338	-0.208	-0.016	-0.163	-0.14	-0.066	.573**	-0.384	-0.051	0.306	-0.326	-0.214	0.203	0.061	-.562**	-.433*	0.049	-0.183	-0.293	-0.062	-0.086	-0.078	-0.183	-0.167	-0.236
	sig.（bilateral）	0.288	0.986	0.256	0.526	0.011	0.411	0.301	0.55	0.116	0.516	0.262	0.421	0.106	0.33	0.94	0.447	0.514	0.759	0.003	0.064	0.813	0.146	0.12	0.314	0.343	0.777	0.004	0.034	0.819	0.393	0.165	0.772	0.69	0.717	0.393	0.436	0.266
	N	24	24	24	24	24	24	24	24	24	24	24	24	24	24	24	24	24	24	24	24	24	24	24	24	24	24	24	24	24	24	24	24	24	24	24	24	24
G2	Pearson correlation	0.106	0.095	-0.06	-0.119	-0.306	0.265	0.22	-0.21	0.116	-0.206	-0.277	-0.368	-0.181	0.052	-0.03	0.084	-0.166	-0.054	0.242	0.399	-0.031	0.314	0.089	-0.003	0.195	0.14	-.435*	.489*	-0.09	-0.388	.428*	-0.158	0.175	-0.09	-.447*	-0.002	0.048
	sig.（bilateral）	0.623	0.658	0.781	0.58	0.145	0.211	0.302	0.325	0.59	0.333	0.189	0.077	0.398	0.808	0.889	0.696	0.437	0.803	0.254	0.054	0.886	0.135	0.678	0.987	0.361	0.513	0.034	0.015	0.674	0.061	0.037	0.461	0.413	0.677	0.029	0.994	0.823
	N	24	24	24	24	24	24	24	24	24	24	24	24	24	24	24	24	24	24	24	24	24	24	24	24	24	24	24	24	24	24	24	24	24	24	24	24	24
Pichia	Pearson correlation	-.694**	-.497*	-.783**	0.306	-0.381	-0.095	-.572**	-.670**	-.583**	0.303	-0.276	-0.122	-0.041	-.684**	-.612**	-.458*	-.947**	-.767**	0.192	0.025	-0.196	-0.151	-.866**	-.461*	0.111	0.113	-0.173	-0.244	-.523**	-0.093	-0.18	-0.237	0.057	-0.303	-0.323	-.485*	-0.024
	sig.（bilateral）	0	0.014	0	0.146	0.066	0.66	0.003	0	0.003	0.15	0.192	0.57	0.849	0	0.001	0.024	0	0	0.369	0.908	0.358	0.48	0	0.023	0.607	0.599	0.42	0.251	0.009	0.665	0.4	0.264	0.793	0.15	0.124	0.016	0.911
	N	24	24	24	24	24	24	24	24	24	24	24	24	24	24	24	24	24	24	24	24	24	24	24	24	24	24	24	24	24	24	24	24	24	24	24	24	24
Aspergillus	Pearson correlation	.647**	0.39	.758**	-0.287	0.374	0.06	.517**	.620**	.560**	-0.206	0.215	0.143	0.084	.627**	.574**	.486*	.922**	.740**	-0.312	-0.033	0.189	0.09	.856**	.480*	-0.209	-0.038	0.281	0.232	.544**	0.104	0.163	0.296	-0.074	0.33	0.288	.416*	0.092
	sig.（bilateral）	0.001	0.06	0	0.173	0.072	0.782	0.01	0.001	0.004	0.334	0.312	0.504	0.696	0.001	0.003	0.016	0	0	0.138	0.877	0.377	0.674	0	0.018	0.327	0.859	0.183	0.276	0.006	0.628	0.446	0.16	0.733	0.116	0.172	0.043	0.668
	N	24	24	24	24	24	24	24	24	24	24	24	24	24	24	24	24	24	24	24	24	24	24	24	24	24	24	24	24	24	24	24	24	24	24	24	24	24
Thermoascus	Pearson correlation	.614**	.606**	.749**	-0.349	0.368	0.097	.587**	.760**	.646**	-0.338	0.313	0.113	-0.015	.772**	.572**	0.326	.873**	.829**	-0.021	-0.072	0.326	0.284	.799**	.421*	0.016	-0.068	-0.01	0.258	.467*	0.046	0.234	0.202	-0.146	0.048	0.265	.512*	-0.019
	sig.（bilateral）	0.001	0.002	0	0.095	0.077	0.651	0.003	0	0.001	0.106	0.136	0.598	0.944	0	0.004	0.121	0	0	0.924	0.738	0.12	0.179	0	0.041	0.942	0.751	0.962	0.224	0.021	0.831	0.272	0.344	0.496	0.823	0.21	0.011	0.931
	N	24	24	24	24	24	24	24	24	24	24	24	24	24	24	24	24	24	24	24	24	24	24	24	24	24	24	24	24	24	24	24	24	24	24	24	24	24
Hyphopichia	Pearson correlation	1	0.308	.632**	-0.251	0.22	0.136	.559**	0.305	0.365	-0.314	0.198	-0.115	-0.163	.512*	0.387	0.287	.621**	.530**	-0.125	0.278	0.197	-0.072	.625**	0.35	-0.03	-0.083	0.247	0.32	0.311	-0.004	0.204	0.07	.564**	0.188	0.281	.411*	0.088
	sig.（bilateral）		0.143	0.001	0.236	0.303	0.527	0.005	0.147	0.079	0.135	0.354	0.592	0.446	0.01	0.061	0.174	0.001	0.008	0.56	0.188	0.355	0.739	0.001	0.093	0.888	0.7	0.244	0.127	0.14	0.986	0.34	0.744	0.004	0.379	0.184	0.046	0.683
	N	24	24	24	24	24	24	24	24	24	24	24	24	24	24	24	24	24	24	24	24	24	24	24	24	24	24	24	24	24	24	24	24	24	24	24	24	24
Candida	Pearson correlation	0.308	1	.541**	-.425*	.426*	0.072	.486*	0.316	.698**	-0.318	.625**	0.092	-0.199	.626**	.533**	0.047	.493*	0.383	0.122	0.333	0.029	0.189	.566**	-0.026	-0.037	-0.162	-0.169	0.321	0.215	0.009	0.076	-0.151	-0.084	0.061	0.116	.644**	-0.17
	sig.（bilateral）	0.143		0.006	0.038	0.038	0.739	0.016	0.132	0	0.13	0.001	0.671	0.352	0.001	0.007	0.826	0.014	0.065	0.571	0.112	0.892	0.377	0.004	0.906	0.863	0.449	0.429	0.126	0.313	0.967	0.725	0.48	0.696	0.779	0.588	0.001	0.428
	N	24	24	24	24	24	24	24	24	24	24	24	24	24	24	24	24	24	24	24	24	24	24	24	24	24	24	24	24	24	24	24	24	24	24	24	24	24
Rhizopus	Pearson correlation	.632**	.541**	1	-0.25	0.346	0.093	.416*	0.378	.714**	-0.161	0.359	-0.016	-0.081	.717**	.555**	0.193	.741**	.601**	-0.233	0.143	0.031	0.032	.840**	0.174	-0.172	-0.185	0.248	0.364	0.155	0.174	0.286	0.377	0.03	0.21	0.213	.604**	-0.153
	sig.（bilateral）	0.001	0.006		0.238	0.098	0.666	0.043	0.068	0	0.454	0.085	0.941	0.705	0	0.005	0.365	0	0.002	0.273	0.506	0.887	0.881	0	0.417	0.422	0.388	0.243	0.08	0.469	0.417	0.175	0.069	0.889	0.326	0.317	0.002	0.476
	N	24	24	24	24	24	24	24	24	24	24	24	24	24	24	24	24	24	24	24	24	24	24	24	24	24	24	24	24	24	24	24	24	24	24	24	24	24
Olpidium	Pearson correlation	-0.251	-.425*	-0.25	1	-0.096	0.27	-0.109	-0.114	-0.27	0.033	-0.087	-0.255	-0.026	-0.201	-0.28	0.132	-0.288	-.472*	-0.222	-0.122	0.001	-0.11	-0.319	-0.242	0.002	-0.078	-0.14	-0.185	-0.01	0.054	-0.09	-0.007	0.142	0.063	0.224	-0.138	0.157
	sig.（bilateral）	0.236	0.038	0.238		0.656	0.203	0.611	0.596	0.202	0.878	0.686	0.23	0.905	0.347	0.185	0.538	0.172	0.02	0.297	0.569	0.995	0.608	0.129	0.254	0.994	0.716	0.514	0.386	0.963	0.801	0.677	0.974	0.508	0.77	0.294	0.519	0.464
	N	24	24	24	24	24	24	24	24	24	24	24	24	24	24	24	24	24	24	24	24	24	24	24	24	24	24	24	24	24	24	24	24	24	24	24	24	24
Alternaria	Pearson correlation	0.22	.426*	0.346	-0.096	1	0.018	0.358	0.243	.456*	0.083	.599**	0	0.155	0.387	0.387	0.176	0.365	0.251	-0.324	0.151	-0.022	-0.291	0.361	-0.014	-0.153	-0.008	0.188	0.283	0.2	0.048	-0.051	-0.013	-0.145	0.264	0.299	0.388	0.184
	sig.（bilateral）	0.303	0.038	0.098	0.656		0.934	0.085	0.252	0.025	0.7	0.002	0.997	0.47	0.062	0.062	0.412	0.08	0.236	0.122	0.48	0.918	0.168	0.083	0.948	0.476	0.97	0.378	0.181	0.348	0.825	0.815	0.953	0.498	0.213	0.155	0.061	0.389
	N	24	24	24	24	24	24	24	24	24	24	24	24	24	24	24	24	24	24	24	24	24	24	24	24	24	24	24	24	24	24	24	24	24	24	24	24	24
Fusarium	Pearson correlation	0.136	0.072	0.093	0.27	0.018	1	.490*	0.236	0.159	-0.18	0.194	-0.173	-0.12	0.129	-0.134	.549**	0.062	0.014	-0.126	.469*	-0.194	0.366	0.181	0.013	0.105	-0.163	-0.225	.444*	0.139	-0.22	0.32	-0.025	0.066	0.194	0.263	-0.04	-0.058
	sig.（bilateral）	0.527	0.739	0.666	0.203	0.934		0.015	0.267	0.458	0.399	0.362	0.419	0.575	0.546	0.531	0.005	0.774	0.949	0.558	0.021	0.364	0.078	0.396	0.954	0.627	0.448	0.29	0.03	0.516	0.301	0.127	0.908	0.759	0.363	0.215	0.852	0.786
	N	24	24	24	24	24	24	24	24	24	24	24	24	24	24	24	24	24	24	24	24	24	24	24	24	24	24	24	24	24	24	24	24	24	24	24	24	24
Mortierella	Pearson correlation	.559**	.486*	.416*	-0.109	0.358	.490*	1	.581**	.434*	-0.256	.506*	-0.245	0.015	.704**	0.323	.568**	.555**	.444*	-0.119	0.396	-0.022	0.343	.582**	0.235	-0.095	-0.031	-0.253	0.336	0.27	-0.291	0.331	0.052	0.139	-0.071	.542**	.541**	0.136
	sig.（bilateral）	0.005	0.016	0.043	0.611	0.085	0.015		0.003	0.034	0.227	0.012	0.248	0.945	0	0.124	0.004	0.005	0.03	0.579	0.055	0.92	0.1	0.003	0.269	0.657	0.885	0.233	0.108	0.201	0.168	0.114	0.809	0.518	0.742	0.006	0.006	0.526
	N	24	24	24	24	24	24	24	24	24	24	24	24	24	24	24	24	24	24	24	24	24	24	24	24	24	24	24	24	24	24	24	24	24	24	24	24	24
Lichtheimia	Pearson correlation	0.305	0.316	0.378	-0.114	0.243	0.236	.581**	1	.433*	-0.229	0.262	0.001	0.254	.706**	0.319	0.277	.736**	.592**	-0.089	-0.248	0.261	.448*	.532**	0.351	-0.053	-0.156	-0.214	-0.015	.450*	0.046	0.153	0.101	-0.275	-0.201	.520**	0.347	0.078
	sig.（bilateral）	0.147	0.132	0.068	0.596	0.252	0.267	0.003		0.034	0.281	0.216	0.997	0.23	0	0.129	0.19	0	0.002	0.679	0.242	0.218	0.028	0.007	0.093	0.804	0.467	0.316	0.946	0.027	0.83	0.477	0.64	0.194	0.346	0.009	0.096	0.717
	N	24	24	24	24	24	24	24	24	24	24	24	24	24	24	24	24	24	24	24	24	24	24	24	24	24	24	24	24	24	24	24	24	24	24	24	24	24
Mucor	Pearson correlation	0.365	.698**	.714**	-0.27	.456*	0.159	.434*	.433*	1	-0.2	.416*	-0.037	0.011	.685**	.643**	0.111	.541**	.540**	-0.168	0.313	0.336	0.158	.744**	0.007	-0.153	-0.177	0.092	.604**	0.184	0.157	0.35	-0.005	-0.148	0.135	0	.507*	0.075
	sig.（bilateral）	0.079	0	0	0.202	0.025	0.458	0.034	0.034		0.35	0.043	0.862	0.96	0	0.001	0.605	0.006	0.006	0.432	0.136	0.109	0.461	0	0.976	0.474	0.408	0.668	0.002	0.39	0.462	0.093	0.981	0.491	0.53	0.999	0.011	0.728
	N	24	24	24	24	24	24	24	24	24	24	24	24	24	24	24	24	24	24	24	24	24	24	24	24	24	24	24	24	24	24	24	24	24	24	24	24	24
Didymella	Pearson correlation	-0.314	-0.318	-0.161	0.033	0.083	-0.18	-0.256	-0.229	-0.2	1	-0.075	-0.281	-0.031	-0.332	-0.203	-0.152	-0.349	-0.091	-0.264	-0.014	-0.198	-0.312	-0.317	-0.281	-0.169	-0.031	0.201	-0.213	-0.361	-0.03	-0.1	.667**	-0.21	-0.236	-0.037	-0.066	0.013
	sig.（bilateral）	0.135	0.13	0.454	0.878	0.7	0.399	0.227	0.281	0.35		0.729	0.184	0.885	0.112	0.342	0.477	0.094	0.671	0.213	0.949	0.354	0.138	0.131	0.183	0.431	0.886	0.347	0.318	0.084	0.89	0.641	0	0.325	0.267	0.863	0.759	0.951
	N	24	24	24	24	24	24	24	24	24	24	24	24	24	24	24	24	24	24	24	24	24	24	24	24	24	24	24	24	24	24	24	24	24	24	24	24	24
Humicola	Pearson correlation	0.198	.625**	0.359	-0.087	.599**	0.194	.506*	0.262	.416*	-0.075	1	0.06	-0.046	.514*	0.224	0.091	0.294	0.055	-0.25	0.348	-0.202	0.095	0.249	-0.084	-0.266	0.056	0.038	0.02	0.147	0.053	-0.082	-0.05	0.006	0.107	.563**	.612**	0.121
	sig.（bilateral）	0.354	0.001	0.085	0.686	0.002	0.362	0.012	0.216	0.043	0.729		0.779	0.832	0.01	0.292	0.672	0.164	0.8	0.238	0.096	0.344	0.659	0.24	0.698	0.209	0.794	0.859	0.926	0.492	0.805	0.703	0.817	0.978	0.619	0.004	0.001	0.574
	N	24	24	24	24	24	24	24	24	24	24	24	24	24	24	24	24	24	24	24	24	24	24	24	24	24	24	24	24	24	24	24	24	24	24	24	24	24
Mycosphaerella	Pearson correlation	-0.115	0.092	-0.016	-0.255	0	-0.173	-0.245	0.001	-0.037	-0.281	0.06	1	0.304	-0.061	0.084	0.099	0.066	0.036	0.124	-0.219	0.264	-0.209	0.017	0.263	-0.261	0.218	.410*	-0.131	0.202	0.331	-0.202	-0.151	-0.186	0.113	-0.124	-0.235	0.11
	sig.（bilateral）	0.592	0.671	0.941	0.23	0.997	0.419	0.248	0.997	0.862	0.184	0.779		0.148	0.777	0.696	0.647	0.758	0.867	0.565	0.303	0.213	0.327	0.938	0.214	0.218	0.306	0.047	0.541	0.344	0.114	0.343	0.48	0.385	0.599	0.563	0.27	0.608
	N	24	24	24	24	24	24	24	24	24	24	24	24	24	24	24	24	24	24	24	24	24	24	24	24	24	24	24	24	24	24	24	24	24	24	24	24	24
Botryotrichum	Pearson correlation	-0.163	-0.199	-0.081	-0.026	0.155	-0.12	0.015	0.254	0.011	-0.031	-0.046	0.304	1	0.216	-0.025	0.001	0.114	-0.132	-0.263	-0.246	-0.023	-0.01	0.029	0.31	-0.112	0.087	0.129	-0.119	-0.093	.456*	0.182	-0.03	-0.213	-0.133	0.096	0.024	0.143
	sig.（bilateral）	0.446	0.352	0.705	0.905	0.47	0.575	0.945	0.23	0.96	0.885	0.832	0.148		0.312	0.906	0.998	0.597	0.54	0.214	0.246	0.916	0.965	0.891	0.141	0.603	0.687	0.549	0.581	0.665	0.025	0.395	0.887	0.317	0.535	0.657	0.911	0.504
	N	24	24	24	24	24	24	24	24	24	24	24	24	24	24	24	24	24	24	24	24	24	24	24	24	24	24	24	24	24	24	24	24	24	24	24	24	24
Saitozyma	Pearson correlation	.512*	.626**	.717**	-0.201	0.387	0.129	.704**	.706**	.685**	-0.332	.514*	-0.061	0.216	1	.424*	0.192	.745**	.523**	-0.207	0.089	0.108	0.309	.732**	0.287	-0.218	-0.013	-0.119	0.184	0.3	0.147	0.308	0.09	0.045	-0.191	0.396	.722**	-0.01
	sig.（bilateral）	0.01	0.001	0	0.347	0.062	0.546	0	0	0	0.112	0.01	0.777	0.312		0.039	0.37	0	0.009	0.331	0.679	0.615	0.142	0	0.174	0.306	0.952	0.579	0.389	0.154	0.493	0.143	0.676	0.834	0.371	0.055	0	0.961
	N	24	24	24	24	24	24	24	24	24	24	24	24	24	24	24	24	24	24	24	24	24	24	24	24	24	24	24	24	24	24	24	24	24	24	24	24	24
Trichosporon	Pearson correlation	0.387	.533**	.555**	-0.28	0.387	-0.134	0.323	0.319	.643**	-0.203	0.224	0.084	-0.025	.424*	1	0.242	.569**	.576**	0.221	-0.045	0.343	-0.185	.646**	-0.037	-0.211	-0.174	-0.052	0.339	0.148	-0.133	0.07	-0.07	-0.225	0.245	-0.013	0.355	0.07
	sig.（bilateral）	0.061	0.007	0.005	0.185	0.062	0.531	0.124	0.129	0.001	0.342	0.292	0.696	0.906	0.039		0.255	0.004	0.003	0.298	0.834	0.101	0.388	0.001	0.863	0.322	0.417	0.81	0.105	0.49	0.536	0.743	0.744	0.291	0.25	0.951	0.088	0.746
	N	24	24	24	24	24	24	24	24	24	24	24	24	24	24	24	24	24	24	24	24	24	24	24	24	24	24	24	24	24	24	24	24	24	24	24	24	24
Plectosphaerella	Pearson correlation	0.287	0.047	0.193	0.132	0.176	.549**	.568**	0.277	0.111	-0.152	0.091	0.099	0.001	0.192	0.242	1	0.31	0.357	-0.184	0.301	0.095	-0.01	.478*	.451*	-0.293	0.08	0.075	0.32	.466*	-0.146	0.208	0.102	0.054	0.313	0.228	0.015	0.233
	sig.（bilateral）	0.174	0.826	0.365	0.538	0.412	0.005	0.004	0.19	0.605	0.477	0.672	0.647	0.998	0.37	0.255		0.141	0.086	0.391	0.153	0.658	0.962	0.018	0.027	0.165	0.712	0.728	0.127	0.022	0.495	0.329	0.635	0.802	0.137	0.285	0.944	0.273
	N	24	24	24	24	24	24	24	24	24	24	24	24	24	24	24	24	24	24	24	24	24	24	24	24	24	24	24	24	24	24	24	24	24	24	24	24	24
Rhizomucor	Pearson correlation	.621**	.493*	.741**	-0.288	0.365	0.062	.555**	.736**	.541**	-0.349	0.294	0.066	0.114	.745**	.569**	0.31	1	.674**	-0.211	-0.151	0.05	0.23	.816**	0.389	-0.08	-0.106	0.023	0.114	.513*	0.055	0.112	0.146	-0.101	0.233	0.374	.533**	-0.068
	sig.（bilateral）	0.001	0.014	0	0.172	0.08	0.774	0.005	0	0.006	0.094	0.164	0.758	0.597	0	0.004	0.141		0	0.322	0.482	0.818	0.279	0	0.06	0.709	0.621	0.914	0.595	0.01	0.8	0.601	0.495	0.639	0.273	0.072	0.007	0.754
	N	24	24	24	24	24	24	24	24	24	24	24	24	24	24	24	24	24	24	24	24	24	24	24	24	24	24	24	24	24	24	24	24	24	24	24	24	24
Papiliotrema	Pearson correlation	.530**	0.383	.601**	-.472*	0.251	0.014	.444*	.592**	.540**	-0.091	0.055	0.036	-0.132	.523**	.576**	0.357	.674**	1	0.09	-0.114	.438*	0.133	.647**	0.299	-0.057	-0.006	0.062	0.232	.408*	-0.04	0.121	0.275	-0.142	-0.038	0.011	0.189	-0.09
	sig.（bilateral）	0.008	0.065	0.002	0.02	0.236	0.949	0.03	0.002	0.006	0.671	0.8	0.867	0.54	0.009	0.003	0.086	0		0.675	0.595	0.032	0.534	0.001	0.155	0.793	0.98	0.772	0.275	0.048	0.854	0.573	0.193	0.509	0.862	0.958	0.376	0.675
	N	24	24	24	24	24	24	24	24	24	24	24	24	24	24	24	24	24	24	24	24	24	24	24	24	24	24	24	24	24	24	24	24	24	24	24	24	24
Tausonia	Pearson correlation	-0.125	0.122	-0.233	-0.222	-0.324	-0.126	-0.119	-0.089	-0.168	-0.264	-0.25	0.124	-0.263	-0.207	0.221	-0.184	-0.211	0.09	1	-0.255	0.217	0.13	-0.239	-0.351	0.162	-0.187	-.480*	-0.027	-0.269	-0.401	-0.09	-0.252	-0.124	-0.209	-0.242	-0.31	-0.189
	sig.（bilateral）	0.56	0.571	0.273	0.297	0.122	0.558	0.579	0.679	0.432	0.213	0.238	0.565	0.214	0.331	0.298	0.391	0.322	0.675		0.228	0.308	0.545	0.261	0.092	0.451	0.382	0.018	0.901	0.205	0.052	0.677	0.236	0.563	0.326	0.254	0.14	0.376
	N	24	24	24	24	24	24	24	24	24	24	24	24	24	24	24	24	24	24	24	24	24	24	24	24	24	24	24	24	24	24	24	24	24	24	24	24	24
Psathyrella	Pearson correlation	0.278	0.333	0.143	-0.122	0.151	.469*	0.396	-0.248	0.313	-0.014	0.348	-0.219	-0.246	0.089	-0.045	0.301	-0.151	-0.114	-0.255	1	-0.143	0.03	0.265	0.072	-0.06	-0.132	0.174	.656**	-0.121	-0.079	.470*	-0.095	.441*	0.233	-0.008	0.312	0.074
	sig.（bilateral）	0.188	0.112	0.506	0.569	0.48	0.021	0.055	0.242	0.136	0.949	0.096	0.303	0.246	0.679	0.834	0.153	0.482	0.595	0.228		0.506	0.889	0.211	0.74	0.78	0.538	0.417	0	0.573	0.715	0.02	0.66	0.031	0.274	0.969	0.137	0.731
	N	24	24	24	24	24	24	24	24	24	24	24	24	24	24	24	24	24	24	24	24	24	24	24	24	24	24	24	24	24	24	24	24	24	24	24	24	24
Dipodascus	Pearson correlation	0.197	0.029	0.031	0.001	-0.022	-0.194	-0.022	0.261	0.336	-0.198	-0.202	0.264	-0.023	0.108	0.343	0.095	0.05	.438*	0.217	-0.143	1	-0.154	0.156	0.173	-0.13	0.043	0.201	0.178	0.279	0.189	0.043	-0.167	0.054	-0.192	-0.212	-0.189	.419*
	sig.（bilateral）	0.355	0.892	0.887	0.995	0.918	0.364	0.92	0.218	0.109	0.354	0.344	0.213	0.916	0.615	0.101	0.658	0.818	0.032	0.308	0.506		0.474	0.468	0.418	0.543	0.842	0.345	0.406	0.187	0.376	0.842	0.436	0.801	0.369	0.32	0.378	0.042
	N	24	24	24	24	24	24	24	24	24	24	24	24	24	24	24	24	24	24	24	24	24	24	24	24	24	24	24	24	24	24	24	24	24	24	24	24	24
Talaromyces	Pearson correlation	-0.072	0.189	0.032	-0.11	-0.291	0.366	0.343	.448*	0.158	-0.312	0.095	-0.209	-0.01	0.309	-0.185	-0.01	0.23	0.133	0.13	0.03	-0.154	1	0.104	0.106	0.309	-0.012	-.503*	0.059	0.046	-0.211	0.395	-0.002	-0.198	-0.089	0.115	0.156	-0.194
	sig.（bilateral）	0.739	0.377	0.881	0.608	0.168	0.078	0.1	0.028	0.461	0.138	0.659	0.327	0.965	0.142	0.388	0.962	0.279	0.534	0.545	0.889	0.474		0.629	0.623	0.142	0.954	0.012	0.785	0.832	0.322	0.056	0.994	0.353	0.68	0.592	0.466	0.362
	N	24	24	24	24	24	24	24	24	24	24	24	24	24	24	24	24	24	24	24	24	24	24	24	24	24	24	24	24	24	24	24	24	24	24	24	24	24
Wickerhamomyces	Pearson correlation	.625**	.566**	.840**	-0.319	0.361	0.181	.582**	.532**	.744**	-0.317	0.249	0.017	0.029	.732**	.646**	.478*	.816**	.647**	-0.239	0.265	0.156	0.104	1	.445*	-0.2	-0.178	0.162	.544**	0.354	0.059	.439*	0.139	-0.008	0.281	0.169	.584**	0.033
	sig.（bilateral）	0.001	0.004	0	0.129	0.083	0.396	0.003	0.007	0	0.131	0.24	0.938	0.891	0	0.001	0.018	0	0.001	0.261	0.211	0.468	0.629		0.029	0.349	0.406	0.45	0.006	0.09	0.784	0.032	0.518	0.972	0.183	0.43	0.003	0.88
	N	24	24	24	24	24	24	24	24	24	24	24	24	24	24	24	24	24	24	24	24	24	24	24	24	24	24	24	24	24	24	24	24	24	24	24	24	24
Gibberella	Pearson correlation	0.35	-0.026	0.174	-0.242	-0.014	0.013	0.235	0.351	0.007	-0.281	-0.084	0.263	0.31	0.287	-0.037	.451*	0.389	0.299	-0.351	0.072	0.173	0.106	.445*	1	0.038	0.335	0.267	0.09	.463*	0.242	0.314	0.011	0.105	0.047	0.081	0.175	0.189
	sig.（bilateral）	0.093	0.906	0.417	0.254	0.948	0.954	0.269	0.093	0.976	0.183	0.698	0.214	0.141	0.174	0.863	0.027	0.06	0.155	0.092	0.74	0.418	0.623	0.029		0.861	0.109	0.207	0.677	0.023	0.254	0.135	0.96	0.625	0.828	0.706	0.414	0.376
	N	24	24	24	24	24	24	24	24	24	24	24	24	24	24	24	24	24	24	24	24	24	24	24	24	24	24	24	24	24	24	24	24	24	24	24	24	24
Cutaneotrichosporon	Pearson correlation	-0.03	-0.037	-0.172	0.002	-0.153	0.105	-0.095	-0.053	-0.153	-0.169	-0.266	-0.261	-0.112	-0.218	-0.211	-0.293	-0.08	-0.057	0.162	-0.06	-0.13	0.309	-0.2	0.038	1	-0.121	-.408*	0.143	-0.222	-0.173	0.195	-0.116	-0.14	-0.01	-0.235	-0.022	-.412*
	sig.（bilateral）	0.888	0.863	0.422	0.994	0.476	0.627	0.657	0.804	0.474	0.431	0.209	0.218	0.603	0.306	0.322	0.165	0.709	0.793	0.451	0.78	0.543	0.142	0.349	0.861		0.574	0.048	0.504	0.297	0.42	0.36	0.59	0.514	0.963	0.269	0.917	0.045
	N	24	24	24	24	24	24	24	24	24	24	24	24	24	24	24	24	24	24	24	24	24	24	24	24	24	24	24	24	24	24	24	24	24	24	24	24	24
Sphaerellopsis	Pearson correlation	-0.083	-0.162	-0.185	-0.078	-0.008	-0.163	-0.031	-0.156	-0.177	-0.031	0.056	0.218	0.087	-0.013	-0.174	0.08	-0.106	-0.006	-0.187	-0.132	0.043	-0.012	-0.178	0.335	-0.121	1	0.049	-0.215	0.34	-0.114	-0.201	-0.129	-0.033	-0.147	-0.168	-0.163	0.319
	sig.（bilateral）	0.7	0.449	0.388	0.716	0.97	0.448	0.885	0.467	0.408	0.886	0.794	0.306	0.687	0.952	0.417	0.712	0.621	0.98	0.382	0.538	0.842	0.954	0.406	0.109	0.574		0.819	0.314	0.104	0.595	0.347	0.548	0.879	0.494	0.433	0.447	0.128
	N	24	24	24	24	24	24	24	24	24	24	24	24	24	24	24	24	24	24	24	24	24	24	24	24	24	24	24	24	24	24	24	24	24	24	24	24	24
Filobasidium	Pearson correlation	0.247	-0.169	0.248	-0.14	0.188	-0.225	-0.253	-0.214	0.092	0.201	0.038	.410*	0.129	-0.119	-0.052	0.075	0.023	0.062	-.480*	0.174	0.201	-.503*	0.162	0.267	-.408*	0.049	1	0.071	0.118	.561**	-0.075	0.219	0.27	0.336	0.006	-0.087	0.324
	sig.（bilateral）	0.244	0.429	0.243	0.514	0.378	0.29	0.233	0.316	0.668	0.347	0.859	0.047	0.549	0.579	0.81	0.728	0.914	0.772	0.018	0.417	0.345	0.012	0.45	0.207	0.048	0.819		0.743	0.584	0.004	0.728	0.303	0.202	0.109	0.979	0.687	0.122
	N	24	24	24	24	24	24	24	24	24	24	24	24	24	24	24	24	24	24	24	24	24	24	24	24	24	24	24	24	24	24	24	24	24	24	24	24	24
Schizothecium	Pearson correlation	0.32	0.321	0.364	-0.185	0.283	.444*	0.336	-0.015	.604**	-0.213	0.02	-0.131	-0.119	0.184	0.339	0.32	0.114	0.232	-0.027	.656**	0.178	0.059	.544**	0.09	0.143	-0.215	0.071	1	-0.108	-0.212	.672**	-0.108	0.051	0.338	-0.264	0.158	0.084
	sig.（bilateral）	0.127	0.126	0.08	0.386	0.181	0.03	0.108	0.946	0.002	0.318	0.926	0.541	0.581	0.389	0.105	0.127	0.595	0.275	0.901	0	0.406	0.785	0.006	0.677	0.504	0.314	0.743		0.616	0.321	0	0.615	0.812	0.106	0.213	0.462	0.695
	N	24	24	24	24	24	24	24	24	24	24	24	24	24	24	24	24	24	24	24	24	24	24	24	24	24	24	24	24	24	24	24	24	24	24	24	24	24
Oidiodendron	Pearson correlation	0.311	0.215	0.155	-0.01	0.2	0.139	0.27	.450*	0.184	-0.361	0.147	0.202	-0.093	0.3	0.148	.466*	.513*	.408*	-0.269	-0.121	0.279	0.046	0.354	.463*	-0.222	0.34	0.118	-0.108	1	0.168	-0.379	-0.237	0.043	0.225	0.196	-0.022	0.302
	sig.（bilateral）	0.14	0.313	0.469	0.963	0.348	0.516	0.201	0.027	0.39	0.084	0.492	0.344	0.665	0.154	0.49	0.022	0.01	0.048	0.205	0.573	0.187	0.832	0.09	0.023	0.297	0.104	0.584	0.616		0.432	0.068	0.266	0.841	0.29	0.358	0.917	0.151
	N	24	24	24	24	24	24	24	24	24	24	24	24	24	24	24	24	24	24	24	24	24	24	24	24	24	24	24	24	24	24	24	24	24	24	24	24	24
Lophotrichus	Pearson correlation	-0.004	0.009	0.174	0.054	0.048	-0.22	-0.291	0.046	0.157	-0.03	0.053	0.331	.456*	0.147	-0.133	-0.146	0.055	-0.04	-0.401	-0.079	0.189	-0.211	0.059	0.242	-0.173	-0.114	.561**	-0.212	0.168	1	-0.126	0.032	0.143	0.046	-0.012	0.077	0.022
	sig.（bilateral）	0.986	0.967	0.417	0.801	0.825	0.301	0.168	0.83	0.462	0.89	0.805	0.114	0.025	0.493	0.536	0.495	0.8	0.854	0.052	0.715	0.376	0.322	0.784	0.254	0.42	0.595	0.004	0.321	0.432		0.559	0.882	0.507	0.832	0.956	0.719	0.919
	N	24	24	24	24	24	24	24	24	24	24	24	24	24	24	24	24	24	24	24	24	24	24	24	24	24	24	24	24	24	24	24	24	24	24	24	24	24
Pyrenochaetopsis	Pearson correlation	0.204	0.076	0.286	-0.09	-0.051	0.32	0.331	0.153	0.35	-0.1	-0.082	-0.202	0.182	0.308	0.07	0.208	0.112	0.121	-0.09	.470*	0.043	0.395	.439*	0.314	0.195	-0.201	-0.075	.672**	-0.379	-0.126	1	0.191	0.087	0.029	-0.159	0.365	-0.066
	sig.（bilateral）	0.34	0.725	0.175	0.677	0.815	0.127	0.114	0.477	0.093	0.641	0.703	0.343	0.395	0.143	0.743	0.329	0.601	0.573	0.677	0.02	0.842	0.056	0.032	0.135	0.36	0.347	0.728	0	0.068	0.559		0.372	0.685	0.892	0.457	0.08	0.759
	N	24	24	24	24	24	24	24	24	24	24	24	24	24	24	24	24	24	24	24	24	24	24	24	24	24	24	24	24	24	24	24	24	24	24	24	24	24
Thielavia	Pearson correlation	0.07	-0.151	0.377	-0.007	-0.013	-0.025	0.052	0.101	-0.005	.667**	-0.05	-0.151	-0.03	0.09	-0.07	0.102	0.146	0.275	-0.252	-0.095	-0.167	-0.002	0.139	0.011	-0.116	-0.129	0.219	-0.108	-0.237	0.032	0.191	1	-0.179	-0.156	0.14	0.179	-0.148
	sig.（bilateral）	0.744	0.48	0.069	0.974	0.953	0.908	0.809	0.64	0.981	0	0.817	0.48	0.887	0.676	0.744	0.635	0.495	0.193	0.236	0.66	0.436	0.994	0.518	0.96	0.59	0.548	0.303	0.615	0.266	0.882	0.372		0.403	0.466	0.515	0.403	0.49
	N	24	24	24	24	24	24	24	24	24	24	24	24	24	24	24	24	24	24	24	24	24	24	24	24	24	24	24	24	24	24	24	24	24	24	24	24	24
Auricularia	Pearson correlation	.564**	-0.084	0.03	0.142	-0.145	0.066	0.139	-0.275	-0.148	-0.21	0.006	-0.186	-0.213	0.045	-0.225	0.054	-0.101	-0.142	-0.124	.441*	0.054	-0.198	-0.008	0.105	-0.14	-0.033	0.27	0.051	0.043	0.143	0.087	-0.179	1	0.065	0.073	0.106	0.037
	sig.（bilateral）	0.004	0.696	0.889	0.508	0.498	0.759	0.518	0.194	0.491	0.325	0.978	0.385	0.317	0.834	0.291	0.802	0.639	0.509	0.563	0.031	0.801	0.353	0.972	0.625	0.514	0.879	0.202	0.812	0.841	0.507	0.685	0.403		0.761	0.734	0.622	0.863
	N	24	24	24	24	24	24	24	24	24	24	24	24	24	24	24	24	24	24	24	24	24	24	24	24	24	24	24	24	24	24	24	24	24	24	24	24	24
Cephalotrichum	Pearson correlation	0.188	0.061	0.21	0.063	0.264	0.194	-0.071	-0.201	0.135	-0.236	0.107	0.113	-0.133	-0.191	0.245	0.313	0.233	-0.038	-0.209	0.233	-0.192	-0.089	0.281	0.047	-0.01	-0.147	0.336	0.338	0.225	0.046	0.029	-0.156	0.065	1	-0.075	-0.01	0.069
	sig.（bilateral）	0.379	0.779	0.326	0.77	0.213	0.363	0.742	0.346	0.53	0.267	0.619	0.599	0.535	0.371	0.25	0.137	0.273	0.862	0.326	0.274	0.369	0.68	0.183	0.828	0.963	0.494	0.109	0.106	0.29	0.832	0.892	0.466	0.761		0.728	0.964	0.749
	N	24	24	24	24	24	24	24	24	24	24	24	24	24	24	24	24	24	24	24	24	24	24	24	24	24	24	24	24	24	24	24	24	24	24	24	24	24
Pseudaleuria	Pearson correlation	0.281	0.116	0.213	0.224	0.299	0.263	.542**	.520**	0	-0.037	.563**	-0.124	0.096	0.396	-0.013	0.228	0.374	0.011	-0.242	-0.008	-0.212	0.115	0.169	0.081	-0.235	-0.168	0.006	-0.264	0.196	-0.012	-0.159	0.14	0.073	-0.075	1	0.333	0.191
	sig.（bilateral）	0.184	0.588	0.317	0.294	0.155	0.215	0.006	0.009	0.999	0.863	0.004	0.563	0.657	0.055	0.951	0.285	0.072	0.958	0.254	0.969	0.32	0.592	0.43	0.706	0.269	0.433	0.979	0.213	0.358	0.956	0.457	0.515	0.734	0.728		0.112	0.373
	N	24	24	24	24	24	24	24	24	24	24	24	24	24	24	24	24	24	24	24	24	24	24	24	24	24	24	24	24	24	24	24	24	24	24	24	24	24
Chaetomium	Pearson correlation	.411*	.644**	.604**	-0.138	0.388	-0.04	.541**	0.347	.507*	-0.066	.612**	-0.235	0.024	.722**	0.355	0.015	.533**	0.189	-0.31	0.312	-0.189	0.156	.584**	0.175	-0.022	-0.163	-0.087	0.158	-0.022	0.077	0.365	0.179	0.106	-0.01	0.333	1	-0.064
	sig.（bilateral）	0.046	0.001	0.002	0.519	0.061	0.852	0.006	0.096	0.011	0.759	0.001	0.27	0.911	0	0.088	0.944	0.007	0.376	0.14	0.137	0.378	0.466	0.003	0.414	0.917	0.447	0.687	0.462	0.917	0.719	0.08	0.403	0.622	0.964	0.112		0.768
	N	24	24	24	24	24	24	24	24	24	24	24	24	24	24	24	24	24	24	24	24	24	24	24	24	24	24	24	24	24	24	24	24	24	24	24	24	24
Pseudogymnoascus	Pearson correlation	0.088	-0.17	-0.153	0.157	0.184	-0.058	0.136	0.078	0.075	0.013	0.121	0.11	0.143	-0.01	0.07	0.233	-0.068	-0.09	-0.189	0.074	.419*	-0.194	0.033	0.189	-.412*	0.319	0.324	0.084	0.302	0.022	-0.066	-0.148	0.037	0.069	0.191	-0.064	1
	sig.（bilateral）	0.683	0.428	0.476	0.464	0.389	0.786	0.526	0.717	0.728	0.951	0.574	0.608	0.504	0.961	0.746	0.273	0.754	0.675	0.376	0.731	0.042	0.362	0.88	0.376	0.045	0.128	0.122	0.695	0.151	0.919	0.759	0.49	0.863	0.749	0.373	0.768
	N	24	24	24	24	24	24	24	24	24	24	24	24	24	24	24	24	24	24	24	24	24	24	24	24	24	24	24	24	24	24	24	24	24	24	24	24	24
**. Significant correlation at level 0.01 (bilateral)
*. Significant correlation at level 0.05 (bilateral)

## Sheet: FII
Correlation between flavor compounds and fungal abundance at species level
		A1	A2	A3	A4	A5	A6	A7	A8	A9	A10	A11	A12	A13	A14	A15	A16	A17	A18	A19	A20	A21	A22	B1	B2	B3	B4	B5	B6	B7	B8	B9	C1	C2	C3	C4	D1	D2	D3	E1	E2	E3	F1	F2	G1	G2	P._fermentans	A._ruber	T._aurantiacus
A1	Pearson correlation	1	.966**	0.069	0.112	-0.21	0.053	-0.336	-.412*	-.552**	-.693**	-0.218	-.479*	-0.362	-.563**	-.565**	-.701**	-0.391	-.473*	.840**	-.572**	.768**	-.433*	-.543**	-0.378	-0.058	.703**	-.525**	.617**	-0.235	0.048	-.594**	-.434*	.685**	0.046	-0.403	.755**	.705**	-.650**	-0.222	.634**	0.082	0.257	.468*	-.465*	.488*	.525**	-0.19	-0.193
	sig.（bilateral）		0	0.747	0.602	0.325	0.805	0.109	0.045	0.005	0	0.307	0.018	0.082	0.004	0.004	0	0.059	0.02	0	0.004	0	0.034	0.006	0.069	0.789	0	0.008	0.001	0.27	0.824	0.002	0.034	0	0.832	0.051	0	0	0.001	0.298	0.001	0.703	0.226	0.021	0.022	0.015	0.009	0.374	0.366
	N	24	24	24	24	24	24	24	24	24	24	24	24	24	24	24	24	24	24	24	24	24	24	24	24	24	24	24	24	24	24	24	24	24	24	24	24	24	24	24	24	24	24	24	24	24	24	24	24
A2	Pearson correlation	.966**	1	0.075	0.254	-0.19	-0.078	-0.236	-0.276	-.423*	-.580**	-0.315	-.505*	-.450*	-.471*	-.443*	-.538**	-.422*	-0.359	.775**	-.456*	.775**	-0.344	-0.383	-0.264	-0.218	.594**	-.524**	.490*	-.410*	-0.129	-.635**	-0.277	.766**	0.144	-0.275	.678**	.609**	-.485*	-0.096	.711**	0.159	0.098	0.317	-.426*	.523**	.592**	-0.228	-0.279
	sig.（bilateral）	0		0.729	0.232	0.374	0.716	0.266	0.193	0.04	0.003	0.134	0.012	0.027	0.02	0.03	0.007	0.04	0.085	0	0.025	0	0.1	0.065	0.212	0.305	0.002	0.009	0.015	0.047	0.547	0.001	0.191	0	0.503	0.194	0	0.002	0.016	0.654	0	0.459	0.649	0.131	0.038	0.009	0.002	0.285	0.187
	N	24	24	24	24	24	24	24	24	24	24	24	24	24	24	24	24	24	24	24	24	24	24	24	24	24	24	24	24	24	24	24	24	24	24	24	24	24	24	24	24	24	24	24	24	24	24	24	24
A3	Pearson correlation	0.069	0.075	1	-.488*	0.34	.715**	-0.056	-0.321	-.664**	-.424*	-.422*	-0.218	-0.023	-0.143	-0.348	-0.28	-0.306	-.586**	.416*	-.587**	0.018	-.721**	-0.104	-.512*	-0.02	.591**	-.457*	.612**	.479*	.658**	-0.401	-.610**	0.189	-0.128	-.639**	.626**	.657**	-0.236	-.552**	0.381	0.08	.637**	.564**	-0.212	-0.269	-0.281	-0.133	-0.095
	sig.（bilateral）	0.747	0.729		0.016	0.104	0	0.794	0.126	0	0.039	0.04	0.306	0.915	0.506	0.095	0.185	0.146	0.003	0.043	0.003	0.935	0	0.629	0.01	0.924	0.002	0.025	0.001	0.018	0	0.052	0.002	0.375	0.551	0.001	0.001	0	0.267	0.005	0.067	0.71	0.001	0.004	0.319	0.204	0.184	0.535	0.658
	N	24	24	24	24	24	24	24	24	24	24	24	24	24	24	24	24	24	24	24	24	24	24	24	24	24	24	24	24	24	24	24	24	24	24	24	24	24	24	24	24	24	24	24	24	24	24	24	24
A4	Pearson correlation	0.112	0.254	-.488*	1	0.235	-.585**	.628**	.793**	.531**	.468*	-.418*	-0.359	-.647**	-0.003	0.235	.531**	-0.376	.523**	-0.178	.602**	0.349	.621**	.624**	.743**	-0.153	-.415*	0.083	-.509*	-.878**	-.820**	-0.105	.736**	.489*	.550**	.806**	-0.353	-.438*	.599**	.930**	0.056	0.399	-.740**	-.679**	0.001	0.321	.536**	-0.146	-0.258
	sig.（bilateral）	0.602	0.232	0.016		0.269	0.003	0.001	0	0.008	0.021	0.042	0.085	0.001	0.987	0.269	0.008	0.07	0.009	0.406	0.002	0.095	0.001	0.001	0	0.475	0.044	0.7	0.011	0	0	0.625	0	0.015	0.005	0	0.091	0.032	0.002	0	0.797	0.054	0	0	0.995	0.126	0.007	0.497	0.224
	N	24	24	24	24	24	24	24	24	24	24	24	24	24	24	24	24	24	24	24	24	24	24	24	24	24	24	24	24	24	24	24	24	24	24	24	24	24	24	24	24	24	24	24	24	24	24	24	24
A5	Pearson correlation	-0.21	-0.19	0.34	0.235	1	0.401	.846**	.571**	-0.086	0.112	-.558**	-.476*	-.487*	-0.189	-0.045	0.264	-.599**	-0.051	-0.087	0.246	-0.033	0.028	.631**	0.283	.500*	0.008	-0.111	0.066	-0.059	0.105	-0.108	0.125	0.248	0.154	0.181	0.026	0.031	0.388	0.358	0.034	0.261	0.109	0.004	-0.274	-.439*	-0.27	-0.267	-0.19
	sig.（bilateral）	0.325	0.374	0.104	0.269		0.052	0	0.004	0.689	0.602	0.005	0.019	0.016	0.377	0.836	0.213	0.002	0.813	0.686	0.246	0.88	0.895	0.001	0.18	0.013	0.97	0.605	0.759	0.785	0.624	0.615	0.562	0.242	0.473	0.399	0.904	0.887	0.061	0.086	0.876	0.217	0.611	0.987	0.195	0.032	0.202	0.208	0.375
	N	24	24	24	24	24	24	24	24	24	24	24	24	24	24	24	24	24	24	24	24	24	24	24	24	24	24	24	24	24	24	24	24	24	24	24	24	24	24	24	24	24	24	24	24	24	24	24	24
A6	Pearson correlation	0.053	-0.078	.715**	-.585**	0.401	1	-0.111	-.414*	-.830**	-.619**	-0.236	-0.354	-0.05	-.496*	-.623**	-.529**	-0.404	-.805**	.456*	-.677**	0.114	-.783**	-0.328	-.454*	0.399	.694**	-.503*	.759**	.656**	.883**	-0.374	-.794**	0.082	-0.137	-.731**	.628**	.683**	-.468*	-.577**	-0.066	0.097	.860**	.771**	-.468*	-.460*	-0.26	-0.105	0.13
	sig.（bilateral）	0.805	0.716	0	0.003	0.052		0.605	0.044	0	0.001	0.267	0.089	0.817	0.014	0.001	0.008	0.05	0	0.025	0	0.594	0	0.117	0.026	0.054	0	0.012	0	0.001	0	0.072	0	0.702	0.522	0	0.001	0	0.021	0.003	0.758	0.652	0	0	0.021	0.024	0.219	0.626	0.546
	N	24	24	24	24	24	24	24	24	24	24	24	24	24	24	24	24	24	24	24	24	24	24	24	24	24	24	24	24	24	24	24	24	24	24	24	24	24	24	24	24	24	24	24	24	24	24	24	24
A7	Pearson correlation	-0.336	-0.236	-0.056	.628**	.846**	-0.111	1	.904**	0.402	.522**	-.495*	-0.319	-.522**	0.087	0.3	.635**	-.429*	.417*	-0.396	.676**	-0.102	.502*	.906**	.626**	0.307	-.424*	0.168	-0.403	-.425*	-0.385	0.089	.614**	0.203	0.282	.653**	-0.381	-.407*	.739**	.767**	-0.025	0.264	-0.392	-.482*	-0.014	-0.239	-0.128	-0.219	-0.268
	sig.（bilateral）	0.109	0.266	0.794	0.001	0	0.605		0	0.052	0.009	0.014	0.129	0.009	0.686	0.154	0.001	0.036	0.043	0.055	0	0.635	0.013	0	0.001	0.144	0.039	0.433	0.051	0.038	0.063	0.68	0.001	0.342	0.182	0.001	0.067	0.049	0	0	0.908	0.212	0.058	0.017	0.949	0.26	0.552	0.303	0.206
	N	24	24	24	24	24	24	24	24	24	24	24	24	24	24	24	24	24	24	24	24	24	24	24	24	24	24	24	24	24	24	24	24	24	24	24	24	24	24	24	24	24	24	24	24	24	24	24	24
A8	Pearson correlation	-.412*	-0.276	-0.321	.793**	.571**	-.414*	.904**	1	.665**	.713**	-0.385	-0.188	-.491*	0.238	.470*	.827**	-0.274	.631**	-.554**	.832**	-0.117	.702**	.942**	.838**	0.071	-.661**	0.327	-.677**	-.612**	-.640**	0.18	.836**	0.143	.459*	.877**	-.613**	-.654**	.885**	.931**	-0.192	0.34	-.672**	-.745**	0.156	-0.068	0.083	-0.12	-0.21
	sig.（bilateral）	0.045	0.193	0.126	0	0.004	0.044	0		0	0	0.063	0.379	0.015	0.263	0.02	0	0.195	0.001	0.005	0	0.586	0	0	0	0.741	0	0.119	0	0.001	0.001	0.399	0	0.506	0.024	0	0.001	0.001	0	0	0.369	0.104	0	0	0.465	0.751	0.699	0.577	0.326
	N	24	24	24	24	24	24	24	24	24	24	24	24	24	24	24	24	24	24	24	24	24	24	24	24	24	24	24	24	24	24	24	24	24	24	24	24	24	24	24	24	24	24	24	24	24	24	24	24
A9	Pearson correlation	-.552**	-.423*	-.664**	.531**	-0.086	-.830**	0.402	.665**	1	.909**	0.262	.475*	0.137	.682**	.835**	.838**	.455*	.945**	-.853**	.933**	-.472*	.940**	.645**	.638**	-0.223	-.967**	.698**	-.977**	-.480*	-.812**	.626**	.949**	-0.367	0.116	.897**	-.941**	-.962**	.786**	.705**	-0.274	-0.103	-.898**	-.927**	.605**	0.099	-0.058	0.146	-0.05
	sig.（bilateral）	0.005	0.04	0	0.008	0.689	0	0.052	0		0	0.216	0.019	0.522	0	0	0	0.025	0	0	0	0.02	0	0.001	0.001	0.294	0	0	0	0.017	0	0.001	0	0.078	0.591	0	0	0	0	0	0.195	0.631	0	0	0.002	0.646	0.788	0.497	0.816
	N	24	24	24	24	24	24	24	24	24	24	24	24	24	24	24	24	24	24	24	24	24	24	24	24	24	24	24	24	24	24	24	24	24	24	24	24	24	24	24	24	24	24	24	24	24	24	24	24
A10	Pearson correlation	-.693**	-.580**	-.424*	.468*	0.112	-.619**	.522**	.713**	.909**	1	0.144	.503*	0.202	.741**	.813**	.898**	.412*	.932**	-.899**	.902**	-.585**	.881**	.751**	.590**	-0.135	-.918**	.699**	-.924**	-0.288	-.641**	.664**	.873**	-.432*	0.077	.860**	-.906**	-.905**	.866**	.686**	-0.297	-0.121	-.789**	-.894**	.667**	-0.037	-0.225	0.141	-0.049
	sig.（bilateral）	0	0.003	0.039	0.021	0.602	0.001	0.009	0	0		0.503	0.012	0.344	0	0	0	0.045	0	0	0	0.003	0	0	0.002	0.529	0	0	0	0.172	0.001	0	0	0.035	0.72	0	0	0	0	0	0.158	0.573	0	0	0	0.863	0.289	0.511	0.819
	N	24	24	24	24	24	24	24	24	24	24	24	24	24	24	24	24	24	24	24	24	24	24	24	24	24	24	24	24	24	24	24	24	24	24	24	24	24	24	24	24	24	24	24	24	24	24	24	24
A11	Pearson correlation	-0.218	-0.315	-.422*	-.418*	-.558**	-0.236	-.495*	-0.385	0.262	0.144	1	.766**	.807**	0.351	0.305	-0.087	.799**	0.271	-0.401	0.087	-.417*	0.228	-0.394	-0.31	0.166	-0.272	.619**	-0.218	0.386	0.021	.729**	0.011	-.604**	-.435*	-0.048	-0.352	-0.312	-0.186	-0.299	-0.264	-.462*	-0.047	-0.018	.486*	0.045	-0.32	.465*	0.372
	sig.（bilateral）	0.307	0.134	0.04	0.042	0.005	0.267	0.014	0.063	0.216	0.503		0	0	0.093	0.148	0.687	0	0.2	0.052	0.685	0.043	0.284	0.057	0.14	0.439	0.199	0.001	0.306	0.062	0.923	0	0.961	0.002	0.034	0.825	0.092	0.138	0.385	0.156	0.213	0.023	0.829	0.932	0.016	0.836	0.128	0.022	0.073
	N	24	24	24	24	24	24	24	24	24	24	24	24	24	24	24	24	24	24	24	24	24	24	24	24	24	24	24	24	24	24	24	24	24	24	24	24	24	24	24	24	24	24	24	24	24	24	24	24
A12	Pearson correlation	-.479*	-.505*	-0.218	-0.359	-.476*	-0.354	-0.319	-0.188	.475*	.503*	.766**	1	.910**	.788**	.609**	0.22	.969**	.559**	-.636**	0.302	-.777**	.413*	-0.087	-0.263	-0.067	-.519**	.747**	-.476*	.430*	-0.056	.840**	0.223	-.827**	-.557**	0.138	-.540**	-.482*	0.102	-0.193	-0.135	-.673**	-0.249	-0.297	.797**	-0.014	-.565**	0.361	0.161
	sig.（bilateral）	0.018	0.012	0.306	0.085	0.019	0.089	0.129	0.379	0.019	0.012	0		0	0	0.002	0.301	0	0.005	0.001	0.152	0	0.045	0.687	0.215	0.757	0.009	0	0.019	0.036	0.796	0	0.295	0	0.005	0.519	0.006	0.017	0.634	0.367	0.531	0	0.241	0.158	0	0.947	0.004	0.083	0.453
	N	24	24	24	24	24	24	24	24	24	24	24	24	24	24	24	24	24	24	24	24	24	24	24	24	24	24	24	24	24	24	24	24	24	24	24	24	24	24	24	24	24	24	24	24	24	24	24	24
A13	Pearson correlation	-0.362	-.450*	-0.023	-.647**	-.487*	-0.05	-.522**	-.491*	0.137	0.202	.807**	.910**	1	.543**	0.308	-0.08	.886**	0.236	-0.388	-0.026	-.652**	0.081	-0.361	-.506*	0.038	-0.191	.539**	-0.125	.660**	0.263	.705**	-0.143	-.802**	-.638**	-0.214	-0.25	-0.179	-0.189	-.504*	-0.119	-.668**	0.109	0.06	.596**	-0.078	-.596**	0.349	0.255
	sig.（bilateral）	0.082	0.027	0.915	0.001	0.016	0.817	0.009	0.015	0.522	0.344	0	0		0.006	0.143	0.709	0	0.267	0.061	0.902	0.001	0.708	0.083	0.012	0.861	0.37	0.007	0.561	0	0.215	0	0.505	0	0.001	0.316	0.238	0.404	0.376	0.012	0.58	0	0.611	0.78	0.002	0.717	0.002	0.094	0.228
	N	24	24	24	24	24	24	24	24	24	24	24	24	24	24	24	24	24	24	24	24	24	24	24	24	24	24	24	24	24	24	24	24	24	24	24	24	24	24	24	24	24	24	24	24	24	24	24	24
A14	Pearson correlation	-.563**	-.471*	-0.143	-0.003	-0.189	-.496*	0.087	0.238	.682**	.741**	0.351	.788**	.543**	1	.866**	.568**	.744**	.728**	-.755**	.581**	-.815**	.604**	0.38	0.037	-0.326	-.705**	.642**	-.718**	0.085	-0.341	.652**	.552**	-.638**	-0.369	.437*	-.673**	-.632**	.485*	0.153	-0.008	-.543**	-.576**	-.649**	.896**	0.084	-.510*	0.055	-0.211
	sig.（bilateral）	0.004	0.02	0.506	0.987	0.377	0.014	0.686	0.263	0	0	0.093	0	0.006		0	0.004	0	0	0	0.003	0	0.002	0.067	0.863	0.12	0	0.001	0	0.694	0.103	0.001	0.005	0.001	0.076	0.033	0	0.001	0.016	0.476	0.971	0.006	0.003	0.001	0	0.696	0.011	0.798	0.323
	N	24	24	24	24	24	24	24	24	24	24	24	24	24	24	24	24	24	24	24	24	24	24	24	24	24	24	24	24	24	24	24	24	24	24	24	24	24	24	24	24	24	24	24	24	24	24	24	24
A15	Pearson correlation	-.565**	-.443*	-0.348	0.235	-0.045	-.623**	0.3	.470*	.835**	.813**	0.305	.609**	0.308	.866**	1	.742**	.570**	.816**	-.834**	.767**	-.683**	.748**	.564**	0.316	-0.233	-.843**	.690**	-.857**	-0.2	-.581**	.650**	.752**	-.457*	-0.076	.650**	-.812**	-.795**	.678**	.413*	-0.14	-0.268	-.721**	-.773**	.709**	-0.04	-0.326	0.127	-0.118
	sig.（bilateral）	0.004	0.03	0.095	0.269	0.836	0.001	0.154	0.02	0	0	0.148	0.002	0.143	0		0	0.004	0	0	0	0	0	0.004	0.133	0.272	0	0	0	0.348	0.003	0.001	0	0.025	0.725	0.001	0	0	0	0.045	0.514	0.205	0	0	0	0.852	0.12	0.555	0.583
	N	24	24	24	24	24	24	24	24	24	24	24	24	24	24	24	24	24	24	24	24	24	24	24	24	24	24	24	24	24	24	24	24	24	24	24	24	24	24	24	24	24	24	24	24	24	24	24	24
A16	Pearson correlation	-.701**	-.538**	-0.28	.531**	0.264	-.529**	.635**	.827**	.838**	.898**	-0.087	0.22	-0.08	.568**	.742**	1	0.12	.774**	-.812**	.853**	-.422*	.725**	.882**	.764**	-0.209	-.859**	.537**	-.865**	-.439*	-.647**	.428*	.864**	-0.184	0.403	.840**	-.821**	-.841**	.984**	.737**	-0.345	0.253	-.737**	-.851**	.439*	-0.147	-0.035	0.119	-0.019
	sig.（bilateral）	0	0.007	0.185	0.008	0.213	0.008	0.001	0	0	0	0.687	0.301	0.709	0.004	0		0.577	0	0	0	0.04	0	0	0	0.328	0	0.007	0	0.032	0.001	0.037	0	0.39	0.051	0	0	0	0	0	0.098	0.233	0	0	0.032	0.493	0.87	0.578	0.931
	N	24	24	24	24	24	24	24	24	24	24	24	24	24	24	24	24	24	24	24	24	24	24	24	24	24	24	24	24	24	24	24	24	24	24	24	24	24	24	24	24	24	24	24	24	24	24	24	24
A17	Pearson correlation	-0.391	-.422*	-0.306	-0.376	-.599**	-0.404	-.429*	-0.274	.455*	.412*	.799**	.969**	.886**	.744**	.570**	0.12	1	.504*	-.551**	0.249	-.723**	0.388	-0.2	-0.289	-0.143	-.480*	.654**	-.451*	0.38	-0.083	.765**	0.189	-.822**	-.595**	0.09	-.509*	-.453*	-0.01	-0.243	-0.13	-.718**	-0.259	-0.275	.747**	0.091	-.499*	0.304	0.122
	sig.（bilateral）	0.059	0.04	0.146	0.07	0.002	0.05	0.036	0.195	0.025	0.045	0	0	0	0	0.004	0.577		0.012	0.005	0.24	0	0.061	0.348	0.171	0.506	0.018	0.001	0.027	0.067	0.701	0	0.376	0	0.002	0.676	0.011	0.026	0.964	0.252	0.545	0	0.222	0.194	0	0.673	0.013	0.149	0.572
	N	24	24	24	24	24	24	24	24	24	24	24	24	24	24	24	24	24	24	24	24	24	24	24	24	24	24	24	24	24	24	24	24	24	24	24	24	24	24	24	24	24	24	24	24	24	24	24	24
A18	Pearson correlation	-.473*	-0.359	-.586**	.523**	-0.051	-.805**	.417*	.631**	.945**	.932**	0.271	.559**	0.236	.728**	.816**	.774**	.504*	1	-.820**	.907**	-.497*	.944**	.622**	.502*	-0.118	-.904**	.771**	-.919**	-0.388	-.763**	.701**	.905**	-0.371	-0.008	.868**	-.863**	-.879**	.735**	.677**	-0.108	-0.236	-.856**	-.881**	.672**	0.129	-0.153	0.129	-0.121
	sig.（bilateral）	0.02	0.085	0.003	0.009	0.813	0	0.043	0.001	0	0	0.2	0.005	0.267	0	0	0	0.012		0	0	0.014	0	0.001	0.012	0.582	0	0	0	0.061	0	0	0	0.074	0.971	0	0	0	0	0	0.615	0.268	0	0	0	0.548	0.475	0.546	0.573
	N	24	24	24	24	24	24	24	24	24	24	24	24	24	24	24	24	24	24	24	24	24	24	24	24	24	24	24	24	24	24	24	24	24	24	24	24	24	24	24	24	24	24	24	24	24	24	24	24
A19	Pearson correlation	.840**	.775**	.416*	-0.178	-0.087	.456*	-0.396	-.554**	-.853**	-.899**	-0.401	-.636**	-0.388	-.755**	-.834**	-.812**	-.551**	-.820**	1	-.841**	.760**	-.788**	-.621**	-.464*	-0.025	.926**	-.796**	.875**	0.033	.438*	-.809**	-.748**	.636**	0.064	-.703**	.943**	.914**	-.758**	-.472*	.469*	0.21	.622**	.747**	-.682**	0.245	.427*	-0.257	-0.107
	sig.（bilateral）	0	0	0.043	0.406	0.686	0.025	0.055	0.005	0	0	0.052	0.001	0.061	0	0	0	0.005	0		0	0	0	0.001	0.023	0.909	0	0	0	0.877	0.032	0	0	0.001	0.766	0	0	0	0	0.02	0.021	0.326	0.001	0	0	0.249	0.037	0.225	0.619
	N	24	24	24	24	24	24	24	24	24	24	24	24	24	24	24	24	24	24	24	24	24	24	24	24	24	24	24	24	24	24	24	24	24	24	24	24	24	24	24	24	24	24	24	24	24	24	24	24
A20	Pearson correlation	-.572**	-.456*	-.587**	.602**	0.246	-.677**	.676**	.832**	.933**	.902**	0.087	0.302	-0.026	.581**	.767**	.853**	0.249	.907**	-.841**	1	-.461*	.943**	.813**	.703**	0.028	-.925**	.660**	-.912**	-.473*	-.739**	.584**	.960**	-0.285	0.114	.930**	-.896**	-.913**	.850**	.810**	-0.243	-0.071	-.821**	-.880**	.484*	-0.038	-0.168	0	-0.162
	sig.（bilateral）	0.004	0.025	0.003	0.002	0.246	0	0	0	0	0	0.685	0.152	0.902	0.003	0	0	0.24	0	0		0.023	0	0	0	0.898	0	0	0	0.02	0	0.003	0	0.178	0.594	0	0	0	0	0	0.253	0.743	0	0	0.016	0.859	0.432	0.999	0.45
	N	24	24	24	24	24	24	24	24	24	24	24	24	24	24	24	24	24	24	24	24	24	24	24	24	24	24	24	24	24	24	24	24	24	24	24	24	24	24	24	24	24	24	24	24	24	24	24	24
A21	Pearson correlation	.768**	.775**	0.018	0.349	-0.033	0.114	-0.102	-0.117	-.472*	-.585**	-.417*	-.777**	-.652**	-.815**	-.683**	-.422*	-.723**	-.497*	.760**	-.461*	1	-.411*	-0.285	0.055	-0.067	.607**	-.622**	.533**	-.460*	-0.061	-.736**	-0.301	.872**	.516**	-0.211	.619**	.537**	-0.337	0.066	0.263	.599**	0.202	0.35	-.690**	0.327	.805**	-0.112	0.011
	sig.（bilateral）	0	0	0.935	0.095	0.88	0.594	0.635	0.586	0.02	0.003	0.043	0	0.001	0	0	0.04	0	0.014	0	0.023		0.046	0.178	0.797	0.756	0.002	0.001	0.007	0.024	0.778	0	0.153	0	0.01	0.322	0.001	0.007	0.107	0.758	0.214	0.002	0.344	0.094	0	0.119	0	0.602	0.96
	N	24	24	24	24	24	24	24	24	24	24	24	24	24	24	24	24	24	24	24	24	24	24	24	24	24	24	24	24	24	24	24	24	24	24	24	24	24	24	24	24	24	24	24	24	24	24	24	24
A22	Pearson correlation	-.433*	-0.344	-.721**	.621**	0.028	-.783**	.502*	.702**	.940**	.881**	0.228	.413*	0.081	.604**	.748**	.725**	0.388	.944**	-.788**	.943**	-.411*	1	.630**	.587**	-0.03	-.895**	.678**	-.907**	-.465*	-.786**	.633**	.932**	-0.321	-0.002	.924**	-.883**	-.903**	.706**	.777**	-0.194	-0.214	-.878**	-.895**	.583**	0.149	-0.111	0.086	-0.117
	sig.（bilateral）	0.034	0.1	0	0.001	0.895	0	0.013	0	0	0	0.284	0.045	0.708	0.002	0	0	0.061	0	0	0	0.046		0.001	0.003	0.889	0	0	0	0.022	0	0.001	0	0.127	0.992	0	0	0	0	0	0.364	0.314	0	0	0.003	0.486	0.605	0.69	0.585
	N	24	24	24	24	24	24	24	24	24	24	24	24	24	24	24	24	24	24	24	24	24	24	24	24	24	24	24	24	24	24	24	24	24	24	24	24	24	24	24	24	24	24	24	24	24	24	24	24
B1	Pearson correlation	-.543**	-0.383	-0.104	.624**	.631**	-0.328	.906**	.942**	.645**	.751**	-0.394	-0.087	-0.361	0.38	.564**	.882**	-0.2	.622**	-.621**	.813**	-0.285	.630**	1	.730**	0.002	-.664**	0.323	-.662**	-.480*	-.549**	0.213	.791**	0.044	0.35	.779**	-.605**	-.631**	.938**	.794**	-0.115	0.263	-.602**	-.713**	0.225	-0.197	-0.111	-0.144	-0.257
	sig.（bilateral）	0.006	0.065	0.629	0.001	0.001	0.117	0	0	0.001	0	0.057	0.687	0.083	0.067	0.004	0	0.348	0.001	0.001	0	0.178	0.001		0	0.994	0	0.124	0	0.018	0.005	0.319	0	0.838	0.094	0	0.002	0.001	0	0	0.594	0.215	0.002	0	0.291	0.356	0.607	0.503	0.226
	N	24	24	24	24	24	24	24	24	24	24	24	24	24	24	24	24	24	24	24	24	24	24	24	24	24	24	24	24	24	24	24	24	24	24	24	24	24	24	24	24	24	24	24	24	24	24	24	24
B2	Pearson correlation	-0.378	-0.264	-.512*	.743**	0.283	-.454*	.626**	.838**	.638**	.590**	-0.31	-0.263	-.506*	0.037	0.316	.764**	-0.289	.502*	-.464*	.703**	0.055	.587**	.730**	1	-0.108	-.627**	0.204	-.655**	-.695**	-.662**	0.044	.747**	0.146	.710**	.808**	-.608**	-.657**	.784**	.866**	-.488*	.551**	-.647**	-.698**	-0.041	-0.045	.414*	-0.058	-0.018
	sig.（bilateral）	0.069	0.212	0.01	0	0.18	0.026	0.001	0	0.001	0.002	0.14	0.215	0.012	0.863	0.133	0	0.171	0.012	0.023	0	0.797	0.003	0		0.616	0.001	0.339	0.001	0	0	0.838	0	0.497	0	0	0.002	0	0	0	0.016	0.005	0.001	0	0.849	0.833	0.045	0.79	0.932
	N	24	24	24	24	24	24	24	24	24	24	24	24	24	24	24	24	24	24	24	24	24	24	24	24	24	24	24	24	24	24	24	24	24	24	24	24	24	24	24	24	24	24	24	24	24	24	24	24
B3	Pearson correlation	-0.058	-0.218	-0.02	-0.153	.500*	0.399	0.307	0.071	-0.223	-0.135	0.166	-0.067	0.038	-0.326	-0.233	-0.209	-0.143	-0.118	-0.025	0.028	-0.067	-0.03	0.002	-0.108	1	0.126	0.263	0.243	0.391	0.399	0.296	-0.176	-0.075	-0.2	-0.094	0.078	0.112	-0.136	-0.011	-0.148	-0.074	.417*	0.358	-0.243	-.436*	-0.4	0.072	0.142
	sig.（bilateral）	0.789	0.305	0.924	0.475	0.013	0.054	0.144	0.741	0.294	0.529	0.439	0.757	0.861	0.12	0.272	0.328	0.506	0.582	0.909	0.898	0.756	0.889	0.994	0.616		0.556	0.215	0.254	0.059	0.053	0.161	0.41	0.728	0.348	0.662	0.719	0.602	0.526	0.961	0.491	0.731	0.043	0.086	0.252	0.033	0.053	0.738	0.509
	N	24	24	24	24	24	24	24	24	24	24	24	24	24	24	24	24	24	24	24	24	24	24	24	24	24	24	24	24	24	24	24	24	24	24	24	24	24	24	24	24	24	24	24	24	24	24	24	24
B4	Pearson correlation	.703**	.594**	.591**	-.415*	0.008	.694**	-.424*	-.661**	-.967**	-.918**	-0.272	-.519**	-0.191	-.705**	-.843**	-.859**	-.480*	-.904**	.926**	-.925**	.607**	-.895**	-.664**	-.627**	0.126	1	-.737**	.978**	0.325	.676**	-.679**	-.899**	.492*	-0.08	-.855**	.977**	.978**	-.799**	-.648**	0.403	0.123	.810**	.885**	-.598**	0.086	0.186	-0.154	0.004
	sig.（bilateral）	0	0.002	0.002	0.044	0.97	0	0.039	0	0	0	0.199	0.009	0.37	0	0	0	0.018	0	0	0	0.002	0	0	0.001	0.556		0	0	0.121	0	0	0	0.015	0.711	0	0	0	0	0.001	0.051	0.567	0	0	0.002	0.69	0.383	0.471	0.983
	N	24	24	24	24	24	24	24	24	24	24	24	24	24	24	24	24	24	24	24	24	24	24	24	24	24	24	24	24	24	24	24	24	24	24	24	24	24	24	24	24	24	24	24	24	24	24	24	24
B5	Pearson correlation	-.525**	-.524**	-.457*	0.083	-0.111	-.503*	0.168	0.327	.698**	.699**	.619**	.747**	.539**	.642**	.690**	.537**	.654**	.771**	-.796**	.660**	-.622**	.678**	0.323	0.204	0.263	-.737**	1	-.681**	0.092	-0.324	.921**	.572**	-.555**	-0.135	.544**	-.729**	-.704**	.472*	0.309	-0.272	-0.282	-.463*	-.513*	.673**	-0.105	-0.371	0.354	0.168
	sig.（bilateral）	0.008	0.009	0.025	0.7	0.605	0.012	0.433	0.119	0	0	0.001	0	0.007	0.001	0	0.007	0.001	0	0	0	0.001	0	0.124	0.339	0.215	0		0	0.668	0.122	0	0.003	0.005	0.529	0.006	0	0	0.02	0.141	0.198	0.182	0.023	0.01	0	0.624	0.074	0.09	0.434
	N	24	24	24	24	24	24	24	24	24	24	24	24	24	24	24	24	24	24	24	24	24	24	24	24	24	24	24	24	24	24	24	24	24	24	24	24	24	24	24	24	24	24	24	24	24	24	24	24
B6	Pearson correlation	.617**	.490*	.612**	-.509*	0.066	.759**	-0.403	-.677**	-.977**	-.924**	-0.218	-.476*	-0.125	-.718**	-.857**	-.865**	-.451*	-.919**	.875**	-.912**	.533**	-.907**	-.662**	-.655**	0.243	.978**	-.681**	1	.422*	.759**	-.602**	-.926**	0.398	-0.147	-.886**	.952**	.963**	-.806**	-.696**	0.356	0.083	.886**	.942**	-.623**	-0.035	0.07	-0.128	0.057
	sig.（bilateral）	0.001	0.015	0.001	0.011	0.759	0	0.051	0	0	0	0.306	0.019	0.561	0	0	0	0.027	0	0	0	0.007	0	0	0.001	0.254	0	0		0.04	0	0.002	0	0.054	0.493	0	0	0	0	0	0.087	0.7	0	0	0.001	0.871	0.744	0.552	0.793
	N	24	24	24	24	24	24	24	24	24	24	24	24	24	24	24	24	24	24	24	24	24	24	24	24	24	24	24	24	24	24	24	24	24	24	24	24	24	24	24	24	24	24	24	24	24	24	24	24
B7	Pearson correlation	-0.235	-.410*	.479*	-.878**	-0.059	.656**	-.425*	-.612**	-.480*	-0.288	0.386	.430*	.660**	0.085	-0.2	-.439*	0.38	-0.388	0.033	-.473*	-.460*	-.465*	-.480*	-.695**	0.391	0.325	0.092	.422*	1	.864**	0.272	-.649**	-.562**	-.613**	-.653**	0.248	0.346	-.478*	-.759**	-0.137	-.469*	.696**	.579**	0.143	-0.4	-.681**	0.193	0.261
	sig.（bilateral）	0.27	0.047	0.018	0	0.785	0.001	0.038	0.001	0.017	0.172	0.062	0.036	0	0.694	0.348	0.032	0.067	0.061	0.877	0.02	0.024	0.022	0.018	0	0.059	0.121	0.668	0.04		0	0.199	0.001	0.004	0.001	0.001	0.243	0.098	0.018	0	0.524	0.021	0	0.003	0.504	0.053	0	0.365	0.218
	N	24	24	24	24	24	24	24	24	24	24	24	24	24	24	24	24	24	24	24	24	24	24	24	24	24	24	24	24	24	24	24	24	24	24	24	24	24	24	24	24	24	24	24	24	24	24	24	24
B8	Pearson correlation	0.048	-0.129	.658**	-.820**	0.105	.883**	-0.385	-.640**	-.812**	-.641**	0.021	-0.056	0.263	-0.341	-.581**	-.647**	-0.083	-.763**	.438*	-.739**	-0.061	-.786**	-.549**	-.662**	0.399	.676**	-0.324	.759**	.864**	1	-0.187	-.878**	-0.175	-0.37	-.844**	.611**	.686**	-.642**	-.797**	-0.04	-0.16	.924**	.835**	-0.273	-0.368	-.406*	0.007	0.201
	sig.（bilateral）	0.824	0.547	0	0	0.624	0	0.063	0.001	0	0.001	0.923	0.796	0.215	0.103	0.003	0.001	0.701	0	0.032	0	0.778	0	0.005	0	0.053	0	0.122	0	0		0.381	0	0.415	0.076	0	0.002	0	0.001	0	0.852	0.454	0	0	0.197	0.076	0.049	0.973	0.346
	N	24	24	24	24	24	24	24	24	24	24	24	24	24	24	24	24	24	24	24	24	24	24	24	24	24	24	24	24	24	24	24	24	24	24	24	24	24	24	24	24	24	24	24	24	24	24	24	24
B9	Pearson correlation	-.594**	-.635**	-0.401	-0.105	-0.108	-0.374	0.089	0.18	.626**	.664**	.729**	.840**	.705**	.652**	.650**	.428*	.765**	.701**	-.809**	.584**	-.736**	.633**	0.213	0.044	0.296	-.679**	.921**	-.602**	0.272	-0.187	1	.450*	-.735**	-0.363	.423*	-.716**	-.666**	0.355	0.152	-0.306	-.470*	-0.35	-.421*	.708**	-0.137	-.564**	.432*	0.252
	sig.（bilateral）	0.002	0.001	0.052	0.625	0.615	0.072	0.68	0.399	0.001	0	0	0	0	0.001	0.001	0.037	0	0	0	0.003	0	0.001	0.319	0.838	0.161	0	0	0.002	0.199	0.381		0.027	0	0.081	0.039	0	0	0.089	0.478	0.145	0.021	0.094	0.04	0	0.523	0.004	0.035	0.234
	N	24	24	24	24	24	24	24	24	24	24	24	24	24	24	24	24	24	24	24	24	24	24	24	24	24	24	24	24	24	24	24	24	24	24	24	24	24	24	24	24	24	24	24	24	24	24	24	24
C1	Pearson correlation	-.434*	-0.277	-.610**	.736**	0.125	-.794**	.614**	.836**	.949**	.873**	0.011	0.223	-0.143	.552**	.752**	.864**	0.189	.905**	-.748**	.960**	-0.301	.932**	.791**	.747**	-0.176	-.899**	.572**	-.926**	-.649**	-.878**	.450*	1	-0.115	0.251	.965**	-.846**	-.889**	.857**	.865**	-0.154	0.048	-.921**	-.938**	.463*	0.112	0.052	0.023	-0.176
	sig.（bilateral）	0.034	0.191	0.002	0	0.562	0	0.001	0	0	0	0.961	0.295	0.505	0.005	0	0	0.376	0	0	0	0.153	0	0	0	0.41	0	0.003	0	0.001	0	0.027		0.592	0.237	0	0	0	0	0	0.471	0.823	0	0	0.023	0.603	0.809	0.913	0.412
	N	24	24	24	24	24	24	24	24	24	24	24	24	24	24	24	24	24	24	24	24	24	24	24	24	24	24	24	24	24	24	24	24	24	24	24	24	24	24	24	24	24	24	24	24	24	24	24	24
C2	Pearson correlation	.685**	.766**	0.189	.489*	0.248	0.082	0.203	0.143	-0.367	-.432*	-.604**	-.827**	-.802**	-.638**	-.457*	-0.184	-.822**	-0.371	.636**	-0.285	.872**	-0.321	0.044	0.146	-0.075	.492*	-.555**	0.398	-.562**	-0.175	-.735**	-0.115	1	.581**	-0.073	.560**	.468*	-0.071	0.223	.437*	.675**	0.076	0.205	-.606**	0.222	.697**	-0.188	-0.167
	sig.（bilateral）	0	0	0.375	0.015	0.242	0.702	0.342	0.506	0.078	0.035	0.002	0	0	0.001	0.025	0.39	0	0.074	0.001	0.178	0	0.127	0.838	0.497	0.728	0.015	0.005	0.054	0.004	0.415	0	0.592		0.003	0.736	0.004	0.021	0.743	0.295	0.033	0	0.725	0.337	0.002	0.296	0	0.38	0.435
	N	24	24	24	24	24	24	24	24	24	24	24	24	24	24	24	24	24	24	24	24	24	24	24	24	24	24	24	24	24	24	24	24	24	24	24	24	24	24	24	24	24	24	24	24	24	24	24	24
C3	Pearson correlation	0.046	0.144	-0.128	.550**	0.154	-0.137	0.282	.459*	0.116	0.077	-.435*	-.557**	-.638**	-0.369	-0.076	0.403	-.595**	-0.008	0.064	0.114	.516**	-0.002	0.35	.710**	-0.2	-0.08	-0.135	-0.147	-.613**	-0.37	-0.363	0.251	.581**	1	0.343	-0.045	-0.11	.427*	.508*	-0.32	.936**	-0.235	-0.229	-0.39	0.007	.778**	0.058	0.154
	sig.（bilateral）	0.832	0.503	0.551	0.005	0.473	0.522	0.182	0.024	0.591	0.72	0.034	0.005	0.001	0.076	0.725	0.051	0.002	0.971	0.766	0.594	0.01	0.992	0.094	0	0.348	0.711	0.529	0.493	0.001	0.076	0.081	0.237	0.003		0.101	0.835	0.608	0.038	0.011	0.128	0	0.268	0.281	0.06	0.975	0	0.789	0.473
	N	24	24	24	24	24	24	24	24	24	24	24	24	24	24	24	24	24	24	24	24	24	24	24	24	24	24	24	24	24	24	24	24	24	24	24	24	24	24	24	24	24	24	24	24	24	24	24	24
C4	Pearson correlation	-0.403	-0.275	-.639**	.806**	0.181	-.731**	.653**	.877**	.897**	.860**	-0.048	0.138	-0.214	.437*	.650**	.840**	0.09	.868**	-.703**	.930**	-0.211	.924**	.779**	.808**	-0.094	-.855**	.544**	-.886**	-.653**	-.844**	.423*	.965**	-0.073	0.343	1	-.818**	-.857**	.841**	.936**	-0.253	0.129	-.903**	-.929**	0.403	0.137	0.139	0.036	-0.119
	sig.（bilateral）	0.051	0.194	0.001	0	0.399	0	0.001	0	0	0	0.825	0.519	0.316	0.033	0.001	0	0.676	0	0	0	0.322	0	0	0	0.662	0	0.006	0	0.001	0	0.039	0	0.736	0.101		0	0	0	0	0.233	0.549	0	0	0.051	0.524	0.518	0.867	0.581
	N	24	24	24	24	24	24	24	24	24	24	24	24	24	24	24	24	24	24	24	24	24	24	24	24	24	24	24	24	24	24	24	24	24	24	24	24	24	24	24	24	24	24	24	24	24	24	24	24
D1	Pearson correlation	.755**	.678**	.626**	-0.353	0.026	.628**	-0.381	-.613**	-.941**	-.906**	-0.352	-.540**	-0.25	-.673**	-.812**	-.821**	-.509*	-.863**	.943**	-.896**	.619**	-.883**	-.605**	-.608**	0.078	.977**	-.729**	.952**	0.248	.611**	-.716**	-.846**	.560**	-0.045	-.818**	1	.992**	-.760**	-.610**	.524**	0.141	.759**	.850**	-.609**	0.106	0.22	-0.201	-0.085
	sig.（bilateral）	0	0	0.001	0.091	0.904	0.001	0.067	0.001	0	0	0.092	0.006	0.238	0	0	0	0.011	0	0	0	0.001	0	0.002	0.002	0.719	0	0	0	0.243	0.002	0	0	0.004	0.835	0		0	0	0.002	0.009	0.512	0	0	0.002	0.622	0.301	0.346	0.693
	N	24	24	24	24	24	24	24	24	24	24	24	24	24	24	24	24	24	24	24	24	24	24	24	24	24	24	24	24	24	24	24	24	24	24	24	24	24	24	24	24	24	24	24	24	24	24	24	24
D2	Pearson correlation	.705**	.609**	.657**	-.438*	0.031	.683**	-.407*	-.654**	-.962**	-.905**	-0.312	-.482*	-0.179	-.632**	-.795**	-.841**	-.453*	-.879**	.914**	-.913**	.537**	-.903**	-.631**	-.657**	0.112	.978**	-.704**	.963**	0.346	.686**	-.666**	-.889**	.468*	-0.11	-.857**	.992**	1	-.788**	-.670**	.482*	0.073	.801**	.875**	-.571**	0.079	0.134	-0.204	-0.082
	sig.（bilateral）	0	0.002	0	0.032	0.887	0	0.049	0.001	0	0	0.138	0.017	0.404	0.001	0	0	0.026	0	0	0	0.007	0	0.001	0	0.602	0	0	0	0.098	0	0	0	0.021	0.608	0	0		0	0	0.017	0.734	0	0	0.004	0.715	0.534	0.34	0.702
	N	24	24	24	24	24	24	24	24	24	24	24	24	24	24	24	24	24	24	24	24	24	24	24	24	24	24	24	24	24	24	24	24	24	24	24	24	24	24	24	24	24	24	24	24	24	24	24	24
D3	Pearson correlation	-.650**	-.485*	-0.236	.599**	0.388	-.468*	.739**	.885**	.786**	.866**	-0.186	0.102	-0.189	.485*	.678**	.984**	-0.01	.735**	-.758**	.850**	-0.337	.706**	.938**	.784**	-0.136	-.799**	.472*	-.806**	-.478*	-.642**	0.355	.857**	-0.071	.427*	.841**	-.760**	-.788**	1	.789**	-0.287	0.305	-.708**	-.821**	0.358	-0.174	-0.024	0.061	-0.068
	sig.（bilateral）	0.001	0.016	0.267	0.002	0.061	0.021	0	0	0	0	0.385	0.634	0.376	0.016	0	0	0.964	0	0	0	0.107	0	0	0	0.526	0	0.02	0	0.018	0.001	0.089	0	0.743	0.038	0	0	0		0	0.174	0.147	0	0	0.086	0.416	0.91	0.776	0.752
	N	24	24	24	24	24	24	24	24	24	24	24	24	24	24	24	24	24	24	24	24	24	24	24	24	24	24	24	24	24	24	24	24	24	24	24	24	24	24	24	24	24	24	24	24	24	24	24	24
E1	Pearson correlation	-0.222	-0.096	-.552**	.930**	0.358	-.577**	.767**	.931**	.705**	.686**	-0.299	-0.193	-.504*	0.153	.413*	.737**	-0.243	.677**	-.472*	.810**	0.066	.777**	.794**	.866**	-0.011	-.648**	0.309	-.696**	-.759**	-.797**	0.152	.865**	0.223	.508*	.936**	-.610**	-.670**	.789**	1	-0.19	0.343	-.786**	-.797**	0.131	0.117	0.312	-0.082	-0.171
	sig.（bilateral）	0.298	0.654	0.005	0	0.086	0.003	0	0	0	0	0.156	0.367	0.012	0.476	0.045	0	0.252	0	0.02	0	0.758	0	0	0	0.961	0.001	0.141	0	0	0	0.478	0	0.295	0.011	0	0.002	0	0		0.375	0.1	0	0	0.543	0.585	0.138	0.702	0.426
	N	24	24	24	24	24	24	24	24	24	24	24	24	24	24	24	24	24	24	24	24	24	24	24	24	24	24	24	24	24	24	24	24	24	24	24	24	24	24	24	24	24	24	24	24	24	24	24	24
E2	Pearson correlation	.634**	.711**	0.381	0.056	0.034	-0.066	-0.025	-0.192	-0.274	-0.297	-0.264	-0.135	-0.119	-0.008	-0.14	-0.345	-0.13	-0.108	.469*	-0.243	0.263	-0.194	-0.115	-.488*	-0.148	0.403	-0.272	0.356	-0.137	-0.04	-0.306	-0.154	.437*	-0.32	-0.253	.524**	.482*	-0.287	-0.19	1	-0.26	0.087	0.23	-0.047	0.331	-0.034	-0.255	-.452*
	sig.（bilateral）	0.001	0	0.067	0.797	0.876	0.758	0.908	0.369	0.195	0.158	0.213	0.531	0.58	0.971	0.514	0.098	0.545	0.615	0.021	0.253	0.214	0.364	0.594	0.016	0.491	0.051	0.198	0.087	0.524	0.852	0.145	0.471	0.033	0.128	0.233	0.009	0.017	0.174	0.375		0.22	0.685	0.279	0.828	0.114	0.876	0.229	0.027
	N	24	24	24	24	24	24	24	24	24	24	24	24	24	24	24	24	24	24	24	24	24	24	24	24	24	24	24	24	24	24	24	24	24	24	24	24	24	24	24	24	24	24	24	24	24	24	24	24
E3	Pearson correlation	0.082	0.159	0.08	0.399	0.261	0.097	0.264	0.34	-0.103	-0.121	-.462*	-.673**	-.668**	-.543**	-0.268	0.253	-.718**	-0.236	0.21	-0.071	.599**	-0.214	0.263	.551**	-0.074	0.123	-0.282	0.083	-.469*	-0.16	-.470*	0.048	.675**	.936**	0.129	0.141	0.073	0.305	0.343	-0.26	1	0.013	0.007	-.541**	-0.114	.701**	0.106	0.234
	sig.（bilateral）	0.703	0.459	0.71	0.054	0.217	0.652	0.212	0.104	0.631	0.573	0.023	0	0	0.006	0.205	0.233	0	0.268	0.326	0.743	0.002	0.314	0.215	0.005	0.731	0.567	0.182	0.7	0.021	0.454	0.021	0.823	0	0	0.549	0.512	0.734	0.147	0.1	0.22		0.953	0.975	0.006	0.595	0	0.621	0.272
	N	24	24	24	24	24	24	24	24	24	24	24	24	24	24	24	24	24	24	24	24	24	24	24	24	24	24	24	24	24	24	24	24	24	24	24	24	24	24	24	24	24	24	24	24	24	24	24	24
F1	Pearson correlation	0.257	0.098	.637**	-.740**	0.109	.860**	-0.392	-.672**	-.898**	-.789**	-0.047	-0.249	0.109	-.576**	-.721**	-.737**	-0.259	-.856**	.622**	-.821**	0.202	-.878**	-.602**	-.647**	.417*	.810**	-.463*	.886**	.696**	.924**	-0.35	-.921**	0.076	-0.235	-.903**	.759**	.801**	-.708**	-.786**	0.087	0.013	1	.964**	-.542**	-0.372	-0.21	0.032	0.223
	sig.（bilateral）	0.226	0.649	0.001	0	0.611	0	0.058	0	0	0	0.829	0.241	0.611	0.003	0	0	0.222	0	0.001	0	0.344	0	0.002	0.001	0.043	0	0.023	0	0	0	0.094	0	0.725	0.268	0	0	0	0	0	0.685	0.953		0	0.006	0.073	0.326	0.883	0.295
	N	24	24	24	24	24	24	24	24	24	24	24	24	24	24	24	24	24	24	24	24	24	24	24	24	24	24	24	24	24	24	24	24	24	24	24	24	24	24	24	24	24	24	24	24	24	24	24	24
F2	Pearson correlation	.468*	0.317	.564**	-.679**	0.004	.771**	-.482*	-.745**	-.927**	-.894**	-0.018	-0.297	0.06	-.649**	-.773**	-.851**	-0.275	-.881**	.747**	-.880**	0.35	-.895**	-.713**	-.698**	0.358	.885**	-.513*	.942**	.579**	.835**	-.421*	-.938**	0.205	-0.229	-.929**	.850**	.875**	-.821**	-.797**	0.23	0.007	.964**	1	-.594**	-0.227	-0.074	0.003	0.184
	sig.（bilateral）	0.021	0.131	0.004	0	0.987	0	0.017	0	0	0	0.932	0.158	0.78	0.001	0	0	0.194	0	0	0	0.094	0	0	0	0.086	0	0.01	0	0.003	0	0.04	0	0.337	0.281	0	0	0	0	0	0.279	0.975	0		0.002	0.285	0.731	0.988	0.39
	N	24	24	24	24	24	24	24	24	24	24	24	24	24	24	24	24	24	24	24	24	24	24	24	24	24	24	24	24	24	24	24	24	24	24	24	24	24	24	24	24	24	24	24	24	24	24	24	24
G1	Pearson correlation	-.465*	-.426*	-0.212	0.001	-0.274	-.468*	-0.014	0.156	.605**	.667**	.486*	.797**	.596**	.896**	.709**	.439*	.747**	.672**	-.682**	.484*	-.690**	.583**	0.225	-0.041	-0.243	-.598**	.673**	-.623**	0.143	-0.273	.708**	.463*	-.606**	-0.39	0.403	-.609**	-.571**	0.358	0.131	-0.047	-.541**	-.542**	-.594**	1	0.259	-.440*	0.2	-0.032
	sig.（bilateral）	0.022	0.038	0.319	0.995	0.195	0.021	0.949	0.465	0.002	0	0.016	0	0.002	0	0	0.032	0	0	0	0.016	0	0.003	0.291	0.849	0.252	0.002	0	0.001	0.504	0.197	0	0.023	0.002	0.06	0.051	0.002	0.004	0.086	0.543	0.828	0.006	0.006	0.002		0.222	0.031	0.349	0.881
	N	24	24	24	24	24	24	24	24	24	24	24	24	24	24	24	24	24	24	24	24	24	24	24	24	24	24	24	24	24	24	24	24	24	24	24	24	24	24	24	24	24	24	24	24	24	24	24	24
G2	Pearson correlation	.488*	.523**	-0.269	0.321	-.439*	-.460*	-0.239	-0.068	0.099	-0.037	0.045	-0.014	-0.078	0.084	-0.04	-0.147	0.091	0.129	0.245	-0.038	0.327	0.149	-0.197	-0.045	-.436*	0.086	-0.105	-0.035	-0.4	-0.368	-0.137	0.112	0.222	0.007	0.137	0.106	0.079	-0.174	0.117	0.331	-0.114	-0.372	-0.227	0.259	1	.411*	-0.237	-0.394
	sig.（bilateral）	0.015	0.009	0.204	0.126	0.032	0.024	0.26	0.751	0.646	0.863	0.836	0.947	0.717	0.696	0.852	0.493	0.673	0.548	0.249	0.859	0.119	0.486	0.356	0.833	0.033	0.69	0.624	0.871	0.053	0.076	0.523	0.603	0.296	0.975	0.524	0.622	0.715	0.416	0.585	0.114	0.595	0.073	0.285	0.222		0.046	0.266	0.057
	N	24	24	24	24	24	24	24	24	24	24	24	24	24	24	24	24	24	24	24	24	24	24	24	24	24	24	24	24	24	24	24	24	24	24	24	24	24	24	24	24	24	24	24	24	24	24	24	24
P._fermentans	Pearson correlation	.525**	.592**	-0.281	.536**	-0.27	-0.26	-0.128	0.083	-0.058	-0.225	-0.32	-.565**	-.596**	-.510*	-0.326	-0.035	-.499*	-0.153	.427*	-0.168	.805**	-0.111	-0.111	.414*	-0.4	0.186	-0.371	0.07	-.681**	-.406*	-.564**	0.052	.697**	.778**	0.139	0.22	0.134	-0.024	0.312	-0.034	.701**	-0.21	-0.074	-.440*	.411*	1	-0.009	0.073
	sig.（bilateral）	0.009	0.002	0.184	0.007	0.202	0.219	0.552	0.699	0.788	0.289	0.128	0.004	0.002	0.011	0.12	0.87	0.013	0.475	0.037	0.432	0	0.605	0.607	0.045	0.053	0.383	0.074	0.744	0	0.049	0.004	0.809	0	0	0.518	0.301	0.534	0.91	0.138	0.876	0	0.326	0.731	0.031	0.046		0.968	0.736
	N	24	24	24	24	24	24	24	24	24	24	24	24	24	24	24	24	24	24	24	24	24	24	24	24	24	24	24	24	24	24	24	24	24	24	24	24	24	24	24	24	24	24	24	24	24	24	24	24
A._ruber	Pearson correlation	-0.19	-0.228	-0.133	-0.146	-0.267	-0.105	-0.219	-0.12	0.146	0.141	.465*	0.361	0.349	0.055	0.127	0.119	0.304	0.129	-0.257	0	-0.112	0.086	-0.144	-0.058	0.072	-0.154	0.354	-0.128	0.193	0.007	.432*	0.023	-0.188	0.058	0.036	-0.201	-0.204	0.061	-0.082	-0.255	0.106	0.032	0.003	0.2	-0.237	-0.009	1	.874**
	sig.（bilateral）	0.374	0.285	0.535	0.497	0.208	0.626	0.303	0.577	0.497	0.511	0.022	0.083	0.094	0.798	0.555	0.578	0.149	0.546	0.225	0.999	0.602	0.69	0.503	0.79	0.738	0.471	0.09	0.552	0.365	0.973	0.035	0.913	0.38	0.789	0.867	0.346	0.34	0.776	0.702	0.229	0.621	0.883	0.988	0.349	0.266	0.968		0
	N	24	24	24	24	24	24	24	24	24	24	24	24	24	24	24	24	24	24	24	24	24	24	24	24	24	24	24	24	24	24	24	24	24	24	24	24	24	24	24	24	24	24	24	24	24	24	24	24
T._aurantiacus	Pearson correlation	-0.193	-0.279	-0.095	-0.258	-0.19	0.13	-0.268	-0.21	-0.05	-0.049	0.372	0.161	0.255	-0.211	-0.118	-0.019	0.122	-0.121	-0.107	-0.162	0.011	-0.117	-0.257	-0.018	0.142	0.004	0.168	0.057	0.261	0.201	0.252	-0.176	-0.167	0.154	-0.119	-0.085	-0.082	-0.068	-0.171	-.452*	0.234	0.223	0.184	-0.032	-0.394	0.073	.874**	1
	sig.（bilateral）	0.366	0.187	0.658	0.224	0.375	0.546	0.206	0.326	0.816	0.819	0.073	0.453	0.228	0.323	0.583	0.931	0.572	0.573	0.619	0.45	0.96	0.585	0.226	0.932	0.509	0.983	0.434	0.793	0.218	0.346	0.234	0.412	0.435	0.473	0.581	0.693	0.702	0.752	0.426	0.027	0.272	0.295	0.39	0.881	0.057	0.736	0
	N	24	24	24	24	24	24	24	24	24	24	24	24	24	24	24	24	24	24	24	24	24	24	24	24	24	24	24	24	24	24	24	24	24	24	24	24	24	24	24	24	24	24	24	24	24	24	24	24
H._burtonii	Pearson correlation	0.185	0.15	-0.081	0.056	0.061	0.008	0.037	0.058	-0.072	-0.135	0.037	-0.132	-0.172	-0.178	0.014	-0.047	-0.162	-0.112	0.059	-0.059	0.162	-0.035	-0.044	-0.005	0.239	0.063	0.081	0.089	-0.037	0.043	0.035	-0.036	0.19	0.213	0.021	0.086	0.084	-0.051	0.045	-0.027	0.226	0.098	0.112	-0.149	-0.122	0.129	.492*	0.403
	sig.（bilateral）	0.387	0.484	0.708	0.794	0.777	0.972	0.863	0.787	0.74	0.528	0.865	0.539	0.421	0.406	0.949	0.829	0.45	0.603	0.783	0.784	0.449	0.871	0.837	0.98	0.261	0.771	0.705	0.68	0.865	0.841	0.872	0.868	0.374	0.319	0.921	0.69	0.695	0.812	0.834	0.9	0.289	0.649	0.604	0.488	0.57	0.549	0.015	0.051
	N	24	24	24	24	24	24	24	24	24	24	24	24	24	24	24	24	24	24	24	24	24	24	24	24	24	24	24	24	24	24	24	24	24	24	24	24	24	24	24	24	24	24	24	24	24	24	24	24
P._mandshurica	Pearson correlation	-0.095	-0.108	-0.322	0.125	-0.18	-0.132	-0.1	0.018	0.158	0.175	0.029	-0.01	0.055	-0.084	-0.053	0.108	0.011	0.11	-0.106	0.095	0.082	0.156	-0.012	0.334	-0.22	-0.118	-0.147	-0.149	-0.188	-0.194	-0.03	0.099	-0.115	0.193	0.162	-0.179	-0.186	0.091	0.156	-0.324	0.068	-0.154	-0.167	-0.097	0.028	0.249	0.047	0.115
	sig.（bilateral）	0.658	0.616	0.125	0.561	0.4	0.54	0.641	0.933	0.462	0.414	0.895	0.964	0.797	0.697	0.807	0.615	0.959	0.607	0.622	0.66	0.702	0.467	0.954	0.111	0.302	0.583	0.493	0.487	0.378	0.363	0.889	0.646	0.594	0.365	0.448	0.404	0.385	0.674	0.467	0.122	0.751	0.472	0.436	0.652	0.898	0.24	0.828	0.591
	N	24	24	24	24	24	24	24	24	24	24	24	24	24	24	24	24	24	24	24	24	24	24	24	24	24	24	24	24	24	24	24	24	24	24	24	24	24	24	24	24	24	24	24	24	24	24	24	24
C._tropicalis	Pearson correlation	0.078	-0.056	0.123	-0.347	0.062	.572**	-0.227	-0.344	-.497*	-.446*	0.062	-0.215	-0.022	-.486*	-0.36	-.419*	-0.191	-.526**	0.28	-.457*	0.16	-.440*	-.405*	-0.221	0.363	.414*	-0.277	.421*	0.39	.504*	-0.174	-.521**	0.039	0.029	-.442*	0.301	0.328	-0.404	-0.341	-0.331	0.148	.553**	.525**	-.414*	-.485*	0.008	0.362	.567**
	sig.（bilateral）	0.717	0.795	0.567	0.097	0.775	0.003	0.285	0.099	0.013	0.029	0.773	0.312	0.92	0.016	0.084	0.042	0.371	0.008	0.186	0.025	0.454	0.031	0.049	0.3	0.081	0.044	0.19	0.04	0.059	0.012	0.415	0.009	0.855	0.893	0.03	0.153	0.118	0.05	0.103	0.114	0.491	0.005	0.008	0.044	0.016	0.97	0.082	0.004
	N	24	24	24	24	24	24	24	24	24	24	24	24	24	24	24	24	24	24	24	24	24	24	24	24	24	24	24	24	24	24	24	24	24	24	24	24	24	24	24	24	24	24	24	24	24	24	24	24
R._arrhizus	Pearson correlation	-0.064	-0.187	0.365	-.493*	0.038	0.389	-0.191	-0.349	-0.34	-0.15	0.252	0.284	.430*	0.022	-0.1	-0.295	0.223	-0.216	0.08	-0.329	-0.232	-0.249	-0.3	-.593**	0.359	0.282	0.099	0.325	.649**	.558**	0.273	-.426*	-0.261	-.441*	-0.394	0.207	0.255	-0.309	-.443*	0.067	-0.298	.478*	0.402	0.177	-0.263	-.493*	.494*	.477*
	sig.（bilateral）	0.765	0.382	0.08	0.014	0.86	0.06	0.372	0.095	0.104	0.484	0.235	0.179	0.036	0.92	0.643	0.161	0.294	0.31	0.711	0.117	0.276	0.241	0.155	0.002	0.085	0.181	0.647	0.121	0.001	0.005	0.197	0.038	0.218	0.031	0.057	0.331	0.228	0.142	0.03	0.754	0.157	0.018	0.052	0.408	0.214	0.014	0.014	0.018
	N	24	24	24	24	24	24	24	24	24	24	24	24	24	24	24	24	24	24	24	24	24	24	24	24	24	24	24	24	24	24	24	24	24	24	24	24	24	24	24	24	24	24	24	24	24	24	24	24
A._flavus	Pearson correlation	-0.325	-.430*	0.036	-.443*	-0.082	0.204	-0.18	-0.233	-0.049	0.045	0.362	0.377	.456*	0.154	0.022	-0.095	0.357	-0.043	-0.195	-0.07	-0.402	-0.024	-0.192	-0.291	0.208	-0.01	0.176	0.039	.545**	0.374	0.34	-0.174	-.477*	-.431*	-0.217	-0.12	-0.086	-0.131	-0.309	-0.213	-0.328	0.304	0.208	0.24	-0.402	-.474*	.565**	.593**
	sig.（bilateral）	0.121	0.036	0.866	0.03	0.705	0.339	0.401	0.272	0.82	0.836	0.082	0.069	0.025	0.473	0.917	0.658	0.087	0.841	0.361	0.745	0.051	0.913	0.37	0.168	0.329	0.962	0.411	0.857	0.006	0.072	0.104	0.415	0.019	0.035	0.308	0.577	0.689	0.542	0.141	0.317	0.118	0.148	0.329	0.259	0.051	0.019	0.004	0.002
	N	24	24	24	24	24	24	24	24	24	24	24	24	24	24	24	24	24	24	24	24	24	24	24	24	24	24	24	24	24	24	24	24	24	24	24	24	24	24	24	24	24	24	24	24	24	24	24	24
P._membranifaciens	Pearson correlation	.710**	.781**	-0.114	0.389	-0.271	-0.243	-0.197	-0.1	-0.174	-0.37	-0.263	-.469*	-.460*	-.485*	-.409*	-0.248	-0.384	-0.191	.555**	-0.268	.757**	-0.188	-0.233	0.103	-0.347	0.341	-0.396	0.243	-.570**	-0.322	-.521**	-0.057	.708**	.421*	-0.046	.417*	0.325	-0.219	0.105	.415*	0.404	-0.104	0.096	-0.401	.444*	.769**	0.021	0.017
	sig.（bilateral）	0	0	0.595	0.06	0.2	0.253	0.356	0.642	0.415	0.075	0.215	0.021	0.024	0.016	0.047	0.243	0.064	0.371	0.005	0.205	0	0.379	0.274	0.632	0.097	0.103	0.056	0.253	0.004	0.125	0.009	0.792	0	0.04	0.833	0.043	0.121	0.304	0.626	0.044	0.051	0.628	0.655	0.052	0.03	0	0.924	0.939
	N	24	24	24	24	24	24	24	24	24	24	24	24	24	24	24	24	24	24	24	24	24	24	24	24	24	24	24	24	24	24	24	24	24	24	24	24	24	24	24	24	24	24	24	24	24	24	24	24
O._brassicae	Pearson correlation	0.167	0.238	-0.118	.411*	0.086	-0.173	0.203	0.279	0.114	0.072	-0.323	-0.325	-0.391	-0.206	-0.154	0.201	-0.338	0.067	0.054	0.13	0.357	0.083	0.234	.438*	-0.193	-0.037	-0.133	-0.049	-.449*	-0.324	-0.227	0.228	0.371	.432*	0.24	0.026	-0.026	0.248	0.347	0.081	0.39	-0.201	-0.152	-0.288	0.083	.436*	0.051	0.021
	sig.（bilateral）	0.435	0.262	0.583	0.046	0.688	0.42	0.342	0.187	0.595	0.74	0.124	0.122	0.059	0.334	0.472	0.347	0.106	0.758	0.801	0.546	0.087	0.698	0.27	0.032	0.366	0.865	0.536	0.822	0.028	0.122	0.287	0.283	0.074	0.035	0.258	0.904	0.902	0.243	0.097	0.708	0.06	0.347	0.478	0.172	0.699	0.033	0.813	0.924
	N	24	24	24	24	24	24	24	24	24	24	24	24	24	24	24	24	24	24	24	24	24	24	24	24	24	24	24	24	24	24	24	24	24	24	24	24	24	24	24	24	24	24	24	24	24	24	24	24
L._ramosa	Pearson correlation	-0.22	-0.22	-0.084	-0.169	-0.167	-0.047	-0.156	-0.096	0.093	0.056	0.201	0.144	0.187	-0.105	-0.037	0.128	0.118	0.027	-0.156	-0.006	-0.029	-0.045	-0.071	0.109	-0.043	-0.122	0.148	-0.06	0.068	0.015	0.173	-0.001	-0.146	0.164	-0.027	-0.137	-0.155	0.083	-0.093	-0.252	0.199	0.095	0.067	-0.085	-.443*	0.082	.717**	.815**
	sig.（bilateral）	0.302	0.302	0.698	0.429	0.437	0.827	0.465	0.654	0.664	0.793	0.346	0.502	0.383	0.625	0.865	0.55	0.582	0.9	0.467	0.977	0.893	0.833	0.743	0.613	0.843	0.569	0.491	0.78	0.752	0.945	0.419	0.995	0.495	0.443	0.9	0.524	0.468	0.698	0.664	0.235	0.35	0.66	0.756	0.692	0.03	0.704	0	0
	N	24	24	24	24	24	24	24	24	24	24	24	24	24	24	24	24	24	24	24	24	24	24	24	24	24	24	24	24	24	24	24	24	24	24	24	24	24	24	24	24	24	24	24	24	24	24	24	24
M._circinelloides	Pearson correlation	0.141	0.019	-0.104	0.027	0.18	.443*	-0.019	-0.098	-0.366	-0.329	-0.081	-.414*	-0.251	-.673**	-.587**	-0.316	-.410*	-0.399	0.276	-0.29	.413*	-0.251	-0.261	0.1	0.337	0.319	-0.312	0.342	0.074	0.254	-0.231	-0.32	0.189	0.214	-0.154	0.22	0.209	-0.268	0.018	-0.38	0.302	0.313	0.325	-.476*	-0.275	0.291	0.209	.532**
	sig.（bilateral）	0.511	0.931	0.63	0.9	0.4	0.03	0.931	0.648	0.079	0.116	0.707	0.044	0.237	0	0.003	0.133	0.047	0.053	0.192	0.17	0.045	0.236	0.219	0.642	0.108	0.129	0.138	0.102	0.733	0.23	0.277	0.127	0.376	0.314	0.472	0.302	0.327	0.206	0.934	0.067	0.151	0.136	0.121	0.019	0.194	0.167	0.327	0.007
	N	24	24	24	24	24	24	24	24	24	24	24	24	24	24	24	24	24	24	24	24	24	24	24	24	24	24	24	24	24	24	24	24	24	24	24	24	24	24	24	24	24	24	24	24	24	24	24	24
F._solani	Pearson correlation	-0.024	0.04	0.012	.446*	.631**	-0.072	.691**	.518**	0.184	0.283	-0.319	-0.216	-0.313	0.01	0.091	0.268	-0.285	0.299	-0.13	.406*	-0.01	0.321	.535**	0.251	0.271	-0.145	0.078	-0.158	-0.287	-0.29	0.031	0.365	0.252	-0.016	0.35	-0.114	-0.158	0.375	.475*	0.298	0.024	-0.223	-0.214	-0.023	-0.123	-0.137	-0.247	-0.265
	sig.（bilateral）	0.913	0.853	0.955	0.029	0.001	0.738	0	0.01	0.389	0.181	0.128	0.31	0.137	0.962	0.674	0.206	0.177	0.156	0.545	0.049	0.964	0.126	0.007	0.236	0.2	0.499	0.718	0.461	0.174	0.17	0.886	0.08	0.235	0.94	0.093	0.597	0.462	0.071	0.019	0.157	0.913	0.294	0.316	0.916	0.566	0.522	0.244	0.21
	N	24	24	24	24	24	24	24	24	24	24	24	24	24	24	24	24	24	24	24	24	24	24	24	24	24	24	24	24	24	24	24	24	24	24	24	24	24	24	24	24	24	24	24	24	24	24	24	24
M._tassiana	Pearson correlation	-0.178	-0.202	-0.314	0.017	-0.189	-0.09	-0.135	0.018	0.17	0.079	0.152	0.041	0.003	0.01	0.029	0.125	0.092	0.022	-0.176	0.091	-0.114	0.111	-0.039	0.319	-0.15	-0.198	0.021	-0.216	-0.048	-0.094	0.007	0.114	-0.134	0.173	0.104	-0.235	-0.246	0.084	0.088	-.420*	0.134	-0.132	-0.136	-0.035	-0.132	0.171	0.122	0.205
	sig.（bilateral）	0.404	0.343	0.135	0.937	0.377	0.675	0.531	0.935	0.427	0.714	0.477	0.85	0.988	0.963	0.892	0.56	0.668	0.917	0.412	0.672	0.595	0.605	0.855	0.128	0.485	0.353	0.923	0.311	0.824	0.661	0.975	0.596	0.533	0.419	0.63	0.268	0.247	0.698	0.684	0.041	0.534	0.537	0.526	0.872	0.537	0.424	0.57	0.336
	N	24	24	24	24	24	24	24	24	24	24	24	24	24	24	24	24	24	24	24	24	24	24	24	24	24	24	24	24	24	24	24	24	24	24	24	24	24	24	24	24	24	24	24	24	24	24	24	24
B._atrogriseum	Pearson correlation	-0.358	-0.295	-0.031	-0.17	-0.266	-0.234	-0.153	-0.034	0.296	0.247	-0.003	0.299	0.206	.443*	0.284	0.223	0.368	0.18	-0.246	0.159	-.423*	0.13	0.068	0.069	-.550**	-0.322	-0.024	-0.315	0.003	-0.116	0.04	0.176	-.465*	-0.198	0.067	-0.316	-0.295	0.129	-0.095	-0.131	-0.276	-0.195	-0.242	0.271	0.032	-0.155	-0.115	-0.091
	sig.（bilateral）	0.085	0.161	0.886	0.428	0.209	0.27	0.476	0.875	0.16	0.246	0.99	0.156	0.335	0.03	0.179	0.295	0.077	0.401	0.247	0.457	0.039	0.546	0.753	0.75	0.005	0.125	0.913	0.134	0.987	0.59	0.854	0.411	0.022	0.354	0.757	0.133	0.162	0.547	0.658	0.543	0.191	0.361	0.254	0.2	0.881	0.468	0.594	0.672
	N	24	24	24	24	24	24	24	24	24	24	24	24	24	24	24	24	24	24	24	24	24	24	24	24	24	24	24	24	24	24	24	24	24	24	24	24	24	24	24	24	24	24	24	24	24	24	24	24
S._podzolica	Pearson correlation	-0.175	-0.253	0.235	-.495*	-0.01	0.328	-0.21	-0.281	-0.258	-0.178	0.192	0.121	0.288	-0.127	-0.136	-0.156	0.125	-0.261	0.066	-0.274	-0.142	-0.329	-0.235	-0.279	0.203	0.194	0.051	0.255	.441*	.446*	0.141	-0.355	-0.226	-0.101	-0.372	0.124	0.154	-0.195	-0.4	-0.175	0.008	.463*	0.402	-0.098	-.405*	-0.241	.439*	.602**
	sig.（bilateral）	0.415	0.234	0.268	0.014	0.961	0.118	0.326	0.183	0.224	0.405	0.369	0.573	0.173	0.553	0.527	0.467	0.561	0.218	0.761	0.195	0.508	0.117	0.269	0.188	0.341	0.363	0.813	0.23	0.031	0.029	0.512	0.089	0.289	0.638	0.073	0.564	0.473	0.361	0.053	0.413	0.969	0.023	0.052	0.648	0.05	0.257	0.032	0.002
	N	24	24	24	24	24	24	24	24	24	24	24	24	24	24	24	24	24	24	24	24	24	24	24	24	24	24	24	24	24	24	24	24	24	24	24	24	24	24	24	24	24	24	24	24	24	24	24	24
T._dohaense	Pearson correlation	-0.031	-0.135	0.026	-0.197	-0.155	0.34	-0.284	-0.237	-0.293	-0.229	0.129	-0.1	0.028	-0.388	-.417*	-0.179	-0.12	-0.349	0.129	-0.356	0.217	-0.31	-0.321	0.006	0.146	0.241	-0.138	0.251	0.283	0.337	-0.093	-0.344	0.038	0.232	-0.249	0.155	0.158	-0.186	-0.188	-.444*	0.348	0.373	0.316	-0.263	-0.274	0.229	.623**	.712**
	sig.（bilateral）	0.884	0.529	0.905	0.356	0.47	0.105	0.179	0.266	0.165	0.282	0.548	0.643	0.896	0.061	0.043	0.402	0.576	0.095	0.548	0.087	0.308	0.141	0.127	0.977	0.495	0.258	0.522	0.236	0.18	0.108	0.665	0.1	0.86	0.275	0.241	0.47	0.462	0.384	0.38	0.03	0.095	0.073	0.133	0.214	0.196	0.281	0.001	0
	N	24	24	24	24	24	24	24	24	24	24	24	24	24	24	24	24	24	24	24	24	24	24	24	24	24	24	24	24	24	24	24	24	24	24	24	24	24	24	24	24	24	24	24	24	24	24	24	24
H._nigrescens	Pearson correlation	-0.081	-0.165	-0.017	-0.244	-0.031	.419*	-0.199	-0.215	-0.269	-0.245	0.045	-0.099	0.008	-0.325	-0.182	-0.228	-0.06	-0.322	0.1	-0.258	0.055	-0.275	-0.271	-0.045	0.212	0.165	-0.147	0.189	0.267	0.312	-0.074	-0.309	-0.107	0.081	-0.258	0.079	0.109	-0.236	-0.202	-.429*	0.095	0.354	0.327	-0.381	-.515**	0.026	0.187	0.391
	sig.（bilateral）	0.705	0.441	0.936	0.251	0.886	0.041	0.35	0.312	0.204	0.248	0.834	0.647	0.97	0.121	0.396	0.284	0.782	0.125	0.642	0.223	0.799	0.193	0.201	0.834	0.32	0.442	0.494	0.376	0.208	0.138	0.732	0.141	0.619	0.707	0.224	0.712	0.613	0.266	0.345	0.036	0.66	0.09	0.119	0.066	0.01	0.902	0.382	0.059
	N	24	24	24	24	24	24	24	24	24	24	24	24	24	24	24	24	24	24	24	24	24	24	24	24	24	24	24	24	24	24	24	24	24	24	24	24	24	24	24	24	24	24	24	24	24	24	24	24
R._pusillus	Pearson correlation	0.17	0.136	0.03	-0.2	-0.32	-0.082	-0.344	-0.298	-0.084	-0.116	0.288	0.223	0.266	-0.051	-0.034	-0.137	0.204	-0.042	0.103	-0.22	0.058	-0.139	-0.309	-0.27	-0.028	0.147	0.15	0.128	0.146	0.075	0.2	-0.157	0.011	-0.003	-0.199	0.134	0.117	-0.188	-0.257	0.132	0.035	0.198	0.246	0.06	-0.052	0.069	.754**	.621**
	sig.（bilateral）	0.428	0.526	0.888	0.35	0.127	0.704	0.099	0.157	0.697	0.589	0.172	0.294	0.21	0.812	0.874	0.523	0.339	0.846	0.633	0.302	0.788	0.517	0.142	0.202	0.898	0.494	0.486	0.552	0.495	0.727	0.35	0.463	0.959	0.987	0.351	0.531	0.587	0.379	0.225	0.539	0.873	0.354	0.246	0.782	0.811	0.75	0	0.001
	N	24	24	24	24	24	24	24	24	24	24	24	24	24	24	24	24	24	24	24	24	24	24	24	24	24	24	24	24	24	24	24	24	24	24	24	24	24	24	24	24	24	24	24	24	24	24	24	24
T._pullulans	Pearson correlation	-0.025	-0.022	0.122	0.046	0.007	0.187	-0.05	0.014	-0.162	-0.156	-0.238	-0.355	-0.294	-.405*	-0.365	0.065	-0.375	-0.3	0.143	-0.216	0.365	-0.267	-0.018	0.301	-0.151	0.15	-0.301	0.167	-0.1	0.087	-0.32	-0.144	0.258	.516**	-0.06	0.135	0.117	0.077	0.027	-0.323	.600**	0.137	0.097	-0.368	-0.106	.432*	0.362	.473*
	sig.（bilateral）	0.909	0.919	0.57	0.831	0.973	0.381	0.816	0.95	0.449	0.467	0.262	0.089	0.164	0.049	0.08	0.764	0.071	0.154	0.506	0.31	0.079	0.208	0.933	0.153	0.48	0.483	0.153	0.435	0.642	0.687	0.127	0.503	0.224	0.01	0.781	0.53	0.587	0.722	0.9	0.123	0.002	0.523	0.652	0.076	0.623	0.035	0.082	0.02
	N	24	24	24	24	24	24	24	24	24	24	24	24	24	24	24	24	24	24	24	24	24	24	24	24	24	24	24	24	24	24	24	24	24	24	24	24	24	24	24	24	24	24	24	24	24	24	24	24
C._ethanolica	Pearson correlation	0.094	0.142	-0.153	0.369	-0.129	-0.086	-0.031	0.156	0.006	-0.069	-0.281	-.436*	-.454*	-.463*	-0.33	0.155	-.435*	-0.132	0.168	-0.09	.572**	-0.106	0.025	.509*	-0.289	0.024	-0.257	-0.008	-.446*	-0.233	-0.362	0.059	.414*	.760**	0.174	0.033	-0.023	0.154	0.286	-0.351	.741**	-0.127	-0.106	-0.366	0.097	.772**	0.236	0.374
	sig.（bilateral）	0.662	0.508	0.476	0.076	0.547	0.689	0.885	0.466	0.977	0.749	0.184	0.033	0.026	0.023	0.115	0.47	0.034	0.539	0.434	0.675	0.003	0.621	0.907	0.011	0.171	0.912	0.225	0.969	0.029	0.273	0.082	0.786	0.045	0	0.415	0.88	0.915	0.472	0.176	0.093	0	0.554	0.624	0.078	0.653	0	0.268	0.072
	N	24	24	24	24	24	24	24	24	24	24	24	24	24	24	24	24	24	24	24	24	24	24	24	24	24	24	24	24	24	24	24	24	24	24	24	24	24	24	24	24	24	24	24	24	24	24	24	24
P._candolleana	Pearson correlation	-0.159	-0.148	0.164	0.238	.741**	0.389	.643**	.443*	-0.09	0.03	-0.392	-.409*	-.456*	-0.176	0.002	0.114	-.450*	-0.09	-0.06	0.18	0.008	0.051	.431*	0.164	.447*	0.006	-0.145	0.028	-0.035	0.076	-0.109	0.094	0.205	0.031	0.139	-0.019	-0.012	0.228	0.306	-0.055	0.125	0.059	-0.012	-0.223	-0.397	-0.237	-0.24	-0.176
	sig.（bilateral）	0.458	0.49	0.444	0.263	0	0.061	0.001	0.03	0.675	0.889	0.058	0.047	0.025	0.411	0.992	0.596	0.027	0.675	0.781	0.399	0.971	0.813	0.035	0.444	0.029	0.979	0.499	0.895	0.873	0.724	0.612	0.661	0.338	0.886	0.517	0.931	0.957	0.283	0.146	0.798	0.56	0.786	0.956	0.296	0.055	0.264	0.259	0.412
	N	24	24	24	24	24	24	24	24	24	24	24	24	24	24	24	24	24	24	24	24	24	24	24	24	24	24	24	24	24	24	24	24	24	24	24	24	24	24	24	24	24	24	24	24	24	24	24	24
D._geotrichum	Pearson correlation	.567**	.489*	0.022	-0.131	-0.096	0.198	-0.299	-0.387	-.421*	-.570**	0.035	-0.297	-0.134	-.427*	-.515**	-.539**	-0.263	-.460*	.483*	-.423*	.430*	-0.359	-.453*	-0.261	0.02	.493*	-0.335	.506*	0.004	0.209	-0.332	-0.382	0.315	-0.055	-0.375	.498*	.475*	-.511*	-0.278	0.277	0.025	0.281	.416*	-0.261	0.259	0.25	-0.102	0.018
	sig.（bilateral）	0.004	0.015	0.918	0.543	0.657	0.354	0.156	0.062	0.041	0.004	0.873	0.159	0.532	0.038	0.01	0.007	0.214	0.024	0.017	0.039	0.036	0.085	0.026	0.218	0.928	0.014	0.109	0.012	0.985	0.327	0.113	0.065	0.134	0.798	0.071	0.013	0.019	0.011	0.188	0.19	0.907	0.183	0.043	0.218	0.222	0.239	0.637	0.933
	N	24	24	24	24	24	24	24	24	24	24	24	24	24	24	24	24	24	24	24	24	24	24	24	24	24	24	24	24	24	24	24	24	24	24	24	24	24	24	24	24	24	24	24	24	24	24	24	24
M._alpina	Pearson correlation	-0.15	-0.157	-0.16	0.146	0.026	-0.056	0.092	0.157	0.118	0.107	-0.055	-0.095	-0.151	-0.13	-0.01	0.171	-0.117	0.042	-0.088	0.096	0.103	0.064	0.094	0.248	0.014	-0.175	0.048	-0.142	-0.136	-0.104	0.039	0.111	-0.011	0.29	0.186	-0.18	-0.184	0.154	0.195	-0.358	0.266	-0.093	-0.139	-0.079	-0.135	0.209	0.12	0.252
	sig.（bilateral）	0.484	0.463	0.454	0.498	0.902	0.794	0.669	0.463	0.582	0.618	0.799	0.658	0.482	0.544	0.963	0.425	0.587	0.844	0.684	0.655	0.633	0.768	0.662	0.243	0.948	0.413	0.824	0.508	0.528	0.628	0.856	0.607	0.958	0.17	0.383	0.4	0.39	0.471	0.36	0.086	0.209	0.667	0.516	0.715	0.53	0.327	0.577	0.235
	N	24	24	24	24	24	24	24	24	24	24	24	24	24	24	24	24	24	24	24	24	24	24	24	24	24	24	24	24	24	24	24	24	24	24	24	24	24	24	24	24	24	24	24	24	24	24	24	24
P._flavescens	Pearson correlation	0.063	0.002	0.292	-0.349	-0.051	0.219	-0.24	-0.349	-0.27	-0.18	0.317	0.206	0.38	-0.088	-0.263	-0.246	0.151	-0.157	0.122	-0.312	-0.022	-0.251	-0.301	-.434*	0.171	0.266	0.103	0.301	0.386	0.331	0.182	-0.34	-0.037	-0.243	-0.325	0.249	0.247	-0.255	-0.359	0.197	-0.092	0.291	0.309	0.154	-0.048	-0.186	0.388	.439*
	sig.（bilateral）	0.77	0.991	0.166	0.095	0.811	0.303	0.258	0.095	0.202	0.401	0.132	0.333	0.067	0.681	0.215	0.247	0.482	0.465	0.569	0.138	0.919	0.237	0.152	0.034	0.425	0.209	0.632	0.154	0.063	0.114	0.394	0.104	0.865	0.253	0.122	0.241	0.245	0.23	0.085	0.356	0.667	0.168	0.142	0.473	0.825	0.384	0.061	0.032
	N	24	24	24	24	24	24	24	24	24	24	24	24	24	24	24	24	24	24	24	24	24	24	24	24	24	24	24	24	24	24	24	24	24	24	24	24	24	24	24	24	24	24	24	24	24	24	24	24
M._elongata	Pearson correlation	0.004	-0.024	0.064	0.184	.512*	0.289	0.393	0.305	-0.113	-0.117	-0.264	-.416*	-.446*	-0.299	-0.136	0.015	-.431*	-0.208	0.034	0.043	0.162	-0.025	0.208	0.199	0.287	0.09	-0.15	0.117	-0.102	0.078	-0.106	0.012	0.232	0.178	0.102	0.049	0.057	0.081	0.222	-0.127	0.244	0.037	0.047	-0.18	-0.13	0.004	0.057	0.192
	sig.（bilateral）	0.985	0.912	0.766	0.39	0.011	0.171	0.058	0.147	0.598	0.587	0.213	0.043	0.029	0.157	0.526	0.943	0.035	0.329	0.873	0.842	0.449	0.906	0.329	0.352	0.174	0.675	0.483	0.587	0.637	0.718	0.624	0.955	0.276	0.405	0.636	0.82	0.791	0.706	0.297	0.555	0.251	0.862	0.827	0.399	0.544	0.984	0.79	0.369
	N	24	24	24	24	24	24	24	24	24	24	24	24	24	24	24	24	24	24	24	24	24	24	24	24	24	24	24	24	24	24	24	24	24	24	24	24	24	24	24	24	24	24	24	24	24	24	24	24
W._anomalus	Pearson correlation	-0.032	-0.018	0.394	-0.198	0.067	0.182	-0.054	-0.103	-0.169	-0.083	0.051	0.03	0.078	-0.008	0.04	0.044	-0.074	-0.166	0.038	-0.212	0.024	-0.249	-0.018	-0.233	-0.007	0.184	0.033	0.168	0.191	0.198	0.048	-0.172	0.165	0.122	-0.216	0.159	0.145	0.045	-0.212	0.103	0.266	0.264	0.231	0.097	-0.245	-0.056	.618**	.531**
	sig.（bilateral）	0.88	0.932	0.057	0.354	0.754	0.395	0.802	0.632	0.431	0.699	0.814	0.887	0.718	0.97	0.851	0.837	0.732	0.438	0.861	0.319	0.911	0.24	0.933	0.273	0.974	0.389	0.877	0.431	0.372	0.354	0.822	0.421	0.441	0.571	0.311	0.457	0.498	0.836	0.32	0.631	0.21	0.213	0.278	0.651	0.249	0.794	0.001	0.008
	N	24	24	24	24	24	24	24	24	24	24	24	24	24	24	24	24	24	24	24	24	24	24	24	24	24	24	24	24	24	24	24	24	24	24	24	24	24	24	24	24	24	24	24	24	24	24	24	24
G._baccata	Pearson correlation	-0.095	-0.059	-0.19	-0.103	-0.148	-0.302	-0.04	-0.033	0.268	0.128	.450*	0.358	0.32	0.316	0.239	0.012	.419*	0.266	-0.235	0.232	-0.263	0.264	-0.005	-0.208	0.015	-0.214	0.303	-0.185	0.006	-0.162	0.354	0.2	-0.225	-.472*	0.063	-0.222	-0.237	-0.005	-0.068	0.266	-.431*	-0.193	-0.122	.420*	0.099	-0.353	0.105	0.059
	sig.（bilateral）	0.66	0.783	0.375	0.633	0.489	0.152	0.854	0.877	0.205	0.552	0.027	0.086	0.127	0.133	0.26	0.954	0.042	0.208	0.269	0.274	0.215	0.212	0.981	0.33	0.945	0.315	0.151	0.387	0.978	0.449	0.089	0.348	0.291	0.02	0.768	0.298	0.265	0.982	0.754	0.209	0.036	0.365	0.57	0.041	0.646	0.091	0.625	0.785
	N	24	24	24	24	24	24	24	24	24	24	24	24	24	24	24	24	24	24	24	24	24	24	24	24	24	24	24	24	24	24	24	24	24	24	24	24	24	24	24	24	24	24	24	24	24	24	24	24
M._racemosus	Pearson correlation	-0.178	-0.133	0.243	-0.074	-0.069	0.039	-0.066	0.042	-0.034	0.079	-0.04	0.01	0.057	0.107	0.049	0.22	-0.04	-0.028	-0.003	-0.092	-0.017	-0.174	0.093	0.071	-0.197	0.034	0.064	-0.025	0.047	0.084	-0.063	-0.052	0.071	0.362	-0.057	0.025	0.019	0.179	-0.053	-0.156	0.37	0.073	-0.004	0.122	0.141	0.154	-0.036	-0.06
	sig.（bilateral）	0.404	0.536	0.253	0.73	0.749	0.857	0.76	0.847	0.874	0.714	0.852	0.962	0.791	0.618	0.82	0.303	0.851	0.897	0.991	0.668	0.938	0.417	0.666	0.742	0.356	0.873	0.766	0.908	0.828	0.695	0.768	0.81	0.74	0.082	0.79	0.907	0.929	0.404	0.806	0.468	0.075	0.736	0.984	0.571	0.513	0.472	0.868	0.781
	N	24	24	24	24	24	24	24	24	24	24	24	24	24	24	24	24	24	24	24	24	24	24	24	24	24	24	24	24	24	24	24	24	24	24	24	24	24	24	24	24	24	24	24	24	24	24	24	24
P._oratosquillae	Pearson correlation	-0.089	-0.059	0.003	0.151	0.219	0.034	0.257	0.189	0.106	0.061	0.116	-0.027	-0.131	0.118	0.167	0.105	-0.067	0.054	-0.189	0.174	-0.044	0.168	0.205	-0.022	0.178	-0.12	0.094	-0.113	-0.022	-0.096	0.08	0.179	0.149	-0.126	0.126	-0.129	-0.145	0.174	0.156	0.057	0.017	-0.135	-0.144	0.182	-0.033	-0.177	-0.036	-0.182
	sig.（bilateral）	0.678	0.784	0.99	0.481	0.304	0.875	0.226	0.376	0.623	0.777	0.59	0.899	0.543	0.583	0.436	0.626	0.757	0.803	0.375	0.415	0.84	0.433	0.337	0.918	0.404	0.577	0.664	0.6	0.919	0.654	0.71	0.402	0.488	0.556	0.557	0.548	0.499	0.415	0.466	0.79	0.938	0.528	0.502	0.395	0.88	0.408	0.869	0.395
	N	24	24	24	24	24	24	24	24	24	24	24	24	24	24	24	24	24	24	24	24	24	24	24	24	24	24	24	24	24	24	24	24	24	24	24	24	24	24	24	24	24	24	24	24	24	24	24	24
S._filum	Pearson correlation	0.194	0.135	-0.331	-0.057	-0.262	-0.229	-0.221	-0.165	0.078	-0.15	0.384	0.117	0.098	-0.073	0.005	-0.198	0.232	0.031	0.053	0.018	0.045	0.063	-0.26	-0.042	0.167	-0.037	0.207	-0.024	-0.066	-0.116	0.175	0.008	-0.047	-0.096	-0.017	-0.043	-0.034	-0.226	-0.07	-0.038	-0.118	-0.082	0.045	-0.035	0.294	0.067	-0.199	-0.166
	sig.（bilateral）	0.363	0.531	0.114	0.791	0.215	0.283	0.299	0.442	0.717	0.484	0.064	0.586	0.65	0.736	0.982	0.355	0.276	0.887	0.805	0.933	0.836	0.769	0.22	0.845	0.436	0.864	0.332	0.912	0.758	0.588	0.413	0.97	0.829	0.656	0.935	0.841	0.874	0.288	0.744	0.859	0.584	0.702	0.836	0.871	0.163	0.758	0.35	0.438
	N	24	24	24	24	24	24	24	24	24	24	24	24	24	24	24	24	24	24	24	24	24	24	24	24	24	24	24	24	24	24	24	24	24	24	24	24	24	24	24	24	24	24	24	24	24	24	24	24
F._magnum	Pearson correlation	-.459*	-0.346	0.165	0.008	-0.06	-0.115	0.035	0.192	0.305	0.333	0.018	0.216	0.093	0.381	0.392	.503*	0.138	0.199	-.410*	0.183	-0.29	0.113	0.305	0.232	-.406*	-0.364	0.169	-0.37	-0.043	-0.146	0.162	0.247	-0.148	0.279	0.227	-0.322	-0.31	.440*	0.087	-0.238	0.234	-0.286	-0.37	0.364	-0.046	0	0.273	0.128
	sig.（bilateral）	0.024	0.097	0.44	0.971	0.782	0.592	0.871	0.368	0.147	0.112	0.934	0.31	0.665	0.066	0.058	0.012	0.52	0.351	0.047	0.392	0.17	0.6	0.148	0.275	0.049	0.081	0.43	0.075	0.841	0.495	0.45	0.245	0.489	0.187	0.287	0.125	0.14	0.031	0.684	0.262	0.272	0.176	0.075	0.08	0.83	0.998	0.197	0.551
	N	24	24	24	24	24	24	24	24	24	24	24	24	24	24	24	24	24	24	24	24	24	24	24	24	24	24	24	24	24	24	24	24	24	24	24	24	24	24	24	24	24	24	24	24	24	24	24	24
A._fumigatus	Pearson correlation	-0.155	-0.208	-0.153	-0.166	-0.355	-0.136	-0.32	-0.183	0.167	0.151	0.388	.415*	0.376	0.316	0.162	0.039	0.372	0.122	-0.256	0.01	-0.237	0.122	-0.193	-0.082	-0.216	-0.188	0.263	-0.178	0.195	0.021	0.284	0.015	-0.358	-0.13	0.05	-0.225	-0.196	-0.036	-0.111	-0.246	-0.204	-0.17	-0.175	.507*	0.119	-0.041	0.244	0.305
	sig.（bilateral）	0.47	0.329	0.474	0.439	0.089	0.527	0.127	0.393	0.436	0.482	0.061	0.044	0.07	0.132	0.448	0.858	0.074	0.57	0.228	0.965	0.266	0.57	0.366	0.703	0.31	0.378	0.215	0.405	0.36	0.921	0.178	0.943	0.085	0.545	0.815	0.29	0.359	0.869	0.605	0.246	0.34	0.426	0.412	0.011	0.579	0.851	0.251	0.148
	N	24	24	24	24	24	24	24	24	24	24	24	24	24	24	24	24	24	24	24	24	24	24	24	24	24	24	24	24	24	24	24	24	24	24	24	24	24	24	24	24	24	24	24	24	24	24	24	24
C._curvatus	Pearson correlation	.504*	.516**	-0.093	.452*	0.34	-0.112	0.345	0.207	-0.083	-0.079	-.410*	-.423*	-.437*	-0.338	-0.231	-0.114	-.420*	0.049	0.327	0.058	.405*	0.069	0.122	0.14	0.134	0.176	-0.199	0.134	-.427*	-0.268	-0.253	0.091	.460*	0.145	0.157	0.245	0.197	-0.037	0.326	.413*	0.093	-0.109	0	-0.342	0.185	0.301	-0.297	-0.245
	sig.（bilateral）	0.012	0.01	0.664	0.027	0.104	0.603	0.099	0.332	0.699	0.714	0.046	0.039	0.033	0.106	0.278	0.597	0.041	0.822	0.118	0.788	0.05	0.748	0.571	0.514	0.532	0.411	0.351	0.534	0.037	0.205	0.233	0.672	0.024	0.499	0.463	0.249	0.356	0.864	0.12	0.045	0.667	0.611	1	0.102	0.386	0.153	0.159	0.249
	N	24	24	24	24	24	24	24	24	24	24	24	24	24	24	24	24	24	24	24	24	24	24	24	24	24	24	24	24	24	24	24	24	24	24	24	24	24	24	24	24	24	24	24	24	24	24	24	24
O._truncatum	Pearson correlation	-0.051	-0.111	-0.21	-0.36	-0.233	-0.11	-0.251	-0.275	0.081	-0.088	.692**	0.404	.449*	0.091	0.135	-0.137	.428*	0.079	-0.188	0.032	-0.247	0.041	-0.252	-0.276	0.348	-0.088	.437*	-0.028	0.275	0.089	.479*	-0.036	-0.245	-0.309	-0.155	-0.097	-0.09	-0.178	-0.292	0.017	-0.235	0.134	0.174	0.175	-0.159	-0.296	.466*	0.336
	sig.（bilateral）	0.813	0.607	0.325	0.084	0.273	0.609	0.238	0.194	0.708	0.683	0	0.051	0.028	0.672	0.528	0.524	0.037	0.713	0.379	0.883	0.244	0.848	0.235	0.191	0.095	0.682	0.033	0.896	0.194	0.68	0.018	0.869	0.248	0.142	0.471	0.652	0.677	0.406	0.167	0.938	0.27	0.533	0.415	0.413	0.459	0.16	0.022	0.108
	N	24	24	24	24	24	24	24	24	24	24	24	24	24	24	24	24	24	24	24	24	24	24	24	24	24	24	24	24	24	24	24	24	24	24	24	24	24	24	24	24	24	24	24	24	24	24	24	24
L._fimeti	Pearson correlation	0.399	.417*	0.062	-0.073	-0.173	-0.064	-0.228	-0.247	-0.154	-0.259	-0.062	-0.074	-0.097	0.109	0.142	-0.246	-0.019	-0.188	0.245	-0.219	0.07	-0.151	-0.221	-0.285	-0.293	0.183	-0.245	0.127	-0.072	-0.008	-0.296	-0.148	0.163	-0.096	-0.194	0.238	0.243	-0.266	-0.207	0.316	-0.142	-0.019	0.054	0.014	0.169	0.101	-0.161	-0.208
	sig.（bilateral）	0.053	0.043	0.774	0.734	0.42	0.765	0.285	0.245	0.473	0.221	0.775	0.732	0.652	0.613	0.51	0.247	0.929	0.378	0.249	0.304	0.744	0.482	0.299	0.177	0.165	0.392	0.249	0.554	0.737	0.969	0.16	0.489	0.447	0.656	0.364	0.262	0.252	0.21	0.333	0.133	0.507	0.93	0.803	0.95	0.431	0.639	0.453	0.329
	N	24	24	24	24	24	24	24	24	24	24	24	24	24	24	24	24	24	24	24	24	24	24	24	24	24	24	24	24	24	24	24	24	24	24	24	24	24	24	24	24	24	24	24	24	24	24	24	24
S._inaequale	Pearson correlation	0.152	0.056	.541**	-0.149	.690**	.703**	0.336	-0.003	-.552**	-0.335	-0.392	-0.389	-0.262	-0.333	-.420*	-0.308	-.488*	-.444*	0.301	-0.286	0.067	-0.377	0.043	-0.251	.543**	.479*	-0.316	.516**	0.368	.538**	-0.235	-0.394	0.226	-0.173	-0.335	.473*	.503*	-0.197	-0.15	0.214	0.006	.539**	.476*	-0.32	-0.3	-0.311	-0.177	-0.153
	sig.（bilateral）	0.477	0.795	0.006	0.486	0	0	0.109	0.99	0.005	0.109	0.058	0.06	0.217	0.111	0.041	0.143	0.016	0.03	0.152	0.175	0.756	0.069	0.843	0.236	0.006	0.018	0.132	0.01	0.077	0.007	0.268	0.057	0.289	0.42	0.109	0.02	0.012	0.356	0.484	0.315	0.976	0.007	0.019	0.128	0.154	0.139	0.407	0.476
	N	24	24	24	24	24	24	24	24	24	24	24	24	24	24	24	24	24	24	24	24	24	24	24	24	24	24	24	24	24	24	24	24	24	24	24	24	24	24	24	24	24	24	24	24	24	24	24	24
P._leptospora	Pearson correlation	-0.184	-0.145	0.24	0.151	.453*	0.131	.416*	0.33	0.062	0.2	-0.331	-0.159	-0.238	0.076	0.118	0.286	-0.218	0.03	-0.151	0.156	-0.102	0.078	0.392	0.192	-0.034	-0.068	-0.073	-0.07	-0.052	-0.032	-0.035	0.15	0.101	0.087	0.152	-0.081	-0.082	0.342	0.214	0.024	0.149	-0.08	-0.136	0.022	-0.282	-0.136	0.215	0.244
	sig.（bilateral）	0.389	0.5	0.259	0.48	0.026	0.542	0.043	0.116	0.775	0.349	0.114	0.457	0.262	0.724	0.582	0.176	0.305	0.89	0.48	0.468	0.635	0.719	0.058	0.37	0.873	0.751	0.734	0.745	0.808	0.881	0.87	0.483	0.638	0.685	0.479	0.708	0.703	0.101	0.315	0.912	0.488	0.709	0.527	0.92	0.183	0.527	0.314	0.25
	N	24	24	24	24	24	24	24	24	24	24	24	24	24	24	24	24	24	24	24	24	24	24	24	24	24	24	24	24	24	24	24	24	24	24	24	24	24	24	24	24	24	24	24	24	24	24	24	24
P._roseus	Pearson correlation	-0.036	-0.083	-0.308	0.03	-0.006	0.031	-0.025	0.025	0.048	-0.083	0.113	-0.157	-0.14	-0.225	-0.119	-0.014	-0.106	-0.113	-0.071	0.049	0.073	0.049	-0.052	0.289	0.084	-0.066	-0.11	-0.035	-0.095	-0.049	-0.071	0.035	0.006	0.153	0.051	-0.105	-0.111	-0.009	0.086	-0.346	0.173	0	0.018	-0.286	-0.152	0.16	0.094	0.163
	sig.（bilateral）	0.867	0.7	0.143	0.89	0.978	0.887	0.907	0.909	0.823	0.701	0.598	0.463	0.514	0.29	0.578	0.948	0.621	0.598	0.743	0.822	0.736	0.821	0.811	0.171	0.695	0.76	0.61	0.872	0.66	0.819	0.741	0.869	0.979	0.476	0.814	0.625	0.605	0.966	0.69	0.097	0.42	0.997	0.932	0.175	0.479	0.454	0.663	0.447
	N	24	24	24	24	24	24	24	24	24	24	24	24	24	24	24	24	24	24	24	24	24	24	24	24	24	24	24	24	24	24	24	24	24	24	24	24	24	24	24	24	24	24	24	24	24	24	24	24
C._purpureofuscum	Pearson correlation	-0.035	-0.024	-0.054	0.18	-0.094	-0.055	0.005	0.088	0.11	0.198	0.155	0.157	0.038	0.216	0.162	0.134	0.123	0.169	-0.169	0.06	-0.067	0.144	0.051	-0.006	-0.056	-0.109	0.142	-0.205	0.031	-0.139	0.164	0.136	0.054	0.039	0.147	-0.119	-0.123	0.136	0.137	-0.064	0.038	-0.173	-0.197	0.305	0.125	0.061	0.329	0.058
	sig.（bilateral）	0.872	0.911	0.8	0.401	0.661	0.8	0.983	0.681	0.608	0.353	0.469	0.463	0.86	0.31	0.448	0.531	0.568	0.429	0.431	0.781	0.754	0.501	0.813	0.978	0.797	0.613	0.507	0.338	0.886	0.518	0.443	0.527	0.801	0.855	0.493	0.58	0.566	0.526	0.522	0.767	0.861	0.418	0.356	0.147	0.562	0.778	0.117	0.787
	N	24	24	24	24	24	24	24	24	24	24	24	24	24	24	24	24	24	24	24	24	24	24	24	24	24	24	24	24	24	24	24	24	24	24	24	24	24	24	24	24	24	24	24	24	24	24	24	24
**. Significant correlation at level 0.01 (bilateral)
*. Significant correlation at level 0.05 (bilateral)
Correlation between flavor compounds and fungal abundance at species level
		H._burtonii	P._mandshurica	C._tropicalis	R._arrhizus	A._flavus	P._membranifaciens	O._brassicae	L._ramosa	M._circinelloides	F._solani	M._tassiana	B._atrogriseum	S._podzolica	T._dohaense	H._nigrescens	R._pusillus	T._pullulans	C._ethanolica	P._candolleana	D._geotrichum	M._alpina	P._flavescens	M._elongata	W._anomalus	G._baccata	M._racemosus	P._oratosquillae	S._filum	F._magnum	A._fumigatus	C._curvatus	O._truncatum	L._fimeti	S._inaequale	P._leptospora	P._roseus	C._purpureofuscum
A1	Pearson correlation	0.185	-0.095	0.078	-0.064	-0.325	.710**	0.167	-0.22	0.141	-0.024	-0.178	-0.358	-0.175	-0.031	-0.081	0.17	-0.025	0.094	-0.159	.567**	-0.15	0.063	0.004	-0.032	-0.095	-0.178	-0.089	0.194	-.459*	-0.155	.504*	-0.051	0.399	0.152	-0.184	-0.036	-0.035
	sig.（bilateral）	0.387	0.658	0.717	0.765	0.121	0	0.435	0.302	0.511	0.913	0.404	0.085	0.415	0.884	0.705	0.428	0.909	0.662	0.458	0.004	0.484	0.77	0.985	0.88	0.66	0.404	0.678	0.363	0.024	0.47	0.012	0.813	0.053	0.477	0.389	0.867	0.872
	N	24	24	24	24	24	24	24	24	24	24	24	24	24	24	24	24	24	24	24	24	24	24	24	24	24	24	24	24	24	24	24	24	24	24	24	24	24
A2	Pearson correlation	0.15	-0.108	-0.056	-0.187	-.430*	.781**	0.238	-0.22	0.019	0.04	-0.202	-0.295	-0.253	-0.135	-0.165	0.136	-0.022	0.142	-0.148	.489*	-0.157	0.002	-0.024	-0.018	-0.059	-0.133	-0.059	0.135	-0.346	-0.208	.516**	-0.111	.417*	0.056	-0.145	-0.083	-0.024
	sig.（bilateral）	0.484	0.616	0.795	0.382	0.036	0	0.262	0.302	0.931	0.853	0.343	0.161	0.234	0.529	0.441	0.526	0.919	0.508	0.49	0.015	0.463	0.991	0.912	0.932	0.783	0.536	0.784	0.531	0.097	0.329	0.01	0.607	0.043	0.795	0.5	0.7	0.911
	N	24	24	24	24	24	24	24	24	24	24	24	24	24	24	24	24	24	24	24	24	24	24	24	24	24	24	24	24	24	24	24	24	24	24	24	24	24
A3	Pearson correlation	-0.081	-0.322	0.123	0.365	0.036	-0.114	-0.118	-0.084	-0.104	0.012	-0.314	-0.031	0.235	0.026	-0.017	0.03	0.122	-0.153	0.164	0.022	-0.16	0.292	0.064	0.394	-0.19	0.243	0.003	-0.331	0.165	-0.153	-0.093	-0.21	0.062	.541**	0.24	-0.308	-0.054
	sig.（bilateral）	0.708	0.125	0.567	0.08	0.866	0.595	0.583	0.698	0.63	0.955	0.135	0.886	0.268	0.905	0.936	0.888	0.57	0.476	0.444	0.918	0.454	0.166	0.766	0.057	0.375	0.253	0.99	0.114	0.44	0.474	0.664	0.325	0.774	0.006	0.259	0.143	0.8
	N	24	24	24	24	24	24	24	24	24	24	24	24	24	24	24	24	24	24	24	24	24	24	24	24	24	24	24	24	24	24	24	24	24	24	24	24	24
A4	Pearson correlation	0.056	0.125	-0.347	-.493*	-.443*	0.389	.411*	-0.169	0.027	.446*	0.017	-0.17	-.495*	-0.197	-0.244	-0.2	0.046	0.369	0.238	-0.131	0.146	-0.349	0.184	-0.198	-0.103	-0.074	0.151	-0.057	0.008	-0.166	.452*	-0.36	-0.073	-0.149	0.151	0.03	0.18
	sig.（bilateral）	0.794	0.561	0.097	0.014	0.03	0.06	0.046	0.429	0.9	0.029	0.937	0.428	0.014	0.356	0.251	0.35	0.831	0.076	0.263	0.543	0.498	0.095	0.39	0.354	0.633	0.73	0.481	0.791	0.971	0.439	0.027	0.084	0.734	0.486	0.48	0.89	0.401
	N	24	24	24	24	24	24	24	24	24	24	24	24	24	24	24	24	24	24	24	24	24	24	24	24	24	24	24	24	24	24	24	24	24	24	24	24	24
A5	Pearson correlation	0.061	-0.18	0.062	0.038	-0.082	-0.271	0.086	-0.167	0.18	.631**	-0.189	-0.266	-0.01	-0.155	-0.031	-0.32	0.007	-0.129	.741**	-0.096	0.026	-0.051	.512*	0.067	-0.148	-0.069	0.219	-0.262	-0.06	-0.355	0.34	-0.233	-0.173	.690**	.453*	-0.006	-0.094
	sig.（bilateral）	0.777	0.4	0.775	0.86	0.705	0.2	0.688	0.437	0.4	0.001	0.377	0.209	0.961	0.47	0.886	0.127	0.973	0.547	0	0.657	0.902	0.811	0.011	0.754	0.489	0.749	0.304	0.215	0.782	0.089	0.104	0.273	0.42	0	0.026	0.978	0.661
	N	24	24	24	24	24	24	24	24	24	24	24	24	24	24	24	24	24	24	24	24	24	24	24	24	24	24	24	24	24	24	24	24	24	24	24	24	24
A6	Pearson correlation	0.008	-0.132	.572**	0.389	0.204	-0.243	-0.173	-0.047	.443*	-0.072	-0.09	-0.234	0.328	0.34	.419*	-0.082	0.187	-0.086	0.389	0.198	-0.056	0.219	0.289	0.182	-0.302	0.039	0.034	-0.229	-0.115	-0.136	-0.112	-0.11	-0.064	.703**	0.131	0.031	-0.055
	sig.（bilateral）	0.972	0.54	0.003	0.06	0.339	0.253	0.42	0.827	0.03	0.738	0.675	0.27	0.118	0.105	0.041	0.704	0.381	0.689	0.061	0.354	0.794	0.303	0.171	0.395	0.152	0.857	0.875	0.283	0.592	0.527	0.603	0.609	0.765	0	0.542	0.887	0.8
	N	24	24	24	24	24	24	24	24	24	24	24	24	24	24	24	24	24	24	24	24	24	24	24	24	24	24	24	24	24	24	24	24	24	24	24	24	24
A7	Pearson correlation	0.037	-0.1	-0.227	-0.191	-0.18	-0.197	0.203	-0.156	-0.019	.691**	-0.135	-0.153	-0.21	-0.284	-0.199	-0.344	-0.05	-0.031	.643**	-0.299	0.092	-0.24	0.393	-0.054	-0.04	-0.066	0.257	-0.221	0.035	-0.32	0.345	-0.251	-0.228	0.336	.416*	-0.025	0.005
	sig.（bilateral）	0.863	0.641	0.285	0.372	0.401	0.356	0.342	0.465	0.931	0	0.531	0.476	0.326	0.179	0.35	0.099	0.816	0.885	0.001	0.156	0.669	0.258	0.058	0.802	0.854	0.76	0.226	0.299	0.871	0.127	0.099	0.238	0.285	0.109	0.043	0.907	0.983
	N	24	24	24	24	24	24	24	24	24	24	24	24	24	24	24	24	24	24	24	24	24	24	24	24	24	24	24	24	24	24	24	24	24	24	24	24	24
A8	Pearson correlation	0.058	0.018	-0.344	-0.349	-0.233	-0.1	0.279	-0.096	-0.098	.518**	0.018	-0.034	-0.281	-0.237	-0.215	-0.298	0.014	0.156	.443*	-0.387	0.157	-0.349	0.305	-0.103	-0.033	0.042	0.189	-0.165	0.192	-0.183	0.207	-0.275	-0.247	-0.003	0.33	0.025	0.088
	sig.（bilateral）	0.787	0.933	0.099	0.095	0.272	0.642	0.187	0.654	0.648	0.01	0.935	0.875	0.183	0.266	0.312	0.157	0.95	0.466	0.03	0.062	0.463	0.095	0.147	0.632	0.877	0.847	0.376	0.442	0.368	0.393	0.332	0.194	0.245	0.99	0.116	0.909	0.681
	N	24	24	24	24	24	24	24	24	24	24	24	24	24	24	24	24	24	24	24	24	24	24	24	24	24	24	24	24	24	24	24	24	24	24	24	24	24
A9	Pearson correlation	-0.072	0.158	-.497*	-0.34	-0.049	-0.174	0.114	0.093	-0.366	0.184	0.17	0.296	-0.258	-0.293	-0.269	-0.084	-0.162	0.006	-0.09	-.421*	0.118	-0.27	-0.113	-0.169	0.268	-0.034	0.106	0.078	0.305	0.167	-0.083	0.081	-0.154	-.552**	0.062	0.048	0.11
	sig.（bilateral）	0.74	0.462	0.013	0.104	0.82	0.415	0.595	0.664	0.079	0.389	0.427	0.16	0.224	0.165	0.204	0.697	0.449	0.977	0.675	0.041	0.582	0.202	0.598	0.431	0.205	0.874	0.623	0.717	0.147	0.436	0.699	0.708	0.473	0.005	0.775	0.823	0.608
	N	24	24	24	24	24	24	24	24	24	24	24	24	24	24	24	24	24	24	24	24	24	24	24	24	24	24	24	24	24	24	24	24	24	24	24	24	24
A10	Pearson correlation	-0.135	0.175	-.446*	-0.15	0.045	-0.37	0.072	0.056	-0.329	0.283	0.079	0.247	-0.178	-0.229	-0.245	-0.116	-0.156	-0.069	0.03	-.570**	0.107	-0.18	-0.117	-0.083	0.128	0.079	0.061	-0.15	0.333	0.151	-0.079	-0.088	-0.259	-0.335	0.2	-0.083	0.198
	sig.（bilateral）	0.528	0.414	0.029	0.484	0.836	0.075	0.74	0.793	0.116	0.181	0.714	0.246	0.405	0.282	0.248	0.589	0.467	0.749	0.889	0.004	0.618	0.401	0.587	0.699	0.552	0.714	0.777	0.484	0.112	0.482	0.714	0.683	0.221	0.109	0.349	0.701	0.353
	N	24	24	24	24	24	24	24	24	24	24	24	24	24	24	24	24	24	24	24	24	24	24	24	24	24	24	24	24	24	24	24	24	24	24	24	24	24
A11	Pearson correlation	0.037	0.029	0.062	0.252	0.362	-0.263	-0.323	0.201	-0.081	-0.319	0.152	-0.003	0.192	0.129	0.045	0.288	-0.238	-0.281	-0.392	0.035	-0.055	0.317	-0.264	0.051	.450*	-0.04	0.116	0.384	0.018	0.388	-.410*	.692**	-0.062	-0.392	-0.331	0.113	0.155
	sig.（bilateral）	0.865	0.895	0.773	0.235	0.082	0.215	0.124	0.346	0.707	0.128	0.477	0.99	0.369	0.548	0.834	0.172	0.262	0.184	0.058	0.873	0.799	0.132	0.213	0.814	0.027	0.852	0.59	0.064	0.934	0.061	0.046	0	0.775	0.058	0.114	0.598	0.469
	N	24	24	24	24	24	24	24	24	24	24	24	24	24	24	24	24	24	24	24	24	24	24	24	24	24	24	24	24	24	24	24	24	24	24	24	24	24
A12	Pearson correlation	-0.132	-0.01	-0.215	0.284	0.377	-.469*	-0.325	0.144	-.414*	-0.216	0.041	0.299	0.121	-0.1	-0.099	0.223	-0.355	-.436*	-.409*	-0.297	-0.095	0.206	-.416*	0.03	0.358	0.01	-0.027	0.117	0.216	.415*	-.423*	0.404	-0.074	-0.389	-0.159	-0.157	0.157
	sig.（bilateral）	0.539	0.964	0.312	0.179	0.069	0.021	0.122	0.502	0.044	0.31	0.85	0.156	0.573	0.643	0.647	0.294	0.089	0.033	0.047	0.159	0.658	0.333	0.043	0.887	0.086	0.962	0.899	0.586	0.31	0.044	0.039	0.051	0.732	0.06	0.457	0.463	0.463
	N	24	24	24	24	24	24	24	24	24	24	24	24	24	24	24	24	24	24	24	24	24	24	24	24	24	24	24	24	24	24	24	24	24	24	24	24	24
A13	Pearson correlation	-0.172	0.055	-0.022	.430*	.456*	-.460*	-0.391	0.187	-0.251	-0.313	0.003	0.206	0.288	0.028	0.008	0.266	-0.294	-.454*	-.456*	-0.134	-0.151	0.38	-.446*	0.078	0.32	0.057	-0.131	0.098	0.093	0.376	-.437*	.449*	-0.097	-0.262	-0.238	-0.14	0.038
	sig.（bilateral）	0.421	0.797	0.92	0.036	0.025	0.024	0.059	0.383	0.237	0.137	0.988	0.335	0.173	0.896	0.97	0.21	0.164	0.026	0.025	0.532	0.482	0.067	0.029	0.718	0.127	0.791	0.543	0.65	0.665	0.07	0.033	0.028	0.652	0.217	0.262	0.514	0.86
	N	24	24	24	24	24	24	24	24	24	24	24	24	24	24	24	24	24	24	24	24	24	24	24	24	24	24	24	24	24	24	24	24	24	24	24	24	24
A14	Pearson correlation	-0.178	-0.084	-.486*	0.022	0.154	-.485*	-0.206	-0.105	-.673**	0.01	0.01	.443*	-0.127	-0.388	-0.325	-0.051	-.405*	-.463*	-0.176	-.427*	-0.13	-0.088	-0.299	-0.008	0.316	0.107	0.118	-0.073	0.381	0.316	-0.338	0.091	0.109	-0.333	0.076	-0.225	0.216
	sig.（bilateral）	0.406	0.697	0.016	0.92	0.473	0.016	0.334	0.625	0	0.962	0.963	0.03	0.553	0.061	0.121	0.812	0.049	0.023	0.411	0.038	0.544	0.681	0.157	0.97	0.133	0.618	0.583	0.736	0.066	0.132	0.106	0.672	0.613	0.111	0.724	0.29	0.31
	N	24	24	24	24	24	24	24	24	24	24	24	24	24	24	24	24	24	24	24	24	24	24	24	24	24	24	24	24	24	24	24	24	24	24	24	24	24
A15	Pearson correlation	0.014	-0.053	-0.36	-0.1	0.022	-.409*	-0.154	-0.037	-.587**	0.091	0.029	0.284	-0.136	-.417*	-0.182	-0.034	-0.365	-0.33	0.002	-.515**	-0.01	-0.263	-0.136	0.04	0.239	0.049	0.167	0.005	0.392	0.162	-0.231	0.135	0.142	-.420*	0.118	-0.119	0.162
	sig.（bilateral）	0.949	0.807	0.084	0.643	0.917	0.047	0.472	0.865	0.003	0.674	0.892	0.179	0.527	0.043	0.396	0.874	0.08	0.115	0.992	0.01	0.963	0.215	0.526	0.851	0.26	0.82	0.436	0.982	0.058	0.448	0.278	0.528	0.51	0.041	0.582	0.578	0.448
	N	24	24	24	24	24	24	24	24	24	24	24	24	24	24	24	24	24	24	24	24	24	24	24	24	24	24	24	24	24	24	24	24	24	24	24	24	24
A16	Pearson correlation	-0.047	0.108	-.419*	-0.295	-0.095	-0.248	0.201	0.128	-0.316	0.268	0.125	0.223	-0.156	-0.179	-0.228	-0.137	0.065	0.155	0.114	-.539**	0.171	-0.246	0.015	0.044	0.012	0.22	0.105	-0.198	.503*	0.039	-0.114	-0.137	-0.246	-0.308	0.286	-0.014	0.134
	sig.（bilateral）	0.829	0.615	0.042	0.161	0.658	0.243	0.347	0.55	0.133	0.206	0.56	0.295	0.467	0.402	0.284	0.523	0.764	0.47	0.596	0.007	0.425	0.247	0.943	0.837	0.954	0.303	0.626	0.355	0.012	0.858	0.597	0.524	0.247	0.143	0.176	0.948	0.531
	N	24	24	24	24	24	24	24	24	24	24	24	24	24	24	24	24	24	24	24	24	24	24	24	24	24	24	24	24	24	24	24	24	24	24	24	24	24
A17	Pearson correlation	-0.162	0.011	-0.191	0.223	0.357	-0.384	-0.338	0.118	-.410*	-0.285	0.092	0.368	0.125	-0.12	-0.06	0.204	-0.375	-.435*	-.450*	-0.263	-0.117	0.151	-.431*	-0.074	.419*	-0.04	-0.067	0.232	0.138	0.372	-.420*	.428*	-0.019	-.488*	-0.218	-0.106	0.123
	sig.（bilateral）	0.45	0.959	0.371	0.294	0.087	0.064	0.106	0.582	0.047	0.177	0.668	0.077	0.561	0.576	0.782	0.339	0.071	0.034	0.027	0.214	0.587	0.482	0.035	0.732	0.042	0.851	0.757	0.276	0.52	0.074	0.041	0.037	0.929	0.016	0.305	0.621	0.568
	N	24	24	24	24	24	24	24	24	24	24	24	24	24	24	24	24	24	24	24	24	24	24	24	24	24	24	24	24	24	24	24	24	24	24	24	24	24
A18	Pearson correlation	-0.112	0.11	-.526**	-0.216	-0.043	-0.191	0.067	0.027	-0.399	0.299	0.022	0.18	-0.261	-0.349	-0.322	-0.042	-0.3	-0.132	-0.09	-.460*	0.042	-0.157	-0.208	-0.166	0.266	-0.028	0.054	0.031	0.199	0.122	0.049	0.079	-0.188	-.444*	0.03	-0.113	0.169
	sig.（bilateral）	0.603	0.607	0.008	0.31	0.841	0.371	0.758	0.9	0.053	0.156	0.917	0.401	0.218	0.095	0.125	0.846	0.154	0.539	0.675	0.024	0.844	0.465	0.329	0.438	0.208	0.897	0.803	0.887	0.351	0.57	0.822	0.713	0.378	0.03	0.89	0.598	0.429
	N	24	24	24	24	24	24	24	24	24	24	24	24	24	24	24	24	24	24	24	24	24	24	24	24	24	24	24	24	24	24	24	24	24	24	24	24	24
A19	Pearson correlation	0.059	-0.106	0.28	0.08	-0.195	.555**	0.054	-0.156	0.276	-0.13	-0.176	-0.246	0.066	0.129	0.1	0.103	0.143	0.168	-0.06	.483*	-0.088	0.122	0.034	0.038	-0.235	-0.003	-0.189	0.053	-.410*	-0.256	0.327	-0.188	0.245	0.301	-0.151	-0.071	-0.169
	sig.（bilateral）	0.783	0.622	0.186	0.711	0.361	0.005	0.801	0.467	0.192	0.545	0.412	0.247	0.761	0.548	0.642	0.633	0.506	0.434	0.781	0.017	0.684	0.569	0.873	0.861	0.269	0.991	0.375	0.805	0.047	0.228	0.118	0.379	0.249	0.152	0.48	0.743	0.431
	N	24	24	24	24	24	24	24	24	24	24	24	24	24	24	24	24	24	24	24	24	24	24	24	24	24	24	24	24	24	24	24	24	24	24	24	24	24
A20	Pearson correlation	-0.059	0.095	-.457*	-0.329	-0.07	-0.268	0.13	-0.006	-0.29	.406*	0.091	0.159	-0.274	-0.356	-0.258	-0.22	-0.216	-0.09	0.18	-.423*	0.096	-0.312	0.043	-0.212	0.232	-0.092	0.174	0.018	0.183	0.01	0.058	0.032	-0.219	-0.286	0.156	0.049	0.06
	sig.（bilateral）	0.784	0.66	0.025	0.117	0.745	0.205	0.546	0.977	0.17	0.049	0.672	0.457	0.195	0.087	0.223	0.302	0.31	0.675	0.399	0.039	0.655	0.138	0.842	0.319	0.274	0.668	0.415	0.933	0.392	0.965	0.788	0.883	0.304	0.175	0.468	0.822	0.781
	N	24	24	24	24	24	24	24	24	24	24	24	24	24	24	24	24	24	24	24	24	24	24	24	24	24	24	24	24	24	24	24	24	24	24	24	24	24
A21	Pearson correlation	0.162	0.082	0.16	-0.232	-0.402	.757**	0.357	-0.029	.413*	-0.01	-0.114	-.423*	-0.142	0.217	0.055	0.058	0.365	.572**	0.008	.430*	0.103	-0.022	0.162	0.024	-0.263	-0.017	-0.044	0.045	-0.29	-0.237	.405*	-0.247	0.07	0.067	-0.102	0.073	-0.067
	sig.（bilateral）	0.449	0.702	0.454	0.276	0.051	0	0.087	0.893	0.045	0.964	0.595	0.039	0.508	0.308	0.799	0.788	0.079	0.003	0.971	0.036	0.633	0.919	0.449	0.911	0.215	0.938	0.84	0.836	0.17	0.266	0.05	0.244	0.744	0.756	0.635	0.736	0.754
	N	24	24	24	24	24	24	24	24	24	24	24	24	24	24	24	24	24	24	24	24	24	24	24	24	24	24	24	24	24	24	24	24	24	24	24	24	24
A22	Pearson correlation	-0.035	0.156	-.440*	-0.249	-0.024	-0.188	0.083	-0.045	-0.251	0.321	0.111	0.13	-0.329	-0.31	-0.275	-0.139	-0.267	-0.106	0.051	-0.359	0.064	-0.251	-0.025	-0.249	0.264	-0.174	0.168	0.063	0.113	0.122	0.069	0.041	-0.151	-0.377	0.078	0.049	0.144
	sig.（bilateral）	0.871	0.467	0.031	0.241	0.913	0.379	0.698	0.833	0.236	0.126	0.605	0.546	0.117	0.141	0.193	0.517	0.208	0.621	0.813	0.085	0.768	0.237	0.906	0.24	0.212	0.417	0.433	0.769	0.6	0.57	0.748	0.848	0.482	0.069	0.719	0.821	0.501
	N	24	24	24	24	24	24	24	24	24	24	24	24	24	24	24	24	24	24	24	24	24	24	24	24	24	24	24	24	24	24	24	24	24	24	24	24	24
B1	Pearson correlation	-0.044	-0.012	-.405*	-0.3	-0.192	-0.233	0.234	-0.071	-0.261	.535**	-0.039	0.068	-0.235	-0.321	-0.271	-0.309	-0.018	0.025	.431*	-.453*	0.094	-0.301	0.208	-0.018	-0.005	0.093	0.205	-0.26	0.305	-0.193	0.122	-0.252	-0.221	0.043	0.392	-0.052	0.051
	sig.（bilateral）	0.837	0.954	0.049	0.155	0.37	0.274	0.27	0.743	0.219	0.007	0.855	0.753	0.269	0.127	0.201	0.142	0.933	0.907	0.035	0.026	0.662	0.152	0.329	0.933	0.981	0.666	0.337	0.22	0.148	0.366	0.571	0.235	0.299	0.843	0.058	0.811	0.813
	N	24	24	24	24	24	24	24	24	24	24	24	24	24	24	24	24	24	24	24	24	24	24	24	24	24	24	24	24	24	24	24	24	24	24	24	24	24
B2	Pearson correlation	-0.005	0.334	-0.221	-.593**	-0.291	0.103	.438*	0.109	0.1	0.251	0.319	0.069	-0.279	0.006	-0.045	-0.27	0.301	.509*	0.164	-0.261	0.248	-.434*	0.199	-0.233	-0.208	0.071	-0.022	-0.042	0.232	-0.082	0.14	-0.276	-0.285	-0.251	0.192	0.289	-0.006
	sig.（bilateral）	0.98	0.111	0.3	0.002	0.168	0.632	0.032	0.613	0.642	0.236	0.128	0.75	0.188	0.977	0.834	0.202	0.153	0.011	0.444	0.218	0.243	0.034	0.352	0.273	0.33	0.742	0.918	0.845	0.275	0.703	0.514	0.191	0.177	0.236	0.37	0.171	0.978
	N	24	24	24	24	24	24	24	24	24	24	24	24	24	24	24	24	24	24	24	24	24	24	24	24	24	24	24	24	24	24	24	24	24	24	24	24	24
B3	Pearson correlation	0.239	-0.22	0.363	0.359	0.208	-0.347	-0.193	-0.043	0.337	0.271	-0.15	-.550**	0.203	0.146	0.212	-0.028	-0.151	-0.289	.447*	0.02	0.014	0.171	0.287	-0.007	0.015	-0.197	0.178	0.167	-.406*	-0.216	0.134	0.348	-0.293	.543**	-0.034	0.084	-0.056
	sig.（bilateral）	0.261	0.302	0.081	0.085	0.329	0.097	0.366	0.843	0.108	0.2	0.485	0.005	0.341	0.495	0.32	0.898	0.48	0.171	0.029	0.928	0.948	0.425	0.174	0.974	0.945	0.356	0.404	0.436	0.049	0.31	0.532	0.095	0.165	0.006	0.873	0.695	0.797
	N	24	24	24	24	24	24	24	24	24	24	24	24	24	24	24	24	24	24	24	24	24	24	24	24	24	24	24	24	24	24	24	24	24	24	24	24	24
B4	Pearson correlation	0.063	-0.118	.414*	0.282	-0.01	0.341	-0.037	-0.122	0.319	-0.145	-0.198	-0.322	0.194	0.241	0.165	0.147	0.15	0.024	0.006	.493*	-0.175	0.266	0.09	0.184	-0.214	0.034	-0.12	-0.037	-0.364	-0.188	0.176	-0.088	0.183	.479*	-0.068	-0.066	-0.109
	sig.（bilateral）	0.771	0.583	0.044	0.181	0.962	0.103	0.865	0.569	0.129	0.499	0.353	0.125	0.363	0.258	0.442	0.494	0.483	0.912	0.979	0.014	0.413	0.209	0.675	0.389	0.315	0.873	0.577	0.864	0.081	0.378	0.411	0.682	0.392	0.018	0.751	0.76	0.613
	N	24	24	24	24	24	24	24	24	24	24	24	24	24	24	24	24	24	24	24	24	24	24	24	24	24	24	24	24	24	24	24	24	24	24	24	24	24
B5	Pearson correlation	0.081	-0.147	-0.277	0.099	0.176	-0.396	-0.133	0.148	-0.312	0.078	0.021	-0.024	0.051	-0.138	-0.147	0.15	-0.301	-0.257	-0.145	-0.335	0.048	0.103	-0.15	0.033	0.303	0.064	0.094	0.207	0.169	0.263	-0.199	.437*	-0.245	-0.316	-0.073	-0.11	0.142
	sig.（bilateral）	0.705	0.493	0.19	0.647	0.411	0.056	0.536	0.491	0.138	0.718	0.923	0.913	0.813	0.522	0.494	0.486	0.153	0.225	0.499	0.109	0.824	0.632	0.483	0.877	0.151	0.766	0.664	0.332	0.43	0.215	0.351	0.033	0.249	0.132	0.734	0.61	0.507
	N	24	24	24	24	24	24	24	24	24	24	24	24	24	24	24	24	24	24	24	24	24	24	24	24	24	24	24	24	24	24	24	24	24	24	24	24	24
B6	Pearson correlation	0.089	-0.149	.421*	0.325	0.039	0.243	-0.049	-0.06	0.342	-0.158	-0.216	-0.315	0.255	0.251	0.189	0.128	0.167	-0.008	0.028	.506*	-0.142	0.301	0.117	0.168	-0.185	-0.025	-0.113	-0.024	-0.37	-0.178	0.134	-0.028	0.127	.516**	-0.07	-0.035	-0.205
	sig.（bilateral）	0.68	0.487	0.04	0.121	0.857	0.253	0.822	0.78	0.102	0.461	0.311	0.134	0.23	0.236	0.376	0.552	0.435	0.969	0.895	0.012	0.508	0.154	0.587	0.431	0.387	0.908	0.6	0.912	0.075	0.405	0.534	0.896	0.554	0.01	0.745	0.872	0.338
	N	24	24	24	24	24	24	24	24	24	24	24	24	24	24	24	24	24	24	24	24	24	24	24	24	24	24	24	24	24	24	24	24	24	24	24	24	24
B7	Pearson correlation	-0.037	-0.188	0.39	.649**	.545**	-.570**	-.449*	0.068	0.074	-0.287	-0.048	0.003	.441*	0.283	0.267	0.146	-0.1	-.446*	-0.035	0.004	-0.136	0.386	-0.102	0.191	0.006	0.047	-0.022	-0.066	-0.043	0.195	-.427*	0.275	-0.072	0.368	-0.052	-0.095	0.031
	sig.（bilateral）	0.865	0.378	0.059	0.001	0.006	0.004	0.028	0.752	0.733	0.174	0.824	0.987	0.031	0.18	0.208	0.495	0.642	0.029	0.873	0.985	0.528	0.063	0.637	0.372	0.978	0.828	0.919	0.758	0.841	0.36	0.037	0.194	0.737	0.077	0.808	0.66	0.886
	N	24	24	24	24	24	24	24	24	24	24	24	24	24	24	24	24	24	24	24	24	24	24	24	24	24	24	24	24	24	24	24	24	24	24	24	24	24
B8	Pearson correlation	0.043	-0.194	.504*	.558**	0.374	-0.322	-0.324	0.015	0.254	-0.29	-0.094	-0.116	.446*	0.337	0.312	0.075	0.087	-0.233	0.076	0.209	-0.104	0.331	0.078	0.198	-0.162	0.084	-0.096	-0.116	-0.146	0.021	-0.268	0.089	-0.008	.538**	-0.032	-0.049	-0.139
	sig.（bilateral）	0.841	0.363	0.012	0.005	0.072	0.125	0.122	0.945	0.23	0.17	0.661	0.59	0.029	0.108	0.138	0.727	0.687	0.273	0.724	0.327	0.628	0.114	0.718	0.354	0.449	0.695	0.654	0.588	0.495	0.921	0.205	0.68	0.969	0.007	0.881	0.819	0.518
	N	24	24	24	24	24	24	24	24	24	24	24	24	24	24	24	24	24	24	24	24	24	24	24	24	24	24	24	24	24	24	24	24	24	24	24	24	24
B9	Pearson correlation	0.035	-0.03	-0.174	0.273	0.34	-.521**	-0.227	0.173	-0.231	0.031	0.007	0.04	0.141	-0.093	-0.074	0.2	-0.32	-0.362	-0.109	-0.332	0.039	0.182	-0.106	0.048	0.354	-0.063	0.08	0.175	0.162	0.284	-0.253	.479*	-0.296	-0.235	-0.035	-0.071	0.164
	sig.（bilateral）	0.872	0.889	0.415	0.197	0.104	0.009	0.287	0.419	0.277	0.886	0.975	0.854	0.512	0.665	0.732	0.35	0.127	0.082	0.612	0.113	0.856	0.394	0.624	0.822	0.089	0.768	0.71	0.413	0.45	0.178	0.233	0.018	0.16	0.268	0.87	0.741	0.443
	N	24	24	24	24	24	24	24	24	24	24	24	24	24	24	24	24	24	24	24	24	24	24	24	24	24	24	24	24	24	24	24	24	24	24	24	24	24
C1	Pearson correlation	-0.036	0.099	-.521**	-.426*	-0.174	-0.057	0.228	-0.001	-0.32	0.365	0.114	0.176	-0.355	-0.344	-0.309	-0.157	-0.144	0.059	0.094	-0.382	0.111	-0.34	0.012	-0.172	0.2	-0.052	0.179	0.008	0.247	0.015	0.091	-0.036	-0.148	-0.394	0.15	0.035	0.136
	sig.（bilateral）	0.868	0.646	0.009	0.038	0.415	0.792	0.283	0.995	0.127	0.08	0.596	0.411	0.089	0.1	0.141	0.463	0.503	0.786	0.661	0.065	0.607	0.104	0.955	0.421	0.348	0.81	0.402	0.97	0.245	0.943	0.672	0.869	0.489	0.057	0.483	0.869	0.527
	N	24	24	24	24	24	24	24	24	24	24	24	24	24	24	24	24	24	24	24	24	24	24	24	24	24	24	24	24	24	24	24	24	24	24	24	24	24
C2	Pearson correlation	0.19	-0.115	0.039	-0.261	-.477*	.708**	0.371	-0.146	0.189	0.252	-0.134	-.465*	-0.226	0.038	-0.107	0.011	0.258	.414*	0.205	0.315	-0.011	-0.037	0.232	0.165	-0.225	0.071	0.149	-0.047	-0.148	-0.358	.460*	-0.245	0.163	0.226	0.101	0.006	0.054
	sig.（bilateral）	0.374	0.594	0.855	0.218	0.019	0	0.074	0.495	0.376	0.235	0.533	0.022	0.289	0.86	0.619	0.959	0.224	0.045	0.338	0.134	0.958	0.865	0.276	0.441	0.291	0.74	0.488	0.829	0.489	0.085	0.024	0.248	0.447	0.289	0.638	0.979	0.801
	N	24	24	24	24	24	24	24	24	24	24	24	24	24	24	24	24	24	24	24	24	24	24	24	24	24	24	24	24	24	24	24	24	24	24	24	24	24
C3	Pearson correlation	0.213	0.193	0.029	-.441*	-.431*	.421*	.432*	0.164	0.214	-0.016	0.173	-0.198	-0.101	0.232	0.081	-0.003	.516**	.760**	0.031	-0.055	0.29	-0.243	0.178	0.122	-.472*	0.362	-0.126	-0.096	0.279	-0.13	0.145	-0.309	-0.096	-0.173	0.087	0.153	0.039
	sig.（bilateral）	0.319	0.365	0.893	0.031	0.035	0.04	0.035	0.443	0.314	0.94	0.419	0.354	0.638	0.275	0.707	0.987	0.01	0	0.886	0.798	0.17	0.253	0.405	0.571	0.02	0.082	0.556	0.656	0.187	0.545	0.499	0.142	0.656	0.42	0.685	0.476	0.855
	N	24	24	24	24	24	24	24	24	24	24	24	24	24	24	24	24	24	24	24	24	24	24	24	24	24	24	24	24	24	24	24	24	24	24	24	24	24
C4	Pearson correlation	0.021	0.162	-.442*	-0.394	-0.217	-0.046	0.24	-0.027	-0.154	0.35	0.104	0.067	-0.372	-0.249	-0.258	-0.199	-0.06	0.174	0.139	-0.375	0.186	-0.325	0.102	-0.216	0.063	-0.057	0.126	-0.017	0.227	0.05	0.157	-0.155	-0.194	-0.335	0.152	0.051	0.147
	sig.（bilateral）	0.921	0.448	0.03	0.057	0.308	0.833	0.258	0.9	0.472	0.093	0.63	0.757	0.073	0.241	0.224	0.351	0.781	0.415	0.517	0.071	0.383	0.122	0.636	0.311	0.768	0.79	0.557	0.935	0.287	0.815	0.463	0.471	0.364	0.109	0.479	0.814	0.493
	N	24	24	24	24	24	24	24	24	24	24	24	24	24	24	24	24	24	24	24	24	24	24	24	24	24	24	24	24	24	24	24	24	24	24	24	24	24
D1	Pearson correlation	0.086	-0.179	0.301	0.207	-0.12	.417*	0.026	-0.137	0.22	-0.114	-0.235	-0.316	0.124	0.155	0.079	0.134	0.135	0.033	-0.019	.498*	-0.18	0.249	0.049	0.159	-0.222	0.025	-0.129	-0.043	-0.322	-0.225	0.245	-0.097	0.238	.473*	-0.081	-0.105	-0.119
	sig.（bilateral）	0.69	0.404	0.153	0.331	0.577	0.043	0.904	0.524	0.302	0.597	0.268	0.133	0.564	0.47	0.712	0.531	0.53	0.88	0.931	0.013	0.4	0.241	0.82	0.457	0.298	0.907	0.548	0.841	0.125	0.29	0.249	0.652	0.262	0.02	0.708	0.625	0.58
	N	24	24	24	24	24	24	24	24	24	24	24	24	24	24	24	24	24	24	24	24	24	24	24	24	24	24	24	24	24	24	24	24	24	24	24	24	24
D2	Pearson correlation	0.084	-0.186	0.328	0.255	-0.086	0.325	-0.026	-0.155	0.209	-0.158	-0.246	-0.295	0.154	0.158	0.109	0.117	0.117	-0.023	-0.012	.475*	-0.184	0.247	0.057	0.145	-0.237	0.019	-0.145	-0.034	-0.31	-0.196	0.197	-0.09	0.243	.503*	-0.082	-0.111	-0.123
	sig.（bilateral）	0.695	0.385	0.118	0.228	0.689	0.121	0.902	0.468	0.327	0.462	0.247	0.162	0.473	0.462	0.613	0.587	0.587	0.915	0.957	0.019	0.39	0.245	0.791	0.498	0.265	0.929	0.499	0.874	0.14	0.359	0.356	0.677	0.252	0.012	0.703	0.605	0.566
	N	24	24	24	24	24	24	24	24	24	24	24	24	24	24	24	24	24	24	24	24	24	24	24	24	24	24	24	24	24	24	24	24	24	24	24	24	24
D3	Pearson correlation	-0.051	0.091	-0.404	-0.309	-0.131	-0.219	0.248	0.083	-0.268	0.375	0.084	0.129	-0.195	-0.186	-0.236	-0.188	0.077	0.154	0.228	-.511*	0.154	-0.255	0.081	0.045	-0.005	0.179	0.174	-0.226	.440*	-0.036	-0.037	-0.178	-0.266	-0.197	0.342	-0.009	0.136
	sig.（bilateral）	0.812	0.674	0.05	0.142	0.542	0.304	0.243	0.698	0.206	0.071	0.698	0.547	0.361	0.384	0.266	0.379	0.722	0.472	0.283	0.011	0.471	0.23	0.706	0.836	0.982	0.404	0.415	0.288	0.031	0.869	0.864	0.406	0.21	0.356	0.101	0.966	0.526
	N	24	24	24	24	24	24	24	24	24	24	24	24	24	24	24	24	24	24	24	24	24	24	24	24	24	24	24	24	24	24	24	24	24	24	24	24	24
E1	Pearson correlation	0.045	0.156	-0.341	-.443*	-0.309	0.105	0.347	-0.093	0.018	.475*	0.088	-0.095	-0.4	-0.188	-0.202	-0.257	0.027	0.286	0.306	-0.278	0.195	-0.359	0.222	-0.212	-0.068	-0.053	0.156	-0.07	0.087	-0.111	0.326	-0.292	-0.207	-0.15	0.214	0.086	0.137
	sig.（bilateral）	0.834	0.467	0.103	0.03	0.141	0.626	0.097	0.664	0.934	0.019	0.684	0.658	0.053	0.38	0.345	0.225	0.9	0.176	0.146	0.188	0.36	0.085	0.297	0.32	0.754	0.806	0.466	0.744	0.684	0.605	0.12	0.167	0.333	0.484	0.315	0.69	0.522
	N	24	24	24	24	24	24	24	24	24	24	24	24	24	24	24	24	24	24	24	24	24	24	24	24	24	24	24	24	24	24	24	24	24	24	24	24	24
E2	Pearson correlation	-0.027	-0.324	-0.331	0.067	-0.213	.415*	0.081	-0.252	-0.38	0.298	-.420*	-0.131	-0.175	-.444*	-.429*	0.132	-0.323	-0.351	-0.055	0.277	-0.358	0.197	-0.127	0.103	0.266	-0.156	0.057	-0.038	-0.238	-0.246	.413*	0.017	0.316	0.214	0.024	-0.346	-0.064
	sig.（bilateral）	0.9	0.122	0.114	0.754	0.317	0.044	0.708	0.235	0.067	0.157	0.041	0.543	0.413	0.03	0.036	0.539	0.123	0.093	0.798	0.19	0.086	0.356	0.555	0.631	0.209	0.468	0.79	0.859	0.262	0.246	0.045	0.938	0.133	0.315	0.912	0.097	0.767
	N	24	24	24	24	24	24	24	24	24	24	24	24	24	24	24	24	24	24	24	24	24	24	24	24	24	24	24	24	24	24	24	24	24	24	24	24	24
E3	Pearson correlation	0.226	0.068	0.148	-0.298	-0.328	0.404	0.39	0.199	0.302	0.024	0.134	-0.276	0.008	0.348	0.095	0.035	.600**	.741**	0.125	0.025	0.266	-0.092	0.244	0.266	-.431*	0.37	0.017	-0.118	0.234	-0.204	0.093	-0.235	-0.142	0.006	0.149	0.173	0.038
	sig.（bilateral）	0.289	0.751	0.491	0.157	0.118	0.051	0.06	0.35	0.151	0.913	0.534	0.191	0.969	0.095	0.66	0.873	0.002	0	0.56	0.907	0.209	0.667	0.251	0.21	0.036	0.075	0.938	0.584	0.272	0.34	0.667	0.27	0.507	0.976	0.488	0.42	0.861
	N	24	24	24	24	24	24	24	24	24	24	24	24	24	24	24	24	24	24	24	24	24	24	24	24	24	24	24	24	24	24	24	24	24	24	24	24	24
F1	Pearson correlation	0.098	-0.154	.553**	.478*	0.304	-0.104	-0.201	0.095	0.313	-0.223	-0.132	-0.195	.463*	0.373	0.354	0.198	0.137	-0.127	0.059	0.281	-0.093	0.291	0.037	0.264	-0.193	0.073	-0.135	-0.082	-0.286	-0.17	-0.109	0.134	-0.019	.539**	-0.08	0	-0.173
	sig.（bilateral）	0.649	0.472	0.005	0.018	0.148	0.628	0.347	0.66	0.136	0.294	0.537	0.361	0.023	0.073	0.09	0.354	0.523	0.554	0.786	0.183	0.667	0.168	0.862	0.213	0.365	0.736	0.528	0.702	0.176	0.426	0.611	0.533	0.93	0.007	0.709	0.997	0.418
	N	24	24	24	24	24	24	24	24	24	24	24	24	24	24	24	24	24	24	24	24	24	24	24	24	24	24	24	24	24	24	24	24	24	24	24	24	24
F2	Pearson correlation	0.112	-0.167	.525**	0.402	0.208	0.096	-0.152	0.067	0.325	-0.214	-0.136	-0.242	0.402	0.316	0.327	0.246	0.097	-0.106	-0.012	.416*	-0.139	0.309	0.047	0.231	-0.122	-0.004	-0.144	0.045	-0.37	-0.175	0	0.174	0.054	.476*	-0.136	0.018	-0.197
	sig.（bilateral）	0.604	0.436	0.008	0.052	0.329	0.655	0.478	0.756	0.121	0.316	0.526	0.254	0.052	0.133	0.119	0.246	0.652	0.624	0.956	0.043	0.516	0.142	0.827	0.278	0.57	0.984	0.502	0.836	0.075	0.412	1	0.415	0.803	0.019	0.527	0.932	0.356
	N	24	24	24	24	24	24	24	24	24	24	24	24	24	24	24	24	24	24	24	24	24	24	24	24	24	24	24	24	24	24	24	24	24	24	24	24	24
G1	Pearson correlation	-0.149	-0.097	-.414*	0.177	0.24	-0.401	-0.288	-0.085	-.476*	-0.023	-0.035	0.271	-0.098	-0.263	-0.381	0.06	-0.368	-0.366	-0.223	-0.261	-0.079	0.154	-0.18	0.097	.420*	0.122	0.182	-0.035	0.364	.507*	-0.342	0.175	0.014	-0.32	0.022	-0.286	0.305
	sig.（bilateral）	0.488	0.652	0.044	0.408	0.259	0.052	0.172	0.692	0.019	0.916	0.872	0.2	0.648	0.214	0.066	0.782	0.076	0.078	0.296	0.218	0.715	0.473	0.399	0.651	0.041	0.571	0.395	0.871	0.08	0.011	0.102	0.413	0.95	0.128	0.92	0.175	0.147
	N	24	24	24	24	24	24	24	24	24	24	24	24	24	24	24	24	24	24	24	24	24	24	24	24	24	24	24	24	24	24	24	24	24	24	24	24	24
G2	Pearson correlation	-0.122	0.028	-.485*	-0.263	-0.402	.444*	0.083	-.443*	-0.275	-0.123	-0.132	0.032	-.405*	-0.274	-.515**	-0.052	-0.106	0.097	-0.397	0.259	-0.135	-0.048	-0.13	-0.245	0.099	0.141	-0.033	0.294	-0.046	0.119	0.185	-0.159	0.169	-0.3	-0.282	-0.152	0.125
	sig.（bilateral）	0.57	0.898	0.016	0.214	0.051	0.03	0.699	0.03	0.194	0.566	0.537	0.881	0.05	0.196	0.01	0.811	0.623	0.653	0.055	0.222	0.53	0.825	0.544	0.249	0.646	0.513	0.88	0.163	0.83	0.579	0.386	0.459	0.431	0.154	0.183	0.479	0.562
	N	24	24	24	24	24	24	24	24	24	24	24	24	24	24	24	24	24	24	24	24	24	24	24	24	24	24	24	24	24	24	24	24	24	24	24	24	24
P._fermentans	Pearson correlation	0.129	0.249	0.008	-.493*	-.474*	.769**	.436*	0.082	0.291	-0.137	0.171	-0.155	-0.241	0.229	0.026	0.069	.432*	.772**	-0.237	0.25	0.209	-0.186	0.004	-0.056	-0.353	0.154	-0.177	0.067	0	-0.041	0.301	-0.296	0.101	-0.311	-0.136	0.16	0.061
	sig.（bilateral）	0.549	0.24	0.97	0.014	0.019	0	0.033	0.704	0.167	0.522	0.424	0.468	0.257	0.281	0.902	0.75	0.035	0	0.264	0.239	0.327	0.384	0.984	0.794	0.091	0.472	0.408	0.758	0.998	0.851	0.153	0.16	0.639	0.139	0.527	0.454	0.778
	N	24	24	24	24	24	24	24	24	24	24	24	24	24	24	24	24	24	24	24	24	24	24	24	24	24	24	24	24	24	24	24	24	24	24	24	24	24
A._ruber	Pearson correlation	.492*	0.047	0.362	.494*	.565**	0.021	0.051	.717**	0.209	-0.247	0.122	-0.115	.439*	.623**	0.187	.754**	0.362	0.236	-0.24	-0.102	0.12	0.388	0.057	.618**	0.105	-0.036	-0.036	-0.199	0.273	0.244	-0.297	.466*	-0.161	-0.177	0.215	0.094	0.329
	sig.（bilateral）	0.015	0.828	0.082	0.014	0.004	0.924	0.813	0	0.327	0.244	0.57	0.594	0.032	0.001	0.382	0	0.082	0.268	0.259	0.637	0.577	0.061	0.79	0.001	0.625	0.868	0.869	0.35	0.197	0.251	0.159	0.022	0.453	0.407	0.314	0.663	0.117
	N	24	24	24	24	24	24	24	24	24	24	24	24	24	24	24	24	24	24	24	24	24	24	24	24	24	24	24	24	24	24	24	24	24	24	24	24	24
T._aurantiacus	Pearson correlation	0.403	0.115	.567**	.477*	.593**	0.017	0.021	.815**	.532**	-0.265	0.205	-0.091	.602**	.712**	0.391	.621**	.473*	0.374	-0.176	0.018	0.252	.439*	0.192	.531**	0.059	-0.06	-0.182	-0.166	0.128	0.305	-0.245	0.336	-0.208	-0.153	0.244	0.163	0.058
	sig.（bilateral）	0.051	0.591	0.004	0.018	0.002	0.939	0.924	0	0.007	0.21	0.336	0.672	0.002	0	0.059	0.001	0.02	0.072	0.412	0.933	0.235	0.032	0.369	0.008	0.785	0.781	0.395	0.438	0.551	0.148	0.249	0.108	0.329	0.476	0.25	0.447	0.787
	N	24	24	24	24	24	24	24	24	24	24	24	24	24	24	24	24	24	24	24	24	24	24	24	24	24	24	24	24	24	24	24	24	24	24	24	24	24
H._burtonii	Pearson correlation	1	-0.107	0.271	0.351	0.136	0.057	0.186	0.223	0.053	-0.368	-0.003	-0.373	0.255	0.356	0.148	0.342	0.268	0.098	0.081	0.096	0.082	-0.027	0.38	0.344	-0.09	-0.146	-0.004	-0.175	0.061	0.03	-0.153	0.139	0.385	0.041	0.248	0.234	0.044
	sig.（bilateral）		0.62	0.2	0.093	0.526	0.791	0.385	0.295	0.804	0.077	0.989	0.073	0.229	0.088	0.491	0.102	0.206	0.649	0.705	0.654	0.702	0.902	0.067	0.1	0.674	0.497	0.985	0.413	0.778	0.89	0.476	0.517	0.063	0.849	0.243	0.27	0.837
	N	24	24	24	24	24	24	24	24	24	24	24	24	24	24	24	24	24	24	24	24	24	24	24	24	24	24	24	24	24	24	24	24	24	24	24	24	24
P._mandshurica	Pearson correlation	-0.107	1	0.097	-0.264	-0.029	0.134	0.299	0.109	0.244	-0.205	.447*	0.039	-0.235	0.268	0.157	-0.078	0.271	0.286	-0.248	0.044	-0.106	-0.18	-0.097	-0.26	-0.246	-0.133	-0.327	-0.173	0.128	0.125	-0.066	-0.221	-0.123	-0.203	-0.066	.521**	-0.064
	sig.（bilateral）	0.62		0.652	0.213	0.891	0.533	0.155	0.611	0.251	0.336	0.029	0.855	0.268	0.206	0.463	0.717	0.2	0.176	0.243	0.839	0.622	0.401	0.65	0.22	0.246	0.536	0.119	0.42	0.55	0.561	0.759	0.298	0.567	0.342	0.761	0.009	0.765
	N	24	24	24	24	24	24	24	24	24	24	24	24	24	24	24	24	24	24	24	24	24	24	24	24	24	24	24	24	24	24	24	24	24	24	24	24	24
C._tropicalis	Pearson correlation	0.271	0.097	1	.437*	.442*	-0.063	-0.28	0.313	.659**	-0.152	0.116	-0.303	.465*	.581**	.758**	0.27	0.185	0.054	0.293	-0.041	-0.044	0.129	0.296	0.293	-0.179	-0.11	-0.133	-0.169	-0.175	-0.119	-0.123	0.157	-0.003	0.251	0.093	0.169	0.055
	sig.（bilateral）	0.2	0.652		0.033	0.031	0.771	0.184	0.136	0	0.48	0.588	0.15	0.022	0.003	0	0.202	0.388	0.802	0.165	0.849	0.836	0.547	0.16	0.165	0.402	0.61	0.534	0.431	0.412	0.58	0.566	0.465	0.989	0.237	0.666	0.429	0.798
	N	24	24	24	24	24	24	24	24	24	24	24	24	24	24	24	24	24	24	24	24	24	24	24	24	24	24	24	24	24	24	24	24	24	24	24	24	24
R._arrhizus	Pearson correlation	0.351	-0.264	.437*	1	.665**	-0.35	-.427*	0.182	0.102	-0.127	-0.251	-0.215	.664**	0.258	0.211	.504*	-0.165	-0.393	0.124	-0.153	-0.023	.526**	0.107	.556**	0.169	0.06	-0.067	-0.271	-0.126	0.033	-0.218	0.21	-0.015	0.254	0.208	-0.317	0.115
	sig.（bilateral）	0.093	0.213	0.033		0	0.093	0.037	0.396	0.634	0.555	0.236	0.314	0	0.224	0.322	0.012	0.441	0.058	0.563	0.475	0.915	0.008	0.618	0.005	0.431	0.779	0.754	0.2	0.558	0.88	0.305	0.324	0.943	0.232	0.328	0.131	0.593
	N	24	24	24	24	24	24	24	24	24	24	24	24	24	24	24	24	24	24	24	24	24	24	24	24	24	24	24	24	24	24	24	24	24	24	24	24	24
A._flavus	Pearson correlation	0.136	-0.029	.442*	.665**	1	-0.401	-0.203	.481*	0.198	0.002	0.229	0.24	.639**	.459*	0.25	.522**	-0.029	-0.327	-0.053	-0.066	-0.129	0.31	-0.02	.466*	0.279	0.012	-0.075	-0.34	-0.2	0.149	-0.31	0.325	-0.136	0.137	0.325	0.063	0.135
	sig.（bilateral）	0.526	0.891	0.031	0		0.052	0.341	0.017	0.353	0.991	0.282	0.259	0.001	0.024	0.239	0.009	0.892	0.118	0.807	0.758	0.549	0.14	0.927	0.022	0.186	0.954	0.728	0.104	0.349	0.488	0.14	0.121	0.528	0.525	0.121	0.772	0.53
	N	24	24	24	24	24	24	24	24	24	24	24	24	24	24	24	24	24	24	24	24	24	24	24	24	24	24	24	24	24	24	24	24	24	24	24	24	24
P._membranifaciens	Pearson correlation	0.057	0.134	-0.063	-0.35	-0.401	1	.531**	0.155	0.192	0.028	0.107	-0.273	-0.173	0.076	-0.089	0.246	0.306	.505*	-0.253	.436*	-0.134	0.146	0.058	-0.057	0.005	-0.138	-0.193	0.145	-0.094	-0.205	.429*	-0.004	0.024	-0.2	-0.025	0.11	-0.039
	sig.（bilateral）	0.791	0.533	0.771	0.093	0.052		0.008	0.469	0.369	0.896	0.617	0.196	0.418	0.724	0.678	0.247	0.146	0.012	0.233	0.033	0.534	0.497	0.788	0.793	0.983	0.52	0.365	0.498	0.661	0.336	0.036	0.986	0.91	0.35	0.908	0.607	0.855
	N	24	24	24	24	24	24	24	24	24	24	24	24	24	24	24	24	24	24	24	24	24	24	24	24	24	24	24	24	24	24	24	24	24	24	24	24	24
O._brassicae	Pearson correlation	0.186	0.299	-0.28	-.427*	-0.203	.531**	1	0.275	0.09	0.088	0.358	-0.058	-0.114	0.258	-0.1	0.045	.578**	.437*	-0.129	0.298	-0.124	-0.129	0.156	-0.189	-0.187	-0.217	-0.178	-0.097	-0.05	-0.173	0.249	-0.215	-0.146	0.004	.461*	.470*	-0.055
	sig.（bilateral）	0.385	0.155	0.184	0.037	0.341	0.008		0.193	0.675	0.684	0.086	0.786	0.595	0.223	0.641	0.836	0.003	0.033	0.547	0.158	0.563	0.55	0.466	0.377	0.382	0.308	0.405	0.653	0.818	0.42	0.24	0.314	0.495	0.985	0.023	0.021	0.798
	N	24	24	24	24	24	24	24	24	24	24	24	24	24	24	24	24	24	24	24	24	24	24	24	24	24	24	24	24	24	24	24	24	24	24	24	24	24
L._ramosa	Pearson correlation	0.223	0.109	0.313	0.182	.481*	0.155	0.275	1	0.347	-0.103	0.14	0.155	.574**	.526**	0.285	.551**	.488*	0.397	-0.258	-0.054	0.211	0.322	0.001	0.353	0.178	-0.147	-0.37	-0.233	0.077	0.116	-0.068	0.333	-0.253	-0.281	0.289	0.089	-0.119
	sig.（bilateral）	0.295	0.611	0.136	0.396	0.017	0.469	0.193		0.097	0.633	0.513	0.47	0.003	0.008	0.177	0.005	0.015	0.055	0.223	0.803	0.322	0.125	0.995	0.091	0.406	0.494	0.075	0.273	0.721	0.591	0.754	0.112	0.232	0.183	0.17	0.679	0.579
	N	24	24	24	24	24	24	24	24	24	24	24	24	24	24	24	24	24	24	24	24	24	24	24	24	24	24	24	24	24	24	24	24	24	24	24	24	24
M._circinelloides	Pearson correlation	0.053	0.244	.659**	0.102	0.198	0.192	0.09	0.347	1	0.116	0.202	-0.283	0.207	.568**	.518**	0.039	0.38	.446*	0.257	0.268	0.237	0.244	.413*	-0.025	-0.178	-0.29	-0.112	-0.086	-0.28	0.075	0.264	-0.094	-0.27	0.266	0.138	0.282	-0.006
	sig.（bilateral）	0.804	0.251	0	0.634	0.353	0.369	0.675	0.097		0.59	0.343	0.18	0.333	0.004	0.009	0.856	0.067	0.029	0.226	0.205	0.265	0.251	0.045	0.908	0.405	0.17	0.603	0.689	0.185	0.728	0.212	0.661	0.202	0.209	0.519	0.182	0.977
	N	24	24	24	24	24	24	24	24	24	24	24	24	24	24	24	24	24	24	24	24	24	24	24	24	24	24	24	24	24	24	24	24	24	24	24	24	24
F._solani	Pearson correlation	-0.368	-0.205	-0.152	-0.127	0.002	0.028	0.088	-0.103	0.116	1	-0.082	-0.084	-0.137	-0.309	-0.266	-0.137	-0.275	-0.23	0.403	-0.049	-0.149	0.126	0.108	-0.019	0.182	-0.076	0.202	-0.058	-0.345	-0.315	.654**	-0.053	-0.268	.412*	0.334	-0.143	0.055
	sig.（bilateral）	0.077	0.336	0.48	0.555	0.991	0.896	0.684	0.633	0.59		0.702	0.695	0.522	0.142	0.209	0.523	0.193	0.279	0.051	0.822	0.487	0.558	0.614	0.931	0.394	0.723	0.343	0.789	0.099	0.134	0.001	0.804	0.205	0.046	0.111	0.504	0.798
	N	24	24	24	24	24	24	24	24	24	24	24	24	24	24	24	24	24	24	24	24	24	24	24	24	24	24	24	24	24	24	24	24	24	24	24	24	24
M._tassiana	Pearson correlation	-0.003	.447*	0.116	-0.251	0.229	0.107	0.358	0.14	0.202	-0.082	1	0.15	-0.075	.417*	0.077	-0.032	0.297	0.109	-0.256	0.281	-0.303	0.011	-0.024	-0.185	-0.085	-0.011	0.023	0.053	0.07	0.192	-0.213	0.065	0.036	-0.093	0.222	.806**	0.082
	sig.（bilateral）	0.989	0.029	0.588	0.236	0.282	0.617	0.086	0.513	0.343	0.702		0.485	0.729	0.043	0.721	0.884	0.159	0.611	0.228	0.184	0.151	0.959	0.912	0.388	0.693	0.96	0.916	0.804	0.744	0.37	0.317	0.762	0.866	0.666	0.296	0	0.703
	N	24	24	24	24	24	24	24	24	24	24	24	24	24	24	24	24	24	24	24	24	24	24	24	24	24	24	24	24	24	24	24	24	24	24	24	24	24
B._atrogriseum	Pearson correlation	-0.373	0.039	-0.303	-0.215	0.24	-0.273	-0.058	0.155	-0.283	-0.084	0.15	1	0.071	-0.145	-0.109	-0.036	-0.033	-0.03	-0.346	-0.194	0.164	-0.311	-0.297	-0.084	0.097	0.089	-0.236	-0.027	0.086	0.254	-0.163	-0.22	0.054	-0.3	0.067	-0.04	-0.121
	sig.（bilateral）	0.073	0.855	0.15	0.314	0.259	0.196	0.786	0.47	0.18	0.695	0.485		0.741	0.499	0.613	0.868	0.88	0.89	0.098	0.364	0.444	0.139	0.158	0.695	0.651	0.678	0.267	0.901	0.689	0.231	0.448	0.301	0.803	0.154	0.755	0.853	0.574
	N	24	24	24	24	24	24	24	24	24	24	24	24	24	24	24	24	24	24	24	24	24	24	24	24	24	24	24	24	24	24	24	24	24	24	24	24	24
S._podzolica	Pearson correlation	0.255	-0.235	.465*	.664**	.639**	-0.173	-0.114	.574**	0.207	-0.137	-0.075	0.071	1	0.324	.458*	.529**	0.062	-0.119	0.034	-0.199	0.077	0.373	0.109	.428*	0.225	0.18	-.449*	-0.142	-0.256	-0.189	-0.154	0.229	-0.212	-0.042	0.306	-0.202	-0.18
	sig.（bilateral）	0.229	0.268	0.022	0	0.001	0.418	0.595	0.003	0.333	0.522	0.729	0.741		0.122	0.024	0.008	0.774	0.58	0.874	0.352	0.722	0.072	0.612	0.037	0.29	0.4	0.028	0.507	0.227	0.376	0.472	0.282	0.32	0.844	0.145	0.344	0.4
	N	24	24	24	24	24	24	24	24	24	24	24	24	24	24	24	24	24	24	24	24	24	24	24	24	24	24	24	24	24	24	24	24	24	24	24	24	24
T._dohaense	Pearson correlation	0.356	0.268	.581**	0.258	.459*	0.076	0.258	.526**	.568**	-0.309	.417*	-0.145	0.324	1	0.345	0.316	.719**	.456*	-0.168	0.089	0.021	0.236	0.104	0.273	-0.25	0.025	-0.084	-0.228	0.017	0.182	-0.296	0.062	-0.156	0.107	0.254	.472*	0.266
	sig.（bilateral）	0.088	0.206	0.003	0.224	0.024	0.724	0.223	0.008	0.004	0.142	0.043	0.499	0.122		0.099	0.133	0	0.025	0.432	0.679	0.924	0.267	0.628	0.196	0.239	0.907	0.698	0.284	0.938	0.393	0.16	0.773	0.468	0.619	0.232	0.02	0.209
	N	24	24	24	24	24	24	24	24	24	24	24	24	24	24	24	24	24	24	24	24	24	24	24	24	24	24	24	24	24	24	24	24	24	24	24	24	24
H._nigrescens	Pearson correlation	0.148	0.157	.758**	0.211	0.25	-0.089	-0.1	0.285	.518**	-0.266	0.077	-0.109	.458*	0.345	1	0.184	0.048	0.104	0.384	-0.239	0.166	-0.208	0.259	0.033	-0.23	-0.192	-0.274	-0.069	-0.154	-0.252	-0.165	-0.006	-0.195	0.023	0.012	0.093	0.002
	sig.（bilateral）	0.491	0.463	0	0.322	0.239	0.678	0.641	0.177	0.009	0.209	0.721	0.613	0.024	0.099		0.388	0.823	0.63	0.064	0.261	0.439	0.328	0.222	0.877	0.279	0.369	0.195	0.75	0.471	0.235	0.442	0.978	0.362	0.915	0.957	0.665	0.993
	N	24	24	24	24	24	24	24	24	24	24	24	24	24	24	24	24	24	24	24	24	24	24	24	24	24	24	24	24	24	24	24	24	24	24	24	24	24
R._pusillus	Pearson correlation	0.342	-0.078	0.27	.504*	.522**	0.246	0.045	.551**	0.039	-0.137	-0.032	-0.036	.529**	0.316	0.184	1	0.036	0.044	-0.3	0.053	0.014	0.305	-0.062	.712**	0.082	0.105	-0.257	-0.128	-0.005	-0.026	-0.013	.451*	-0.132	-0.055	0.093	-0.171	0.264
	sig.（bilateral）	0.102	0.717	0.202	0.012	0.009	0.247	0.836	0.005	0.856	0.523	0.884	0.868	0.008	0.133	0.388		0.867	0.839	0.155	0.805	0.948	0.147	0.773	0	0.703	0.626	0.226	0.552	0.983	0.905	0.951	0.027	0.539	0.798	0.666	0.423	0.213
	N	24	24	24	24	24	24	24	24	24	24	24	24	24	24	24	24	24	24	24	24	24	24	24	24	24	24	24	24	24	24	24	24	24	24	24	24	24
T._pullulans	Pearson correlation	0.268	0.271	0.185	-0.165	-0.029	0.306	.578**	.488*	0.38	-0.275	0.297	-0.033	0.062	.719**	0.048	0.036	1	.753**	-0.204	0.157	0.09	0.074	0.259	0.091	-0.334	-0.051	-0.128	-0.153	0.286	0.147	-0.161	-0.207	-0.137	-0.02	0.383	.465*	-0.078
	sig.（bilateral）	0.206	0.2	0.388	0.441	0.892	0.146	0.003	0.015	0.067	0.193	0.159	0.88	0.774	0	0.823	0.867		0	0.339	0.464	0.676	0.73	0.221	0.672	0.111	0.814	0.552	0.474	0.176	0.493	0.451	0.331	0.523	0.926	0.064	0.022	0.717
	N	24	24	24	24	24	24	24	24	24	24	24	24	24	24	24	24	24	24	24	24	24	24	24	24	24	24	24	24	24	24	24	24	24	24	24	24	24
C._ethanolica	Pearson correlation	0.098	0.286	0.054	-0.393	-0.327	.505*	.437*	0.397	.446*	-0.23	0.109	-0.03	-0.119	.456*	0.104	0.044	.753**	1	-0.169	0.071	.494*	-0.081	0.16	0.023	-0.366	0.038	-0.149	-0.025	0.301	0.157	0.065	-0.279	-0.226	-0.267	-0.003	0.172	0.033
	sig.（bilateral）	0.649	0.176	0.802	0.058	0.118	0.012	0.033	0.055	0.029	0.279	0.611	0.89	0.58	0.025	0.63	0.839	0		0.431	0.74	0.014	0.705	0.455	0.914	0.079	0.862	0.486	0.906	0.153	0.463	0.761	0.187	0.288	0.206	0.987	0.421	0.877
	N	24	24	24	24	24	24	24	24	24	24	24	24	24	24	24	24	24	24	24	24	24	24	24	24	24	24	24	24	24	24	24	24	24	24	24	24	24
P._candolleana	Pearson correlation	0.081	-0.248	0.293	0.124	-0.053	-0.253	-0.129	-0.258	0.257	0.403	-0.256	-0.346	0.034	-0.168	0.384	-0.3	-0.204	-0.169	1	-0.267	0.143	-0.211	.591**	0.002	-0.019	-0.228	0.38	-0.164	-0.095	-.445*	0.123	-0.154	-0.158	.493*	0.279	-0.107	0.133
	sig.（bilateral）	0.705	0.243	0.165	0.563	0.807	0.233	0.547	0.223	0.226	0.051	0.228	0.098	0.874	0.432	0.064	0.155	0.339	0.431		0.207	0.505	0.323	0.002	0.994	0.931	0.283	0.067	0.444	0.658	0.03	0.566	0.472	0.461	0.014	0.187	0.618	0.534
	N	24	24	24	24	24	24	24	24	24	24	24	24	24	24	24	24	24	24	24	24	24	24	24	24	24	24	24	24	24	24	24	24	24	24	24	24	24
D._geotrichum	Pearson correlation	0.096	0.044	-0.041	-0.153	-0.066	.436*	0.298	-0.054	0.268	-0.049	0.281	-0.194	-0.199	0.089	-0.239	0.053	0.157	0.071	-0.267	1	-0.215	0.265	0.14	-0.043	0.026	-0.215	0.138	0.122	-0.202	0.267	0.216	0.158	0.283	0.276	-0.05	0.384	-0.169
	sig.（bilateral）	0.654	0.839	0.849	0.475	0.758	0.033	0.158	0.803	0.205	0.822	0.184	0.364	0.352	0.679	0.261	0.805	0.464	0.74	0.207		0.314	0.211	0.513	0.844	0.903	0.313	0.52	0.571	0.344	0.208	0.312	0.462	0.18	0.192	0.817	0.064	0.429
	N	24	24	24	24	24	24	24	24	24	24	24	24	24	24	24	24	24	24	24	24	24	24	24	24	24	24	24	24	24	24	24	24	24	24	24	24	24
M._alpina	Pearson correlation	0.082	-0.106	-0.044	-0.023	-0.129	-0.134	-0.124	0.211	0.237	-0.149	-0.303	0.164	0.077	0.021	0.166	0.014	0.09	.494*	0.143	-0.215	1	-0.191	0.06	0.09	-0.169	-0.053	0.045	0.081	0.088	0.258	0.097	-0.156	-0.085	-0.157	-0.147	-0.277	0.127
	sig.（bilateral）	0.702	0.622	0.836	0.915	0.549	0.534	0.563	0.322	0.265	0.487	0.151	0.444	0.722	0.924	0.439	0.948	0.676	0.014	0.505	0.314		0.37	0.781	0.675	0.43	0.805	0.835	0.706	0.684	0.224	0.652	0.467	0.692	0.463	0.493	0.191	0.554
	N	24	24	24	24	24	24	24	24	24	24	24	24	24	24	24	24	24	24	24	24	24	24	24	24	24	24	24	24	24	24	24	24	24	24	24	24	24
P._flavescens	Pearson correlation	-0.027	-0.18	0.129	.526**	0.31	0.146	-0.129	0.322	0.244	0.126	0.011	-0.311	0.373	0.236	-0.208	0.305	0.074	-0.081	-0.211	0.265	-0.191	1	-0.017	0.303	.416*	0.073	-0.006	-0.041	0.006	0.199	0.029	0.381	-0.162	0.081	0.12	-0.133	-0.005
	sig.（bilateral）	0.902	0.401	0.547	0.008	0.14	0.497	0.55	0.125	0.251	0.558	0.959	0.139	0.072	0.267	0.328	0.147	0.73	0.705	0.323	0.211	0.37		0.938	0.15	0.043	0.734	0.978	0.849	0.978	0.351	0.895	0.066	0.45	0.708	0.576	0.536	0.982
	N	24	24	24	24	24	24	24	24	24	24	24	24	24	24	24	24	24	24	24	24	24	24	24	24	24	24	24	24	24	24	24	24	24	24	24	24	24
M._elongata	Pearson correlation	0.38	-0.097	0.296	0.107	-0.02	0.058	0.156	0.001	.413*	0.108	-0.024	-0.297	0.109	0.104	0.259	-0.062	0.259	0.16	.591**	0.14	0.06	-0.017	1	0.13	0.087	-0.388	0.16	0.08	0.072	-0.001	0.015	-0.131	-0.129	0.329	.520**	0.227	-0.122
	sig.（bilateral）	0.067	0.65	0.16	0.618	0.927	0.788	0.466	0.995	0.045	0.614	0.912	0.158	0.612	0.628	0.222	0.773	0.221	0.455	0.002	0.513	0.781	0.938		0.544	0.685	0.061	0.454	0.709	0.737	0.995	0.945	0.54	0.548	0.116	0.009	0.286	0.569
	N	24	24	24	24	24	24	24	24	24	24	24	24	24	24	24	24	24	24	24	24	24	24	24	24	24	24	24	24	24	24	24	24	24	24	24	24	24
W._anomalus	Pearson correlation	0.344	-0.26	0.293	.556**	.466*	-0.057	-0.189	0.353	-0.025	-0.019	-0.185	-0.084	.428*	0.273	0.033	.712**	0.091	0.023	0.002	-0.043	0.09	0.303	0.13	1	0.051	0.336	0.146	-0.341	0.266	0.118	-0.222	0.249	0.026	0.176	0.258	-0.262	0.297
	sig.（bilateral）	0.1	0.22	0.165	0.005	0.022	0.793	0.377	0.091	0.908	0.931	0.388	0.695	0.037	0.196	0.877	0	0.672	0.914	0.994	0.844	0.675	0.15	0.544		0.812	0.108	0.496	0.103	0.209	0.583	0.297	0.242	0.906	0.41	0.223	0.217	0.158
	N	24	24	24	24	24	24	24	24	24	24	24	24	24	24	24	24	24	24	24	24	24	24	24	24	24	24	24	24	24	24	24	24	24	24	24	24	24
G._baccata	Pearson correlation	-0.09	-0.246	-0.179	0.169	0.279	0.005	-0.187	0.178	-0.178	0.182	-0.085	0.097	0.225	-0.25	-0.23	0.082	-0.334	-0.366	-0.019	0.026	-0.169	.416*	0.087	0.051	1	-0.219	0.184	0.249	-0.123	0.116	-0.136	.508*	-0.065	-0.318	0.074	-0.108	-0.131
	sig.（bilateral）	0.674	0.246	0.402	0.431	0.186	0.983	0.382	0.406	0.405	0.394	0.693	0.651	0.29	0.239	0.279	0.703	0.111	0.079	0.931	0.903	0.43	0.043	0.685	0.812		0.303	0.389	0.241	0.566	0.589	0.525	0.011	0.764	0.131	0.732	0.615	0.543
	N	24	24	24	24	24	24	24	24	24	24	24	24	24	24	24	24	24	24	24	24	24	24	24	24	24	24	24	24	24	24	24	24	24	24	24	24	24
M._racemosus	Pearson correlation	-0.146	-0.133	-0.11	0.06	0.012	-0.138	-0.217	-0.147	-0.29	-0.076	-0.011	0.089	0.18	0.025	-0.192	0.105	-0.051	0.038	-0.228	-0.215	-0.053	0.073	-0.388	0.336	-0.219	1	-0.102	-0.201	0.216	-0.099	-0.222	-0.089	-0.083	-0.096	-0.224	-0.31	0.181
	sig.（bilateral）	0.497	0.536	0.61	0.779	0.954	0.52	0.308	0.494	0.17	0.723	0.96	0.678	0.4	0.907	0.369	0.626	0.814	0.862	0.283	0.313	0.805	0.734	0.061	0.108	0.303		0.635	0.346	0.311	0.645	0.297	0.678	0.699	0.654	0.294	0.141	0.397
	N	24	24	24	24	24	24	24	24	24	24	24	24	24	24	24	24	24	24	24	24	24	24	24	24	24	24	24	24	24	24	24	24	24	24	24	24	24
P._oratosquillae	Pearson correlation	-0.004	-0.327	-0.133	-0.067	-0.075	-0.193	-0.178	-0.37	-0.112	0.202	0.023	-0.236	-.449*	-0.084	-0.274	-0.257	-0.128	-0.149	0.38	0.138	0.045	-0.006	0.16	0.146	0.184	-0.102	1	0.111	0.214	0.163	-0.232	0.224	0.136	0.269	-0.002	0.129	.443*
	sig.（bilateral）	0.985	0.119	0.534	0.754	0.728	0.365	0.405	0.075	0.603	0.343	0.916	0.267	0.028	0.698	0.195	0.226	0.552	0.486	0.067	0.52	0.835	0.978	0.454	0.496	0.389	0.635		0.606	0.316	0.447	0.275	0.293	0.526	0.204	0.994	0.547	0.03
	N	24	24	24	24	24	24	24	24	24	24	24	24	24	24	24	24	24	24	24	24	24	24	24	24	24	24	24	24	24	24	24	24	24	24	24	24	24
S._filum	Pearson correlation	-0.175	-0.173	-0.169	-0.271	-0.34	0.145	-0.097	-0.233	-0.086	-0.058	0.053	-0.027	-0.142	-0.228	-0.069	-0.128	-0.153	-0.025	-0.164	0.122	0.081	-0.041	0.08	-0.341	0.249	-0.201	0.111	1	-0.213	0.081	0.071	0.288	-0.099	-0.23	-0.277	0.148	-0.148
	sig.（bilateral）	0.413	0.42	0.431	0.2	0.104	0.498	0.653	0.273	0.689	0.789	0.804	0.901	0.507	0.284	0.75	0.552	0.474	0.906	0.444	0.571	0.706	0.849	0.709	0.103	0.241	0.346	0.606		0.319	0.708	0.743	0.172	0.646	0.279	0.19	0.491	0.49
	N	24	24	24	24	24	24	24	24	24	24	24	24	24	24	24	24	24	24	24	24	24	24	24	24	24	24	24	24	24	24	24	24	24	24	24	24	24
F._magnum	Pearson correlation	0.061	0.128	-0.175	-0.126	-0.2	-0.094	-0.05	0.077	-0.28	-0.345	0.07	0.086	-0.256	0.017	-0.154	-0.005	0.286	0.301	-0.095	-0.202	0.088	0.006	0.072	0.266	-0.123	0.216	0.214	-0.213	1	0.319	-.532**	0.024	-0.007	-0.223	-0.026	0.01	0.211
	sig.（bilateral）	0.778	0.55	0.412	0.558	0.349	0.661	0.818	0.721	0.185	0.099	0.744	0.689	0.227	0.938	0.471	0.983	0.176	0.153	0.658	0.344	0.684	0.978	0.737	0.209	0.566	0.311	0.316	0.319		0.128	0.007	0.913	0.975	0.294	0.903	0.964	0.322
	N	24	24	24	24	24	24	24	24	24	24	24	24	24	24	24	24	24	24	24	24	24	24	24	24	24	24	24	24	24	24	24	24	24	24	24	24	24
A._fumigatus	Pearson correlation	0.03	0.125	-0.119	0.033	0.149	-0.205	-0.173	0.116	0.075	-0.315	0.192	0.254	-0.189	0.182	-0.252	-0.026	0.147	0.157	-.445*	0.267	0.258	0.199	-0.001	0.118	0.116	-0.099	0.163	0.081	0.319	1	-0.304	-0.007	0.268	-0.204	-0.014	0.131	0.067
	sig.（bilateral）	0.89	0.561	0.58	0.88	0.488	0.336	0.42	0.591	0.728	0.134	0.37	0.231	0.376	0.393	0.235	0.905	0.493	0.463	0.03	0.208	0.224	0.351	0.995	0.583	0.589	0.645	0.447	0.708	0.128		0.149	0.973	0.205	0.339	0.946	0.543	0.754
	N	24	24	24	24	24	24	24	24	24	24	24	24	24	24	24	24	24	24	24	24	24	24	24	24	24	24	24	24	24	24	24	24	24	24	24	24	24
C._curvatus	Pearson correlation	-0.153	-0.066	-0.123	-0.218	-0.31	.429*	0.249	-0.068	0.264	.654**	-0.213	-0.163	-0.154	-0.296	-0.165	-0.013	-0.161	0.065	0.123	0.216	0.097	0.029	0.015	-0.222	-0.136	-0.222	-0.232	0.071	-.532**	-0.304	1	-0.194	0	0.279	0.08	-0.193	-0.088
	sig.（bilateral）	0.476	0.759	0.566	0.305	0.14	0.036	0.24	0.754	0.212	0.001	0.317	0.448	0.472	0.16	0.442	0.951	0.451	0.761	0.566	0.312	0.652	0.895	0.945	0.297	0.525	0.297	0.275	0.743	0.007	0.149		0.365	0.998	0.186	0.71	0.365	0.682
	N	24	24	24	24	24	24	24	24	24	24	24	24	24	24	24	24	24	24	24	24	24	24	24	24	24	24	24	24	24	24	24	24	24	24	24	24	24
O._truncatum	Pearson correlation	0.139	-0.221	0.157	0.21	0.325	-0.004	-0.215	0.333	-0.094	-0.053	0.065	-0.22	0.229	0.062	-0.006	.451*	-0.207	-0.279	-0.154	0.158	-0.156	0.381	-0.131	0.249	.508*	-0.089	0.224	0.288	0.024	-0.007	-0.194	1	-0.088	-0.096	-0.264	0.06	0.148
	sig.（bilateral）	0.517	0.298	0.465	0.324	0.121	0.986	0.314	0.112	0.661	0.804	0.762	0.301	0.282	0.773	0.978	0.027	0.331	0.187	0.472	0.462	0.467	0.066	0.54	0.242	0.011	0.678	0.293	0.172	0.913	0.973	0.365		0.683	0.655	0.213	0.782	0.49
	N	24	24	24	24	24	24	24	24	24	24	24	24	24	24	24	24	24	24	24	24	24	24	24	24	24	24	24	24	24	24	24	24	24	24	24	24	24
L._fimeti	Pearson correlation	0.385	-0.123	-0.003	-0.015	-0.136	0.024	-0.146	-0.253	-0.27	-0.268	0.036	0.054	-0.212	-0.156	-0.195	-0.132	-0.137	-0.226	-0.158	0.283	-0.085	-0.162	-0.129	0.026	-0.065	-0.083	0.136	-0.099	-0.007	0.268	0	-0.088	1	-0.042	-0.012	0.083	-0.027
	sig.（bilateral）	0.063	0.567	0.989	0.943	0.528	0.91	0.495	0.232	0.202	0.205	0.866	0.803	0.32	0.468	0.362	0.539	0.523	0.288	0.461	0.18	0.692	0.45	0.548	0.906	0.764	0.699	0.526	0.646	0.975	0.205	0.998	0.683		0.845	0.955	0.7	0.899
	N	24	24	24	24	24	24	24	24	24	24	24	24	24	24	24	24	24	24	24	24	24	24	24	24	24	24	24	24	24	24	24	24	24	24	24	24	24
S._inaequale	Pearson correlation	0.041	-0.203	0.251	0.254	0.137	-0.2	0.004	-0.281	0.266	.412*	-0.093	-0.3	-0.042	0.107	0.023	-0.055	-0.02	-0.267	.493*	0.276	-0.157	0.081	0.329	0.176	-0.318	-0.096	0.269	-0.23	-0.223	-0.204	0.279	-0.096	-0.042	1	0.273	0.06	0.186
	sig.（bilateral）	0.849	0.342	0.237	0.232	0.525	0.35	0.985	0.183	0.209	0.046	0.666	0.154	0.844	0.619	0.915	0.798	0.926	0.206	0.014	0.192	0.463	0.708	0.116	0.41	0.131	0.654	0.204	0.279	0.294	0.339	0.186	0.655	0.845		0.196	0.782	0.383
	N	24	24	24	24	24	24	24	24	24	24	24	24	24	24	24	24	24	24	24	24	24	24	24	24	24	24	24	24	24	24	24	24	24	24	24	24	24
P._leptospora	Pearson correlation	0.248	-0.066	0.093	0.208	0.325	-0.025	.461*	0.289	0.138	0.334	0.222	0.067	0.306	0.254	0.012	0.093	0.383	-0.003	0.279	-0.05	-0.147	0.12	.520**	0.258	0.074	-0.224	-0.002	-0.277	-0.026	-0.014	0.08	-0.264	-0.012	0.273	1	0.228	-0.009
	sig.（bilateral）	0.243	0.761	0.666	0.328	0.121	0.908	0.023	0.17	0.519	0.111	0.296	0.755	0.145	0.232	0.957	0.666	0.064	0.987	0.187	0.817	0.493	0.576	0.009	0.223	0.732	0.294	0.994	0.19	0.903	0.946	0.71	0.213	0.955	0.196		0.283	0.966
	N	24	24	24	24	24	24	24	24	24	24	24	24	24	24	24	24	24	24	24	24	24	24	24	24	24	24	24	24	24	24	24	24	24	24	24	24	24
P._roseus	Pearson correlation	0.234	.521**	0.169	-0.317	0.063	0.11	.470*	0.089	0.282	-0.143	.806**	-0.04	-0.202	.472*	0.093	-0.171	.465*	0.172	-0.107	0.384	-0.277	-0.133	0.227	-0.262	-0.108	-0.31	0.129	0.148	0.01	0.131	-0.193	0.06	0.083	0.06	0.228	1	-0.059
	sig.（bilateral）	0.27	0.009	0.429	0.131	0.772	0.607	0.021	0.679	0.182	0.504	0	0.853	0.344	0.02	0.665	0.423	0.022	0.421	0.618	0.064	0.191	0.536	0.286	0.217	0.615	0.141	0.547	0.491	0.964	0.543	0.365	0.782	0.7	0.782	0.283		0.784
	N	24	24	24	24	24	24	24	24	24	24	24	24	24	24	24	24	24	24	24	24	24	24	24	24	24	24	24	24	24	24	24	24	24	24	24	24	24
C._purpureofuscum	Pearson correlation	0.044	-0.064	0.055	0.115	0.135	-0.039	-0.055	-0.119	-0.006	0.055	0.082	-0.121	-0.18	0.266	0.002	0.264	-0.078	0.033	0.133	-0.169	0.127	-0.005	-0.122	0.297	-0.131	0.181	.443*	-0.148	0.211	0.067	-0.088	0.148	-0.027	0.186	-0.009	-0.059	1
	sig.（bilateral）	0.837	0.765	0.798	0.593	0.53	0.855	0.798	0.579	0.977	0.798	0.703	0.574	0.4	0.209	0.993	0.213	0.717	0.877	0.534	0.429	0.554	0.982	0.569	0.158	0.543	0.397	0.03	0.49	0.322	0.754	0.682	0.49	0.899	0.383	0.966	0.784
	N	24	24	24	24	24	24	24	24	24	24	24	24	24	24	24	24	24	24	24	24	24	24	24	24	24	24	24	24	24	24	24	24	24	24	24	24	24
**. Significant correlation at level 0.01 (bilateral)
*. Significant correlation at level 0.05 (bilateral)

## Sheet: BI
Correlation between flavor compounds and bacterial abundance at the genus level
		A1	A2	A3	A4	A5	A6	A7	A8	A9	A10	A11	A12	A13	A14	A15	A16	A17	A18	A19	A20	A21	A22	B1	B2	B3	B4	B5	B6	B7	B8	B9	C1	C2	C3	C4	D1	D2	D3	E1	E2	E3	F1	F2	G1	G2	Lactobacillus	Pediococcus	Leuconostoc
A1	Pearson correlation	1	.966**	0.069	0.112	-0.21	0.053	-0.336	-.412*	-.552**	-.693**	-0.218	-.479*	-0.362	-.563**	-.565**	-.701**	-0.391	-.473*	.840**	-.572**	.768**	-.433*	-.543**	-0.378	-0.058	.703**	-.525**	.617**	-0.235	0.048	-.594**	-.434*	.685**	0.046	-0.403	.755**	.705**	-.650**	-0.222	.634**	0.082	0.257	.468*	-.465*	.488*	-.466*	.511*	-0.088
	sig.（bilateral）		0	0.747	0.602	0.325	0.805	0.109	0.045	0.005	0	0.307	0.018	0.082	0.004	0.004	0	0.059	0.02	0	0.004	0	0.034	0.006	0.069	0.789	0	0.008	0.001	0.27	0.824	0.002	0.034	0	0.832	0.051	0	0	0.001	0.298	0.001	0.703	0.226	0.021	0.022	0.015	0.022	0.011	0.683
	N	24	24	24	24	24	24	24	24	24	24	24	24	24	24	24	24	24	24	24	24	24	24	24	24	24	24	24	24	24	24	24	24	24	24	24	24	24	24	24	24	24	24	24	24	24	24	24	24
A2	Pearson correlation	.966**	1	0.075	0.254	-0.19	-0.078	-0.236	-0.276	-.423*	-.580**	-0.315	-.505*	-.450*	-.471*	-.443*	-.538**	-.422*	-0.359	.775**	-.456*	.775**	-0.344	-0.383	-0.264	-0.218	.594**	-.524**	.490*	-.410*	-0.129	-.635**	-0.277	.766**	0.144	-0.275	.678**	.609**	-.485*	-0.096	.711**	0.159	0.098	0.317	-.426*	.523**	-0.317	0.373	-0.269
	sig.（bilateral）	0		0.729	0.232	0.374	0.716	0.266	0.193	0.04	0.003	0.134	0.012	0.027	0.02	0.03	0.007	0.04	0.085	0	0.025	0	0.1	0.065	0.212	0.305	0.002	0.009	0.015	0.047	0.547	0.001	0.191	0	0.503	0.194	0	0.002	0.016	0.654	0	0.459	0.649	0.131	0.038	0.009	0.131	0.072	0.204
	N	24	24	24	24	24	24	24	24	24	24	24	24	24	24	24	24	24	24	24	24	24	24	24	24	24	24	24	24	24	24	24	24	24	24	24	24	24	24	24	24	24	24	24	24	24	24	24	24
A3	Pearson correlation	0.069	0.075	1	-.488*	0.34	.715**	-0.056	-0.321	-.664**	-.424*	-.422*	-0.218	-0.023	-0.143	-0.348	-0.28	-0.306	-.586**	.416*	-.587**	0.018	-.721**	-0.104	-.512*	-0.02	.591**	-.457*	.612**	.479*	.658**	-0.401	-.610**	0.189	-0.128	-.639**	.626**	.657**	-0.236	-.552**	0.381	0.08	.637**	.564**	-0.212	-0.269	-0.389	0.322	.519**
	sig.（bilateral）	0.747	0.729		0.016	0.104	0	0.794	0.126	0	0.039	0.04	0.306	0.915	0.506	0.095	0.185	0.146	0.003	0.043	0.003	0.935	0	0.629	0.01	0.924	0.002	0.025	0.001	0.018	0	0.052	0.002	0.375	0.551	0.001	0.001	0	0.267	0.005	0.067	0.71	0.001	0.004	0.319	0.204	0.06	0.125	0.009
	N	24	24	24	24	24	24	24	24	24	24	24	24	24	24	24	24	24	24	24	24	24	24	24	24	24	24	24	24	24	24	24	24	24	24	24	24	24	24	24	24	24	24	24	24	24	24	24	24
A4	Pearson correlation	0.112	0.254	-.488*	1	0.235	-.585**	.628**	.793**	.531**	.468*	-.418*	-0.359	-.647**	-0.003	0.235	.531**	-0.376	.523**	-0.178	.602**	0.349	.621**	.624**	.743**	-0.153	-.415*	0.083	-.509*	-.878**	-.820**	-0.105	.736**	.489*	.550**	.806**	-0.353	-.438*	.599**	.930**	0.056	0.399	-.740**	-.679**	0.001	0.321	.751**	-.692**	-.908**
	sig.（bilateral）	0.602	0.232	0.016		0.269	0.003	0.001	0	0.008	0.021	0.042	0.085	0.001	0.987	0.269	0.008	0.07	0.009	0.406	0.002	0.095	0.001	0.001	0	0.475	0.044	0.7	0.011	0	0	0.625	0	0.015	0.005	0	0.091	0.032	0.002	0	0.797	0.054	0	0	0.995	0.126	0	0	0
	N	24	24	24	24	24	24	24	24	24	24	24	24	24	24	24	24	24	24	24	24	24	24	24	24	24	24	24	24	24	24	24	24	24	24	24	24	24	24	24	24	24	24	24	24	24	24	24	24
A5	Pearson correlation	-0.21	-0.19	0.34	0.235	1	0.401	.846**	.571**	-0.086	0.112	-.558**	-.476*	-.487*	-0.189	-0.045	0.264	-.599**	-0.051	-0.087	0.246	-0.033	0.028	.631**	0.283	.500*	0.008	-0.111	0.066	-0.059	0.105	-0.108	0.125	0.248	0.154	0.181	0.026	0.031	0.388	0.358	0.034	0.261	0.109	0.004	-0.274	-.439*	0.188	-0.214	-0.029
	sig.（bilateral）	0.325	0.374	0.104	0.269		0.052	0	0.004	0.689	0.602	0.005	0.019	0.016	0.377	0.836	0.213	0.002	0.813	0.686	0.246	0.88	0.895	0.001	0.18	0.013	0.97	0.605	0.759	0.785	0.624	0.615	0.562	0.242	0.473	0.399	0.904	0.887	0.061	0.086	0.876	0.217	0.611	0.987	0.195	0.032	0.38	0.316	0.894
	N	24	24	24	24	24	24	24	24	24	24	24	24	24	24	24	24	24	24	24	24	24	24	24	24	24	24	24	24	24	24	24	24	24	24	24	24	24	24	24	24	24	24	24	24	24	24	24	24
A6	Pearson correlation	0.053	-0.078	.715**	-.585**	0.401	1	-0.111	-.414*	-.830**	-.619**	-0.236	-0.354	-0.05	-.496*	-.623**	-.529**	-0.404	-.805**	.456*	-.677**	0.114	-.783**	-0.328	-.454*	0.399	.694**	-.503*	.759**	.656**	.883**	-0.374	-.794**	0.082	-0.137	-.731**	.628**	.683**	-.468*	-.577**	-0.066	0.097	.860**	.771**	-.468*	-.460*	-.532**	.452*	.730**
	sig.（bilateral）	0.805	0.716	0	0.003	0.052		0.605	0.044	0	0.001	0.267	0.089	0.817	0.014	0.001	0.008	0.05	0	0.025	0	0.594	0	0.117	0.026	0.054	0	0.012	0	0.001	0	0.072	0	0.702	0.522	0	0.001	0	0.021	0.003	0.758	0.652	0	0	0.021	0.024	0.008	0.027	0
	N	24	24	24	24	24	24	24	24	24	24	24	24	24	24	24	24	24	24	24	24	24	24	24	24	24	24	24	24	24	24	24	24	24	24	24	24	24	24	24	24	24	24	24	24	24	24	24	24
A7	Pearson correlation	-0.336	-0.236	-0.056	.628**	.846**	-0.111	1	.904**	0.402	.522**	-.495*	-0.319	-.522**	0.087	0.3	.635**	-.429*	.417*	-0.396	.676**	-0.102	.502*	.906**	.626**	0.307	-.424*	0.168	-0.403	-.425*	-0.385	0.089	.614**	0.203	0.282	.653**	-0.381	-.407*	.739**	.767**	-0.025	0.264	-0.392	-.482*	-0.014	-0.239	.598**	-.589**	-.473*
	sig.（bilateral）	0.109	0.266	0.794	0.001	0	0.605		0	0.052	0.009	0.014	0.129	0.009	0.686	0.154	0.001	0.036	0.043	0.055	0	0.635	0.013	0	0.001	0.144	0.039	0.433	0.051	0.038	0.063	0.68	0.001	0.342	0.182	0.001	0.067	0.049	0	0	0.908	0.212	0.058	0.017	0.949	0.26	0.002	0.002	0.02
	N	24	24	24	24	24	24	24	24	24	24	24	24	24	24	24	24	24	24	24	24	24	24	24	24	24	24	24	24	24	24	24	24	24	24	24	24	24	24	24	24	24	24	24	24	24	24	24	24
A8	Pearson correlation	-.412*	-0.276	-0.321	.793**	.571**	-.414*	.904**	1	.665**	.713**	-0.385	-0.188	-.491*	0.238	.470*	.827**	-0.274	.631**	-.554**	.832**	-0.117	.702**	.942**	.838**	0.071	-.661**	0.327	-.677**	-.612**	-.640**	0.18	.836**	0.143	.459*	.877**	-.613**	-.654**	.885**	.931**	-0.192	0.34	-.672**	-.745**	0.156	-0.068	.826**	-.800**	-.690**
	sig.（bilateral）	0.045	0.193	0.126	0	0.004	0.044	0		0	0	0.063	0.379	0.015	0.263	0.02	0	0.195	0.001	0.005	0	0.586	0	0	0	0.741	0	0.119	0	0.001	0.001	0.399	0	0.506	0.024	0	0.001	0.001	0	0	0.369	0.104	0	0	0.465	0.751	0	0	0
	N	24	24	24	24	24	24	24	24	24	24	24	24	24	24	24	24	24	24	24	24	24	24	24	24	24	24	24	24	24	24	24	24	24	24	24	24	24	24	24	24	24	24	24	24	24	24	24	24
A9	Pearson correlation	-.552**	-.423*	-.664**	.531**	-0.086	-.830**	0.402	.665**	1	.909**	0.262	.475*	0.137	.682**	.835**	.838**	.455*	.945**	-.853**	.933**	-.472*	.940**	.645**	.638**	-0.223	-.967**	.698**	-.977**	-.480*	-.812**	.626**	.949**	-0.367	0.116	.897**	-.941**	-.962**	.786**	.705**	-0.274	-0.103	-.898**	-.927**	.605**	0.099	.734**	-.688**	-.616**
	sig.（bilateral）	0.005	0.04	0	0.008	0.689	0	0.052	0		0	0.216	0.019	0.522	0	0	0	0.025	0	0	0	0.02	0	0.001	0.001	0.294	0	0	0	0.017	0	0.001	0	0.078	0.591	0	0	0	0	0	0.195	0.631	0	0	0.002	0.646	0	0	0.001
	N	24	24	24	24	24	24	24	24	24	24	24	24	24	24	24	24	24	24	24	24	24	24	24	24	24	24	24	24	24	24	24	24	24	24	24	24	24	24	24	24	24	24	24	24	24	24	24	24
A10	Pearson correlation	-.693**	-.580**	-.424*	.468*	0.112	-.619**	.522**	.713**	.909**	1	0.144	.503*	0.202	.741**	.813**	.898**	.412*	.932**	-.899**	.902**	-.585**	.881**	.751**	.590**	-0.135	-.918**	.699**	-.924**	-0.288	-.641**	.664**	.873**	-.432*	0.077	.860**	-.906**	-.905**	.866**	.686**	-0.297	-0.121	-.789**	-.894**	.667**	-0.037	.795**	-.788**	-.480*
	sig.（bilateral）	0	0.003	0.039	0.021	0.602	0.001	0.009	0	0		0.503	0.012	0.344	0	0	0	0.045	0	0	0	0.003	0	0	0.002	0.529	0	0	0	0.172	0.001	0	0	0.035	0.72	0	0	0	0	0	0.158	0.573	0	0	0	0.863	0	0	0.018
	N	24	24	24	24	24	24	24	24	24	24	24	24	24	24	24	24	24	24	24	24	24	24	24	24	24	24	24	24	24	24	24	24	24	24	24	24	24	24	24	24	24	24	24	24	24	24	24	24
A11	Pearson correlation	-0.218	-0.315	-.422*	-.418*	-.558**	-0.236	-.495*	-0.385	0.262	0.144	1	.766**	.807**	0.351	0.305	-0.087	.799**	0.271	-0.401	0.087	-.417*	0.228	-0.394	-0.31	0.166	-0.272	.619**	-0.218	0.386	0.021	.729**	0.011	-.604**	-.435*	-0.048	-0.352	-0.312	-0.186	-0.299	-0.264	-.462*	-0.047	-0.018	.486*	0.045	-0.327	0.337	0.355
	sig.（bilateral）	0.307	0.134	0.04	0.042	0.005	0.267	0.014	0.063	0.216	0.503		0	0	0.093	0.148	0.687	0	0.2	0.052	0.685	0.043	0.284	0.057	0.14	0.439	0.199	0.001	0.306	0.062	0.923	0	0.961	0.002	0.034	0.825	0.092	0.138	0.385	0.156	0.213	0.023	0.829	0.932	0.016	0.836	0.119	0.107	0.089
	N	24	24	24	24	24	24	24	24	24	24	24	24	24	24	24	24	24	24	24	24	24	24	24	24	24	24	24	24	24	24	24	24	24	24	24	24	24	24	24	24	24	24	24	24	24	24	24	24
A12	Pearson correlation	-.479*	-.505*	-0.218	-0.359	-.476*	-0.354	-0.319	-0.188	.475*	.503*	.766**	1	.910**	.788**	.609**	0.22	.969**	.559**	-.636**	0.302	-.777**	.413*	-0.087	-0.263	-0.067	-.519**	.747**	-.476*	.430*	-0.056	.840**	0.223	-.827**	-.557**	0.138	-.540**	-.482*	0.102	-0.193	-0.135	-.673**	-0.249	-0.297	.797**	-0.014	-0.016	0.004	0.236
	sig.（bilateral）	0.018	0.012	0.306	0.085	0.019	0.089	0.129	0.379	0.019	0.012	0		0	0	0.002	0.301	0	0.005	0.001	0.152	0	0.045	0.687	0.215	0.757	0.009	0	0.019	0.036	0.796	0	0.295	0	0.005	0.519	0.006	0.017	0.634	0.367	0.531	0	0.241	0.158	0	0.947	0.941	0.985	0.267
	N	24	24	24	24	24	24	24	24	24	24	24	24	24	24	24	24	24	24	24	24	24	24	24	24	24	24	24	24	24	24	24	24	24	24	24	24	24	24	24	24	24	24	24	24	24	24	24	24
A13	Pearson correlation	-0.362	-.450*	-0.023	-.647**	-.487*	-0.05	-.522**	-.491*	0.137	0.202	.807**	.910**	1	.543**	0.308	-0.08	.886**	0.236	-0.388	-0.026	-.652**	0.081	-0.361	-.506*	0.038	-0.191	.539**	-0.125	.660**	0.263	.705**	-0.143	-.802**	-.638**	-0.214	-0.25	-0.179	-0.189	-.504*	-0.119	-.668**	0.109	0.06	.596**	-0.078	-0.323	0.292	.533**
	sig.（bilateral）	0.082	0.027	0.915	0.001	0.016	0.817	0.009	0.015	0.522	0.344	0	0		0.006	0.143	0.709	0	0.267	0.061	0.902	0.001	0.708	0.083	0.012	0.861	0.37	0.007	0.561	0	0.215	0	0.505	0	0.001	0.316	0.238	0.404	0.376	0.012	0.58	0	0.611	0.78	0.002	0.717	0.124	0.166	0.007
	N	24	24	24	24	24	24	24	24	24	24	24	24	24	24	24	24	24	24	24	24	24	24	24	24	24	24	24	24	24	24	24	24	24	24	24	24	24	24	24	24	24	24	24	24	24	24	24	24
A14	Pearson correlation	-.563**	-.471*	-0.143	-0.003	-0.189	-.496*	0.087	0.238	.682**	.741**	0.351	.788**	.543**	1	.866**	.568**	.744**	.728**	-.755**	.581**	-.815**	.604**	0.38	0.037	-0.326	-.705**	.642**	-.718**	0.085	-0.341	.652**	.552**	-.638**	-0.369	.437*	-.673**	-.632**	.485*	0.153	-0.008	-.543**	-.576**	-.649**	.896**	0.084	0.395	-.408*	-0.099
	sig.（bilateral）	0.004	0.02	0.506	0.987	0.377	0.014	0.686	0.263	0	0	0.093	0	0.006		0	0.004	0	0	0	0.003	0	0.002	0.067	0.863	0.12	0	0.001	0	0.694	0.103	0.001	0.005	0.001	0.076	0.033	0	0.001	0.016	0.476	0.971	0.006	0.003	0.001	0	0.696	0.056	0.048	0.645
	N	24	24	24	24	24	24	24	24	24	24	24	24	24	24	24	24	24	24	24	24	24	24	24	24	24	24	24	24	24	24	24	24	24	24	24	24	24	24	24	24	24	24	24	24	24	24	24	24
A15	Pearson correlation	-.565**	-.443*	-0.348	0.235	-0.045	-.623**	0.3	.470*	.835**	.813**	0.305	.609**	0.308	.866**	1	.742**	.570**	.816**	-.834**	.767**	-.683**	.748**	.564**	0.316	-0.233	-.843**	.690**	-.857**	-0.2	-.581**	.650**	.752**	-.457*	-0.076	.650**	-.812**	-.795**	.678**	.413*	-0.14	-0.268	-.721**	-.773**	.709**	-0.04	.512*	-.498*	-0.324
	sig.（bilateral）	0.004	0.03	0.095	0.269	0.836	0.001	0.154	0.02	0	0	0.148	0.002	0.143	0		0	0.004	0	0	0	0	0	0.004	0.133	0.272	0	0	0	0.348	0.003	0.001	0	0.025	0.725	0.001	0	0	0	0.045	0.514	0.205	0	0	0	0.852	0.01	0.013	0.123
	N	24	24	24	24	24	24	24	24	24	24	24	24	24	24	24	24	24	24	24	24	24	24	24	24	24	24	24	24	24	24	24	24	24	24	24	24	24	24	24	24	24	24	24	24	24	24	24	24
A16	Pearson correlation	-.701**	-.538**	-0.28	.531**	0.264	-.529**	.635**	.827**	.838**	.898**	-0.087	0.22	-0.08	.568**	.742**	1	0.12	.774**	-.812**	.853**	-.422*	.725**	.882**	.764**	-0.209	-.859**	.537**	-.865**	-.439*	-.647**	.428*	.864**	-0.184	0.403	.840**	-.821**	-.841**	.984**	.737**	-0.345	0.253	-.737**	-.851**	.439*	-0.147	.837**	-.824**	-.556**
	sig.（bilateral）	0	0.007	0.185	0.008	0.213	0.008	0.001	0	0	0	0.687	0.301	0.709	0.004	0		0.577	0	0	0	0.04	0	0	0	0.328	0	0.007	0	0.032	0.001	0.037	0	0.39	0.051	0	0	0	0	0	0.098	0.233	0	0	0.032	0.493	0	0	0.005
	N	24	24	24	24	24	24	24	24	24	24	24	24	24	24	24	24	24	24	24	24	24	24	24	24	24	24	24	24	24	24	24	24	24	24	24	24	24	24	24	24	24	24	24	24	24	24	24	24
A17	Pearson correlation	-0.391	-.422*	-0.306	-0.376	-.599**	-0.404	-.429*	-0.274	.455*	.412*	.799**	.969**	.886**	.744**	.570**	0.12	1	.504*	-.551**	0.249	-.723**	0.388	-0.2	-0.289	-0.143	-.480*	.654**	-.451*	0.38	-0.083	.765**	0.189	-.822**	-.595**	0.09	-.509*	-.453*	-0.01	-0.243	-0.13	-.718**	-0.259	-0.275	.747**	0.091	-0.061	0.055	0.223
	sig.（bilateral）	0.059	0.04	0.146	0.07	0.002	0.05	0.036	0.195	0.025	0.045	0	0	0	0	0.004	0.577		0.012	0.005	0.24	0	0.061	0.348	0.171	0.506	0.018	0.001	0.027	0.067	0.701	0	0.376	0	0.002	0.676	0.011	0.026	0.964	0.252	0.545	0	0.222	0.194	0	0.673	0.776	0.797	0.294
	N	24	24	24	24	24	24	24	24	24	24	24	24	24	24	24	24	24	24	24	24	24	24	24	24	24	24	24	24	24	24	24	24	24	24	24	24	24	24	24	24	24	24	24	24	24	24	24	24
A18	Pearson correlation	-.473*	-0.359	-.586**	.523**	-0.051	-.805**	.417*	.631**	.945**	.932**	0.271	.559**	0.236	.728**	.816**	.774**	.504*	1	-.820**	.907**	-.497*	.944**	.622**	.502*	-0.118	-.904**	.771**	-.919**	-0.388	-.763**	.701**	.905**	-0.371	-0.008	.868**	-.863**	-.879**	.735**	.677**	-0.108	-0.236	-.856**	-.881**	.672**	0.129	.673**	-.633**	-.578**
	sig.（bilateral）	0.02	0.085	0.003	0.009	0.813	0	0.043	0.001	0	0	0.2	0.005	0.267	0	0	0	0.012		0	0	0.014	0	0.001	0.012	0.582	0	0	0	0.061	0	0	0	0.074	0.971	0	0	0	0	0	0.615	0.268	0	0	0	0.548	0	0.001	0.003
	N	24	24	24	24	24	24	24	24	24	24	24	24	24	24	24	24	24	24	24	24	24	24	24	24	24	24	24	24	24	24	24	24	24	24	24	24	24	24	24	24	24	24	24	24	24	24	24	24
A19	Pearson correlation	.840**	.775**	.416*	-0.178	-0.087	.456*	-0.396	-.554**	-.853**	-.899**	-0.401	-.636**	-0.388	-.755**	-.834**	-.812**	-.551**	-.820**	1	-.841**	.760**	-.788**	-.621**	-.464*	-0.025	.926**	-.796**	.875**	0.033	.438*	-.809**	-.748**	.636**	0.064	-.703**	.943**	.914**	-.758**	-.472*	.469*	0.21	.622**	.747**	-.682**	0.245	-.574**	.576**	0.203
	sig.（bilateral）	0	0	0.043	0.406	0.686	0.025	0.055	0.005	0	0	0.052	0.001	0.061	0	0	0	0.005	0		0	0	0	0.001	0.023	0.909	0	0	0	0.877	0.032	0	0	0.001	0.766	0	0	0	0	0.02	0.021	0.326	0.001	0	0	0.249	0.003	0.003	0.341
	N	24	24	24	24	24	24	24	24	24	24	24	24	24	24	24	24	24	24	24	24	24	24	24	24	24	24	24	24	24	24	24	24	24	24	24	24	24	24	24	24	24	24	24	24	24	24	24	24
A20	Pearson correlation	-.572**	-.456*	-.587**	.602**	0.246	-.677**	.676**	.832**	.933**	.902**	0.087	0.302	-0.026	.581**	.767**	.853**	0.249	.907**	-.841**	1	-.461*	.943**	.813**	.703**	0.028	-.925**	.660**	-.912**	-.473*	-.739**	.584**	.960**	-0.285	0.114	.930**	-.896**	-.913**	.850**	.810**	-0.243	-0.071	-.821**	-.880**	.484*	-0.038	.750**	-.711**	-.609**
	sig.（bilateral）	0.004	0.025	0.003	0.002	0.246	0	0	0	0	0	0.685	0.152	0.902	0.003	0	0	0.24	0	0		0.023	0	0	0	0.898	0	0	0	0.02	0	0.003	0	0.178	0.594	0	0	0	0	0	0.253	0.743	0	0	0.016	0.859	0	0	0.002
	N	24	24	24	24	24	24	24	24	24	24	24	24	24	24	24	24	24	24	24	24	24	24	24	24	24	24	24	24	24	24	24	24	24	24	24	24	24	24	24	24	24	24	24	24	24	24	24	24
A21	Pearson correlation	.768**	.775**	0.018	0.349	-0.033	0.114	-0.102	-0.117	-.472*	-.585**	-.417*	-.777**	-.652**	-.815**	-.683**	-.422*	-.723**	-.497*	.760**	-.461*	1	-.411*	-0.285	0.055	-0.067	.607**	-.622**	.533**	-.460*	-0.061	-.736**	-0.301	.872**	.516**	-0.211	.619**	.537**	-0.337	0.066	0.263	.599**	0.202	0.35	-.690**	0.327	-0.157	0.201	-0.28
	sig.（bilateral）	0	0	0.935	0.095	0.88	0.594	0.635	0.586	0.02	0.003	0.043	0	0.001	0	0	0.04	0	0.014	0	0.023		0.046	0.178	0.797	0.756	0.002	0.001	0.007	0.024	0.778	0	0.153	0	0.01	0.322	0.001	0.007	0.107	0.758	0.214	0.002	0.344	0.094	0	0.119	0.464	0.346	0.186
	N	24	24	24	24	24	24	24	24	24	24	24	24	24	24	24	24	24	24	24	24	24	24	24	24	24	24	24	24	24	24	24	24	24	24	24	24	24	24	24	24	24	24	24	24	24	24	24	24
A22	Pearson correlation	-.433*	-0.344	-.721**	.621**	0.028	-.783**	.502*	.702**	.940**	.881**	0.228	.413*	0.081	.604**	.748**	.725**	0.388	.944**	-.788**	.943**	-.411*	1	.630**	.587**	-0.03	-.895**	.678**	-.907**	-.465*	-.786**	.633**	.932**	-0.321	-0.002	.924**	-.883**	-.903**	.706**	.777**	-0.194	-0.214	-.878**	-.895**	.583**	0.149	.714**	-.670**	-.619**
	sig.（bilateral）	0.034	0.1	0	0.001	0.895	0	0.013	0	0	0	0.284	0.045	0.708	0.002	0	0	0.061	0	0	0	0.046		0.001	0.003	0.889	0	0	0	0.022	0	0.001	0	0.127	0.992	0	0	0	0	0	0.364	0.314	0	0	0.003	0.486	0	0	0.001
	N	24	24	24	24	24	24	24	24	24	24	24	24	24	24	24	24	24	24	24	24	24	24	24	24	24	24	24	24	24	24	24	24	24	24	24	24	24	24	24	24	24	24	24	24	24	24	24	24
B1	Pearson correlation	-.543**	-0.383	-0.104	.624**	.631**	-0.328	.906**	.942**	.645**	.751**	-0.394	-0.087	-0.361	0.38	.564**	.882**	-0.2	.622**	-.621**	.813**	-0.285	.630**	1	.730**	0.002	-.664**	0.323	-.662**	-.480*	-.549**	0.213	.791**	0.044	0.35	.779**	-.605**	-.631**	.938**	.794**	-0.115	0.263	-.602**	-.713**	0.225	-0.197	.781**	-.770**	-.569**
	sig.（bilateral）	0.006	0.065	0.629	0.001	0.001	0.117	0	0	0.001	0	0.057	0.687	0.083	0.067	0.004	0	0.348	0.001	0.001	0	0.178	0.001		0	0.994	0	0.124	0	0.018	0.005	0.319	0	0.838	0.094	0	0.002	0.001	0	0	0.594	0.215	0.002	0	0.291	0.356	0	0	0.004
	N	24	24	24	24	24	24	24	24	24	24	24	24	24	24	24	24	24	24	24	24	24	24	24	24	24	24	24	24	24	24	24	24	24	24	24	24	24	24	24	24	24	24	24	24	24	24	24	24
B2	Pearson correlation	-0.378	-0.264	-.512*	.743**	0.283	-.454*	.626**	.838**	.638**	.590**	-0.31	-0.263	-.506*	0.037	0.316	.764**	-0.289	.502*	-.464*	.703**	0.055	.587**	.730**	1	-0.108	-.627**	0.204	-.655**	-.695**	-.662**	0.044	.747**	0.146	.710**	.808**	-.608**	-.657**	.784**	.866**	-.488*	.551**	-.647**	-.698**	-0.041	-0.045	.831**	-.796**	-.716**
	sig.（bilateral）	0.069	0.212	0.01	0	0.18	0.026	0.001	0	0.001	0.002	0.14	0.215	0.012	0.863	0.133	0	0.171	0.012	0.023	0	0.797	0.003	0		0.616	0.001	0.339	0.001	0	0	0.838	0	0.497	0	0	0.002	0	0	0	0.016	0.005	0.001	0	0.849	0.833	0	0	0
	N	24	24	24	24	24	24	24	24	24	24	24	24	24	24	24	24	24	24	24	24	24	24	24	24	24	24	24	24	24	24	24	24	24	24	24	24	24	24	24	24	24	24	24	24	24	24	24	24
B3	Pearson correlation	-0.058	-0.218	-0.02	-0.153	.500*	0.399	0.307	0.071	-0.223	-0.135	0.166	-0.067	0.038	-0.326	-0.233	-0.209	-0.143	-0.118	-0.025	0.028	-0.067	-0.03	0.002	-0.108	1	0.126	0.263	0.243	0.391	0.399	0.296	-0.176	-0.075	-0.2	-0.094	0.078	0.112	-0.136	-0.011	-0.148	-0.074	.417*	0.358	-0.243	-.436*	-0.349	0.339	0.346
	sig.（bilateral）	0.789	0.305	0.924	0.475	0.013	0.054	0.144	0.741	0.294	0.529	0.439	0.757	0.861	0.12	0.272	0.328	0.506	0.582	0.909	0.898	0.756	0.889	0.994	0.616		0.556	0.215	0.254	0.059	0.053	0.161	0.41	0.728	0.348	0.662	0.719	0.602	0.526	0.961	0.491	0.731	0.043	0.086	0.252	0.033	0.095	0.105	0.097
	N	24	24	24	24	24	24	24	24	24	24	24	24	24	24	24	24	24	24	24	24	24	24	24	24	24	24	24	24	24	24	24	24	24	24	24	24	24	24	24	24	24	24	24	24	24	24	24	24
B4	Pearson correlation	.703**	.594**	.591**	-.415*	0.008	.694**	-.424*	-.661**	-.967**	-.918**	-0.272	-.519**	-0.191	-.705**	-.843**	-.859**	-.480*	-.904**	.926**	-.925**	.607**	-.895**	-.664**	-.627**	0.126	1	-.737**	.978**	0.325	.676**	-.679**	-.899**	.492*	-0.08	-.855**	.977**	.978**	-.799**	-.648**	0.403	0.123	.810**	.885**	-.598**	0.086	-.716**	.688**	.495*
	sig.（bilateral）	0	0.002	0.002	0.044	0.97	0	0.039	0	0	0	0.199	0.009	0.37	0	0	0	0.018	0	0	0	0.002	0	0	0.001	0.556		0	0	0.121	0	0	0	0.015	0.711	0	0	0	0	0.001	0.051	0.567	0	0	0.002	0.69	0	0	0.014
	N	24	24	24	24	24	24	24	24	24	24	24	24	24	24	24	24	24	24	24	24	24	24	24	24	24	24	24	24	24	24	24	24	24	24	24	24	24	24	24	24	24	24	24	24	24	24	24	24
B5	Pearson correlation	-.525**	-.524**	-.457*	0.083	-0.111	-.503*	0.168	0.327	.698**	.699**	.619**	.747**	.539**	.642**	.690**	.537**	.654**	.771**	-.796**	.660**	-.622**	.678**	0.323	0.204	0.263	-.737**	1	-.681**	0.092	-0.324	.921**	.572**	-.555**	-0.135	.544**	-.729**	-.704**	.472*	0.309	-0.272	-0.282	-.463*	-.513*	.673**	-0.105	0.224	-0.202	-0.09
	sig.（bilateral）	0.008	0.009	0.025	0.7	0.605	0.012	0.433	0.119	0	0	0.001	0	0.007	0.001	0	0.007	0.001	0	0	0	0.001	0	0.124	0.339	0.215	0		0	0.668	0.122	0	0.003	0.005	0.529	0.006	0	0	0.02	0.141	0.198	0.182	0.023	0.01	0	0.624	0.293	0.344	0.676
	N	24	24	24	24	24	24	24	24	24	24	24	24	24	24	24	24	24	24	24	24	24	24	24	24	24	24	24	24	24	24	24	24	24	24	24	24	24	24	24	24	24	24	24	24	24	24	24	24
B6	Pearson correlation	.617**	.490*	.612**	-.509*	0.066	.759**	-0.403	-.677**	-.977**	-.924**	-0.218	-.476*	-0.125	-.718**	-.857**	-.865**	-.451*	-.919**	.875**	-.912**	.533**	-.907**	-.662**	-.655**	0.243	.978**	-.681**	1	.422*	.759**	-.602**	-.926**	0.398	-0.147	-.886**	.952**	.963**	-.806**	-.696**	0.356	0.083	.886**	.942**	-.623**	-0.035	-.782**	.755**	.575**
	sig.（bilateral）	0.001	0.015	0.001	0.011	0.759	0	0.051	0	0	0	0.306	0.019	0.561	0	0	0	0.027	0	0	0	0.007	0	0	0.001	0.254	0	0		0.04	0	0.002	0	0.054	0.493	0	0	0	0	0	0.087	0.7	0	0	0.001	0.871	0	0	0.003
	N	24	24	24	24	24	24	24	24	24	24	24	24	24	24	24	24	24	24	24	24	24	24	24	24	24	24	24	24	24	24	24	24	24	24	24	24	24	24	24	24	24	24	24	24	24	24	24	24
B7	Pearson correlation	-0.235	-.410*	.479*	-.878**	-0.059	.656**	-.425*	-.612**	-.480*	-0.288	0.386	.430*	.660**	0.085	-0.2	-.439*	0.38	-0.388	0.033	-.473*	-.460*	-.465*	-.480*	-.695**	0.391	0.325	0.092	.422*	1	.864**	0.272	-.649**	-.562**	-.613**	-.653**	0.248	0.346	-.478*	-.759**	-0.137	-.469*	.696**	.579**	0.143	-0.4	-.604**	.523**	.917**
	sig.（bilateral）	0.27	0.047	0.018	0	0.785	0.001	0.038	0.001	0.017	0.172	0.062	0.036	0	0.694	0.348	0.032	0.067	0.061	0.877	0.02	0.024	0.022	0.018	0	0.059	0.121	0.668	0.04		0	0.199	0.001	0.004	0.001	0.001	0.243	0.098	0.018	0	0.524	0.021	0	0.003	0.504	0.053	0.002	0.009	0
	N	24	24	24	24	24	24	24	24	24	24	24	24	24	24	24	24	24	24	24	24	24	24	24	24	24	24	24	24	24	24	24	24	24	24	24	24	24	24	24	24	24	24	24	24	24	24	24	24
B8	Pearson correlation	0.048	-0.129	.658**	-.820**	0.105	.883**	-0.385	-.640**	-.812**	-.641**	0.021	-0.056	0.263	-0.341	-.581**	-.647**	-0.083	-.763**	.438*	-.739**	-0.061	-.786**	-.549**	-.662**	0.399	.676**	-0.324	.759**	.864**	1	-0.187	-.878**	-0.175	-0.37	-.844**	.611**	.686**	-.642**	-.797**	-0.04	-0.16	.924**	.835**	-0.273	-0.368	-.705**	.627**	.894**
	sig.（bilateral）	0.824	0.547	0	0	0.624	0	0.063	0.001	0	0.001	0.923	0.796	0.215	0.103	0.003	0.001	0.701	0	0.032	0	0.778	0	0.005	0	0.053	0	0.122	0	0		0.381	0	0.415	0.076	0	0.002	0	0.001	0	0.852	0.454	0	0	0.197	0.076	0	0.001	0
	N	24	24	24	24	24	24	24	24	24	24	24	24	24	24	24	24	24	24	24	24	24	24	24	24	24	24	24	24	24	24	24	24	24	24	24	24	24	24	24	24	24	24	24	24	24	24	24	24
B9	Pearson correlation	-.594**	-.635**	-0.401	-0.105	-0.108	-0.374	0.089	0.18	.626**	.664**	.729**	.840**	.705**	.652**	.650**	.428*	.765**	.701**	-.809**	.584**	-.736**	.633**	0.213	0.044	0.296	-.679**	.921**	-.602**	0.272	-0.187	1	.450*	-.735**	-0.363	.423*	-.716**	-.666**	0.355	0.152	-0.306	-.470*	-0.35	-.421*	.708**	-0.137	0.127	-0.125	0.108
	sig.（bilateral）	0.002	0.001	0.052	0.625	0.615	0.072	0.68	0.399	0.001	0	0	0	0	0.001	0.001	0.037	0	0	0	0.003	0	0.001	0.319	0.838	0.161	0	0	0.002	0.199	0.381		0.027	0	0.081	0.039	0	0	0.089	0.478	0.145	0.021	0.094	0.04	0	0.523	0.553	0.562	0.616
	N	24	24	24	24	24	24	24	24	24	24	24	24	24	24	24	24	24	24	24	24	24	24	24	24	24	24	24	24	24	24	24	24	24	24	24	24	24	24	24	24	24	24	24	24	24	24	24	24
C1	Pearson correlation	-.434*	-0.277	-.610**	.736**	0.125	-.794**	.614**	.836**	.949**	.873**	0.011	0.223	-0.143	.552**	.752**	.864**	0.189	.905**	-.748**	.960**	-0.301	.932**	.791**	.747**	-0.176	-.899**	.572**	-.926**	-.649**	-.878**	.450*	1	-0.115	0.251	.965**	-.846**	-.889**	.857**	.865**	-0.154	0.048	-.921**	-.938**	.463*	0.112	.816**	-.763**	-.766**
	sig.（bilateral）	0.034	0.191	0.002	0	0.562	0	0.001	0	0	0	0.961	0.295	0.505	0.005	0	0	0.376	0	0	0	0.153	0	0	0	0.41	0	0.003	0	0.001	0	0.027		0.592	0.237	0	0	0	0	0	0.471	0.823	0	0	0.023	0.603	0	0	0
	N	24	24	24	24	24	24	24	24	24	24	24	24	24	24	24	24	24	24	24	24	24	24	24	24	24	24	24	24	24	24	24	24	24	24	24	24	24	24	24	24	24	24	24	24	24	24	24	24
C2	Pearson correlation	.685**	.766**	0.189	.489*	0.248	0.082	0.203	0.143	-0.367	-.432*	-.604**	-.827**	-.802**	-.638**	-.457*	-0.184	-.822**	-0.371	.636**	-0.285	.872**	-0.321	0.044	0.146	-0.075	.492*	-.555**	0.398	-.562**	-0.175	-.735**	-0.115	1	.581**	-0.073	.560**	.468*	-0.071	0.223	.437*	.675**	0.076	0.205	-.606**	0.222	-0.025	0.065	-0.39
	sig.（bilateral）	0	0	0.375	0.015	0.242	0.702	0.342	0.506	0.078	0.035	0.002	0	0	0.001	0.025	0.39	0	0.074	0.001	0.178	0	0.127	0.838	0.497	0.728	0.015	0.005	0.054	0.004	0.415	0	0.592		0.003	0.736	0.004	0.021	0.743	0.295	0.033	0	0.725	0.337	0.002	0.296	0.908	0.761	0.06
	N	24	24	24	24	24	24	24	24	24	24	24	24	24	24	24	24	24	24	24	24	24	24	24	24	24	24	24	24	24	24	24	24	24	24	24	24	24	24	24	24	24	24	24	24	24	24	24	24
C3	Pearson correlation	0.046	0.144	-0.128	.550**	0.154	-0.137	0.282	.459*	0.116	0.077	-.435*	-.557**	-.638**	-0.369	-0.076	0.403	-.595**	-0.008	0.064	0.114	.516**	-0.002	0.35	.710**	-0.2	-0.08	-0.135	-0.147	-.613**	-0.37	-0.363	0.251	.581**	1	0.343	-0.045	-0.11	.427*	.508*	-0.32	.936**	-0.235	-0.229	-0.39	0.007	.445*	-.417*	-.515**
	sig.（bilateral）	0.832	0.503	0.551	0.005	0.473	0.522	0.182	0.024	0.591	0.72	0.034	0.005	0.001	0.076	0.725	0.051	0.002	0.971	0.766	0.594	0.01	0.992	0.094	0	0.348	0.711	0.529	0.493	0.001	0.076	0.081	0.237	0.003		0.101	0.835	0.608	0.038	0.011	0.128	0	0.268	0.281	0.06	0.975	0.029	0.043	0.01
	N	24	24	24	24	24	24	24	24	24	24	24	24	24	24	24	24	24	24	24	24	24	24	24	24	24	24	24	24	24	24	24	24	24	24	24	24	24	24	24	24	24	24	24	24	24	24	24	24
C4	Pearson correlation	-0.403	-0.275	-.639**	.806**	0.181	-.731**	.653**	.877**	.897**	.860**	-0.048	0.138	-0.214	.437*	.650**	.840**	0.09	.868**	-.703**	.930**	-0.211	.924**	.779**	.808**	-0.094	-.855**	.544**	-.886**	-.653**	-.844**	.423*	.965**	-0.073	0.343	1	-.818**	-.857**	.841**	.936**	-0.253	0.129	-.903**	-.929**	0.403	0.137	.866**	-.820**	-.772**
	sig.（bilateral）	0.051	0.194	0.001	0	0.399	0	0.001	0	0	0	0.825	0.519	0.316	0.033	0.001	0	0.676	0	0	0	0.322	0	0	0	0.662	0	0.006	0	0.001	0	0.039	0	0.736	0.101		0	0	0	0	0.233	0.549	0	0	0.051	0.524	0	0	0
	N	24	24	24	24	24	24	24	24	24	24	24	24	24	24	24	24	24	24	24	24	24	24	24	24	24	24	24	24	24	24	24	24	24	24	24	24	24	24	24	24	24	24	24	24	24	24	24	24
D1	Pearson correlation	.755**	.678**	.626**	-0.353	0.026	.628**	-0.381	-.613**	-.941**	-.906**	-0.352	-.540**	-0.25	-.673**	-.812**	-.821**	-.509*	-.863**	.943**	-.896**	.619**	-.883**	-.605**	-.608**	0.078	.977**	-.729**	.952**	0.248	.611**	-.716**	-.846**	.560**	-0.045	-.818**	1	.992**	-.760**	-.610**	.524**	0.141	.759**	.850**	-.609**	0.106	-.693**	.676**	0.397
	sig.（bilateral）	0	0	0.001	0.091	0.904	0.001	0.067	0.001	0	0	0.092	0.006	0.238	0	0	0	0.011	0	0	0	0.001	0	0.002	0.002	0.719	0	0	0	0.243	0.002	0	0	0.004	0.835	0		0	0	0.002	0.009	0.512	0	0	0.002	0.622	0	0	0.055
	N	24	24	24	24	24	24	24	24	24	24	24	24	24	24	24	24	24	24	24	24	24	24	24	24	24	24	24	24	24	24	24	24	24	24	24	24	24	24	24	24	24	24	24	24	24	24	24	24
D2	Pearson correlation	.705**	.609**	.657**	-.438*	0.031	.683**	-.407*	-.654**	-.962**	-.905**	-0.312	-.482*	-0.179	-.632**	-.795**	-.841**	-.453*	-.879**	.914**	-.913**	.537**	-.903**	-.631**	-.657**	0.112	.978**	-.704**	.963**	0.346	.686**	-.666**	-.889**	.468*	-0.11	-.857**	.992**	1	-.788**	-.670**	.482*	0.073	.801**	.875**	-.571**	0.079	-.726**	.700**	.486*
	sig.（bilateral）	0	0.002	0	0.032	0.887	0	0.049	0.001	0	0	0.138	0.017	0.404	0.001	0	0	0.026	0	0	0	0.007	0	0.001	0	0.602	0	0	0	0.098	0	0	0	0.021	0.608	0	0		0	0	0.017	0.734	0	0	0.004	0.715	0	0	0.016
	N	24	24	24	24	24	24	24	24	24	24	24	24	24	24	24	24	24	24	24	24	24	24	24	24	24	24	24	24	24	24	24	24	24	24	24	24	24	24	24	24	24	24	24	24	24	24	24	24
D3	Pearson correlation	-.650**	-.485*	-0.236	.599**	0.388	-.468*	.739**	.885**	.786**	.866**	-0.186	0.102	-0.189	.485*	.678**	.984**	-0.01	.735**	-.758**	.850**	-0.337	.706**	.938**	.784**	-0.136	-.799**	.472*	-.806**	-.478*	-.642**	0.355	.857**	-0.071	.427*	.841**	-.760**	-.788**	1	.789**	-0.287	0.305	-.708**	-.821**	0.358	-0.174	.843**	-.830**	-.584**
	sig.（bilateral）	0.001	0.016	0.267	0.002	0.061	0.021	0	0	0	0	0.385	0.634	0.376	0.016	0	0	0.964	0	0	0	0.107	0	0	0	0.526	0	0.02	0	0.018	0.001	0.089	0	0.743	0.038	0	0	0		0	0.174	0.147	0	0	0.086	0.416	0	0	0.003
	N	24	24	24	24	24	24	24	24	24	24	24	24	24	24	24	24	24	24	24	24	24	24	24	24	24	24	24	24	24	24	24	24	24	24	24	24	24	24	24	24	24	24	24	24	24	24	24	24
E1	Pearson correlation	-0.222	-0.096	-.552**	.930**	0.358	-.577**	.767**	.931**	.705**	.686**	-0.299	-0.193	-.504*	0.153	.413*	.737**	-0.243	.677**	-.472*	.810**	0.066	.777**	.794**	.866**	-0.011	-.648**	0.309	-.696**	-.759**	-.797**	0.152	.865**	0.223	.508*	.936**	-.610**	-.670**	.789**	1	-0.19	0.343	-.786**	-.797**	0.131	0.117	.851**	-.805**	-.830**
	sig.（bilateral）	0.298	0.654	0.005	0	0.086	0.003	0	0	0	0	0.156	0.367	0.012	0.476	0.045	0	0.252	0	0.02	0	0.758	0	0	0	0.961	0.001	0.141	0	0	0	0.478	0	0.295	0.011	0	0.002	0	0		0.375	0.1	0	0	0.543	0.585	0	0	0
	N	24	24	24	24	24	24	24	24	24	24	24	24	24	24	24	24	24	24	24	24	24	24	24	24	24	24	24	24	24	24	24	24	24	24	24	24	24	24	24	24	24	24	24	24	24	24	24	24
E2	Pearson correlation	.634**	.711**	0.381	0.056	0.034	-0.066	-0.025	-0.192	-0.274	-0.297	-0.264	-0.135	-0.119	-0.008	-0.14	-0.345	-0.13	-0.108	.469*	-0.243	0.263	-0.194	-0.115	-.488*	-0.148	0.403	-0.272	0.356	-0.137	-0.04	-0.306	-0.154	.437*	-0.32	-0.253	.524**	.482*	-0.287	-0.19	1	-0.26	0.087	0.23	-0.047	0.331	-0.328	0.363	-0.107
	sig.（bilateral）	0.001	0	0.067	0.797	0.876	0.758	0.908	0.369	0.195	0.158	0.213	0.531	0.58	0.971	0.514	0.098	0.545	0.615	0.021	0.253	0.214	0.364	0.594	0.016	0.491	0.051	0.198	0.087	0.524	0.852	0.145	0.471	0.033	0.128	0.233	0.009	0.017	0.174	0.375		0.22	0.685	0.279	0.828	0.114	0.117	0.081	0.619
	N	24	24	24	24	24	24	24	24	24	24	24	24	24	24	24	24	24	24	24	24	24	24	24	24	24	24	24	24	24	24	24	24	24	24	24	24	24	24	24	24	24	24	24	24	24	24	24	24
E3	Pearson correlation	0.082	0.159	0.08	0.399	0.261	0.097	0.264	0.34	-0.103	-0.121	-.462*	-.673**	-.668**	-.543**	-0.268	0.253	-.718**	-0.236	0.21	-0.071	.599**	-0.214	0.263	.551**	-0.074	0.123	-0.282	0.083	-.469*	-0.16	-.470*	0.048	.675**	.936**	0.129	0.141	0.073	0.305	0.343	-0.26	1	0.013	0.007	-.541**	-0.114	0.252	-0.233	-0.334
	sig.（bilateral）	0.703	0.459	0.71	0.054	0.217	0.652	0.212	0.104	0.631	0.573	0.023	0	0	0.006	0.205	0.233	0	0.268	0.326	0.743	0.002	0.314	0.215	0.005	0.731	0.567	0.182	0.7	0.021	0.454	0.021	0.823	0	0	0.549	0.512	0.734	0.147	0.1	0.22		0.953	0.975	0.006	0.595	0.235	0.274	0.111
	N	24	24	24	24	24	24	24	24	24	24	24	24	24	24	24	24	24	24	24	24	24	24	24	24	24	24	24	24	24	24	24	24	24	24	24	24	24	24	24	24	24	24	24	24	24	24	24	24
F1	Pearson correlation	0.257	0.098	.637**	-.740**	0.109	.860**	-0.392	-.672**	-.898**	-.789**	-0.047	-0.249	0.109	-.576**	-.721**	-.737**	-0.259	-.856**	.622**	-.821**	0.202	-.878**	-.602**	-.647**	.417*	.810**	-.463*	.886**	.696**	.924**	-0.35	-.921**	0.076	-0.235	-.903**	.759**	.801**	-.708**	-.786**	0.087	0.013	1	.964**	-.542**	-0.372	-.800**	.753**	.766**
	sig.（bilateral）	0.226	0.649	0.001	0	0.611	0	0.058	0	0	0	0.829	0.241	0.611	0.003	0	0	0.222	0	0.001	0	0.344	0	0.002	0.001	0.043	0	0.023	0	0	0	0.094	0	0.725	0.268	0	0	0	0	0	0.685	0.953		0	0.006	0.073	0	0	0
	N	24	24	24	24	24	24	24	24	24	24	24	24	24	24	24	24	24	24	24	24	24	24	24	24	24	24	24	24	24	24	24	24	24	24	24	24	24	24	24	24	24	24	24	24	24	24	24	24
F2	Pearson correlation	.468*	0.317	.564**	-.679**	0.004	.771**	-.482*	-.745**	-.927**	-.894**	-0.018	-0.297	0.06	-.649**	-.773**	-.851**	-0.275	-.881**	.747**	-.880**	0.35	-.895**	-.713**	-.698**	0.358	.885**	-.513*	.942**	.579**	.835**	-.421*	-.938**	0.205	-0.229	-.929**	.850**	.875**	-.821**	-.797**	0.23	0.007	.964**	1	-.594**	-0.227	-.885**	.859**	.694**
	sig.（bilateral）	0.021	0.131	0.004	0	0.987	0	0.017	0	0	0	0.932	0.158	0.78	0.001	0	0	0.194	0	0	0	0.094	0	0	0	0.086	0	0.01	0	0.003	0	0.04	0	0.337	0.281	0	0	0	0	0	0.279	0.975	0		0.002	0.285	0	0	0
	N	24	24	24	24	24	24	24	24	24	24	24	24	24	24	24	24	24	24	24	24	24	24	24	24	24	24	24	24	24	24	24	24	24	24	24	24	24	24	24	24	24	24	24	24	24	24	24	24
G1	Pearson correlation	-.465*	-.426*	-0.212	0.001	-0.274	-.468*	-0.014	0.156	.605**	.667**	.486*	.797**	.596**	.896**	.709**	.439*	.747**	.672**	-.682**	.484*	-.690**	.583**	0.225	-0.041	-0.243	-.598**	.673**	-.623**	0.143	-0.273	.708**	.463*	-.606**	-0.39	0.403	-.609**	-.571**	0.358	0.131	-0.047	-.541**	-.542**	-.594**	1	0.259	0.317	-0.338	0.017
	sig.（bilateral）	0.022	0.038	0.319	0.995	0.195	0.021	0.949	0.465	0.002	0	0.016	0	0.002	0	0	0.032	0	0	0	0.016	0	0.003	0.291	0.849	0.252	0.002	0	0.001	0.504	0.197	0	0.023	0.002	0.06	0.051	0.002	0.004	0.086	0.543	0.828	0.006	0.006	0.002		0.222	0.131	0.106	0.937
	N	24	24	24	24	24	24	24	24	24	24	24	24	24	24	24	24	24	24	24	24	24	24	24	24	24	24	24	24	24	24	24	24	24	24	24	24	24	24	24	24	24	24	24	24	24	24	24	24
G2	Pearson correlation	.488*	.523**	-0.269	0.321	-.439*	-.460*	-0.239	-0.068	0.099	-0.037	0.045	-0.014	-0.078	0.084	-0.04	-0.147	0.091	0.129	0.245	-0.038	0.327	0.149	-0.197	-0.045	-.436*	0.086	-0.105	-0.035	-0.4	-0.368	-0.137	0.112	0.222	0.007	0.137	0.106	0.079	-0.174	0.117	0.331	-0.114	-0.372	-0.227	0.259	1	0.114	-0.073	-0.326
	sig.（bilateral）	0.015	0.009	0.204	0.126	0.032	0.024	0.26	0.751	0.646	0.863	0.836	0.947	0.717	0.696	0.852	0.493	0.673	0.548	0.249	0.859	0.119	0.486	0.356	0.833	0.033	0.69	0.624	0.871	0.053	0.076	0.523	0.603	0.296	0.975	0.524	0.622	0.715	0.416	0.585	0.114	0.595	0.073	0.285	0.222		0.594	0.735	0.12
	N	24	24	24	24	24	24	24	24	24	24	24	24	24	24	24	24	24	24	24	24	24	24	24	24	24	24	24	24	24	24	24	24	24	24	24	24	24	24	24	24	24	24	24	24	24	24	24	24
Lactobacillus	Pearson correlation	-.466*	-0.317	-0.389	.751**	0.188	-.532**	.598**	.826**	.734**	.795**	-0.327	-0.016	-0.323	0.395	.512*	.837**	-0.061	.673**	-.574**	.750**	-0.157	.714**	.781**	.831**	-0.349	-.716**	0.224	-.782**	-.604**	-.705**	0.127	.816**	-0.025	.445*	.866**	-.693**	-.726**	.843**	.851**	-0.328	0.252	-.800**	-.885**	0.317	0.114	1	-.992**	-.730**
	sig.（bilateral）	0.022	0.131	0.06	0	0.38	0.008	0.002	0	0	0	0.119	0.941	0.124	0.056	0.01	0	0.776	0	0.003	0	0.464	0	0	0	0.095	0	0.293	0	0.002	0	0.553	0	0.908	0.029	0	0	0	0	0	0.117	0.235	0	0	0.131	0.594		0	0
	N	24	24	24	24	24	24	24	24	24	24	24	24	24	24	24	24	24	24	24	24	24	24	24	24	24	24	24	24	24	24	24	24	24	24	24	24	24	24	24	24	24	24	24	24	24	24	24	24
Pediococcus	Pearson correlation	.511*	0.373	0.322	-.692**	-0.214	.452*	-.589**	-.800**	-.688**	-.788**	0.337	0.004	0.292	-.408*	-.498*	-.824**	0.055	-.633**	.576**	-.711**	0.201	-.670**	-.770**	-.796**	0.339	.688**	-0.202	.755**	.523**	.627**	-0.125	-.763**	0.065	-.417*	-.820**	.676**	.700**	-.830**	-.805**	0.363	-0.233	.753**	.859**	-0.338	-0.073	-.992**	1	.647**
	sig.（bilateral）	0.011	0.072	0.125	0	0.316	0.027	0.002	0	0	0	0.107	0.985	0.166	0.048	0.013	0	0.797	0.001	0.003	0	0.346	0	0	0	0.105	0	0.344	0	0.009	0.001	0.562	0	0.761	0.043	0	0	0	0	0	0.081	0.274	0	0	0.106	0.735	0		0.001
	N	24	24	24	24	24	24	24	24	24	24	24	24	24	24	24	24	24	24	24	24	24	24	24	24	24	24	24	24	24	24	24	24	24	24	24	24	24	24	24	24	24	24	24	24	24	24	24	24
Leuconostoc	Pearson correlation	-0.088	-0.269	.519**	-.908**	-0.029	.730**	-.473*	-.690**	-.616**	-.480*	0.355	0.236	.533**	-0.099	-0.324	-.556**	0.223	-.578**	0.203	-.609**	-0.28	-.619**	-.569**	-.716**	0.346	.495*	-0.09	.575**	.917**	.894**	0.108	-.766**	-0.39	-.515**	-.772**	0.397	.486*	-.584**	-.830**	-0.107	-0.334	.766**	.694**	0.017	-0.326	-.730**	.647**	1
	sig.（bilateral）	0.683	0.204	0.009	0	0.894	0	0.02	0	0.001	0.018	0.089	0.267	0.007	0.645	0.123	0.005	0.294	0.003	0.341	0.002	0.186	0.001	0.004	0	0.097	0.014	0.676	0.003	0	0	0.616	0	0.06	0.01	0	0.055	0.016	0.003	0	0.619	0.111	0	0	0.937	0.12	0	0.001
	N	24	24	24	24	24	24	24	24	24	24	24	24	24	24	24	24	24	24	24	24	24	24	24	24	24	24	24	24	24	24	24	24	24	24	24	24	24	24	24	24	24	24	24	24	24	24	24	24
Weissella	Pearson correlation	0.059	-0.106	.650**	-.831**	0.089	.894**	-.416*	-.683**	-.811**	-.648**	0.084	-0.04	0.29	-0.35	-.516**	-.653**	-0.057	-.762**	.427*	-.757**	-0.052	-.794**	-.578**	-.700**	0.378	.678**	-0.339	.748**	.848**	.955**	-0.173	-.886**	-0.147	-0.361	-.866**	.602**	.672**	-.647**	-.819**	-0.04	-0.145	.918**	.847**	-0.306	-.447*	-.742**	.662**	.904**
	sig.（bilateral）	0.783	0.622	0.001	0	0.679	0	0.043	0	0	0.001	0.697	0.854	0.169	0.094	0.01	0.001	0.791	0	0.037	0	0.808	0	0.003	0	0.069	0	0.105	0	0	0	0.419	0	0.493	0.083	0	0.002	0	0.001	0	0.854	0.5	0	0	0.146	0.028	0	0	0
	N	24	24	24	24	24	24	24	24	24	24	24	24	24	24	24	24	24	24	24	24	24	24	24	24	24	24	24	24	24	24	24	24	24	24	24	24	24	24	24	24	24	24	24	24	24	24	24	24
Staphylococcus	Pearson correlation	.807**	.856**	0.082	0.189	-0.22	-0.118	-0.236	-0.27	-0.34	-.462*	-0.189	-0.323	-0.255	-0.366	-.450*	-.488*	-0.245	-0.223	.655**	-0.378	.625**	-0.27	-0.354	-0.308	-0.178	.488*	-0.386	.412*	-0.32	-0.122	-.472*	-0.23	.600**	-0.022	-0.245	.582**	.511*	-.446*	-0.118	.746**	0.006	0.069	0.276	-0.289	.474*	-0.316	0.357	-0.215
	sig.（bilateral）	0	0	0.705	0.375	0.303	0.584	0.267	0.202	0.104	0.023	0.377	0.124	0.229	0.079	0.027	0.016	0.249	0.294	0.001	0.069	0.001	0.202	0.09	0.143	0.405	0.016	0.062	0.045	0.128	0.569	0.02	0.28	0.002	0.919	0.248	0.003	0.011	0.029	0.582	0	0.979	0.747	0.192	0.171	0.019	0.132	0.087	0.312
	N	24	24	24	24	24	24	24	24	24	24	24	24	24	24	24	24	24	24	24	24	24	24	24	24	24	24	24	24	24	24	24	24	24	24	24	24	24	24	24	24	24	24	24	24	24	24	24	24
Kroppenstedtia	Pearson correlation	.900**	.951**	0.051	0.248	-0.18	-0.145	-0.195	-0.232	-0.336	-.483*	-0.252	-0.403	-0.374	-0.335	-0.324	-.472*	-0.325	-0.251	.669**	-0.364	.658**	-0.257	-0.318	-0.28	-0.209	.492*	-.420*	0.399	-0.398	-0.174	-.548**	-0.202	.689**	0.063	-0.218	.594**	.528**	-.424*	-0.075	.750**	0.062	0.026	0.238	-0.328	.485*	-0.293	0.343	-0.281
	sig.（bilateral）	0	0	0.814	0.244	0.401	0.499	0.362	0.274	0.109	0.017	0.235	0.051	0.072	0.109	0.123	0.02	0.121	0.236	0	0.081	0	0.225	0.13	0.185	0.328	0.015	0.041	0.053	0.054	0.417	0.006	0.343	0	0.77	0.305	0.002	0.008	0.039	0.729	0	0.774	0.903	0.263	0.118	0.016	0.165	0.101	0.184
	N	24	24	24	24	24	24	24	24	24	24	24	24	24	24	24	24	24	24	24	24	24	24	24	24	24	24	24	24	24	24	24	24	24	24	24	24	24	24	24	24	24	24	24	24	24	24	24	24
Brevibacterium	Pearson correlation	.915**	.948**	0.125	0.139	-0.219	-0.062	-0.283	-0.345	-.433*	-.567**	-0.222	-0.381	-0.305	-0.383	-.415*	-.572**	-0.296	-0.331	.740**	-.468*	.660**	-0.355	-.420*	-0.387	-0.182	.582**	-.458*	.494*	-0.294	-0.063	-.560**	-0.317	.660**	-0.011	-0.336	.674**	.612**	-.528**	-0.193	.773**	0.016	0.135	0.348	-0.348	.461*	-0.398	.439*	-0.167
	sig.（bilateral）	0	0	0.562	0.518	0.303	0.773	0.179	0.099	0.035	0.004	0.298	0.066	0.147	0.065	0.044	0.003	0.161	0.114	0	0.021	0	0.089	0.041	0.062	0.396	0.003	0.024	0.014	0.163	0.769	0.004	0.132	0	0.96	0.109	0	0.001	0.008	0.366	0	0.941	0.528	0.096	0.096	0.023	0.054	0.032	0.435
	N	24	24	24	24	24	24	24	24	24	24	24	24	24	24	24	24	24	24	24	24	24	24	24	24	24	24	24	24	24	24	24	24	24	24	24	24	24	24	24	24	24	24	24	24	24	24	24	24
Acinetobacter	Pearson correlation	.472*	0.359	.449*	-.459*	0.112	.458*	-0.242	-.505*	-.667**	-.632**	-0.075	-0.225	0.004	-0.394	-0.403	-.631**	-0.178	-.566**	.606**	-.585**	0.19	-.612**	-.453*	-.557**	0.36	.663**	-0.332	.663**	0.364	.538**	-0.293	-.653**	0.216	-0.222	-.662**	.663**	.694**	-.597**	-.559**	0.347	-0.085	.646**	.696**	-.439*	-0.072	-.690**	.666**	.497*
	sig.（bilateral）	0.02	0.085	0.028	0.024	0.602	0.024	0.255	0.012	0	0.001	0.728	0.291	0.984	0.056	0.051	0.001	0.404	0.004	0.002	0.003	0.373	0.001	0.026	0.005	0.084	0	0.113	0	0.08	0.007	0.165	0.001	0.311	0.298	0	0	0	0.002	0.004	0.096	0.694	0.001	0	0.032	0.74	0	0	0.013
	N	24	24	24	24	24	24	24	24	24	24	24	24	24	24	24	24	24	24	24	24	24	24	24	24	24	24	24	24	24	24	24	24	24	24	24	24	24	24	24	24	24	24	24	24	24	24	24	24
Psychrobacter	Pearson correlation	0.262	0.202	.466*	-.500*	-0.115	.452*	-.430*	-.552**	-.560**	-.520**	0.028	-0.01	0.174	-0.213	-0.351	-.512*	0.016	-.482*	.420*	-.587**	0.041	-.596**	-.486*	-.516**	0.069	.481*	-0.243	.486*	.426*	.512*	-0.215	-.605**	0.04	-0.188	-.602**	.522**	.555**	-.530**	-.591**	0.217	-0.124	.474*	.522**	-0.2	-0.153	-.556**	.499*	.523**
	sig.（bilateral）	0.217	0.344	0.022	0.013	0.592	0.027	0.036	0.005	0.004	0.009	0.896	0.963	0.416	0.318	0.093	0.011	0.94	0.017	0.041	0.003	0.849	0.002	0.016	0.01	0.75	0.017	0.253	0.016	0.038	0.011	0.314	0.002	0.854	0.379	0.002	0.009	0.005	0.008	0.002	0.307	0.565	0.019	0.009	0.349	0.475	0.005	0.013	0.009
	N	24	24	24	24	24	24	24	24	24	24	24	24	24	24	24	24	24	24	24	24	24	24	24	24	24	24	24	24	24	24	24	24	24	24	24	24	24	24	24	24	24	24	24	24	24	24	24	24
Planococcus	Pearson correlation	0.1	0.061	-0.336	0.123	-0.155	-0.286	-0.046	0.023	0.232	0.151	0.341	0.21	0.097	0.135	0.211	0.054	0.246	0.234	-0.168	0.173	-0.082	0.258	-0.042	0.069	0.092	-0.182	0.273	-0.219	-0.084	-0.268	0.288	0.198	-0.027	-0.037	0.172	-0.19	-0.191	0.044	0.128	-0.046	-0.07	-0.208	-0.14	0.097	0.119	0.011	0.019	-0.105
	sig.（bilateral）	0.642	0.779	0.108	0.568	0.468	0.176	0.83	0.916	0.276	0.481	0.103	0.325	0.652	0.529	0.323	0.801	0.246	0.27	0.433	0.419	0.702	0.223	0.844	0.748	0.668	0.394	0.197	0.303	0.695	0.205	0.173	0.353	0.902	0.862	0.421	0.374	0.372	0.838	0.552	0.83	0.744	0.328	0.514	0.651	0.581	0.961	0.929	0.625
	N	24	24	24	24	24	24	24	24	24	24	24	24	24	24	24	24	24	24	24	24	24	24	24	24	24	24	24	24	24	24	24	24	24	24	24	24	24	24	24	24	24	24	24	24	24	24	24	24
Pseudarthrobacter	Pearson correlation	.438*	0.336	.439*	-.539**	-0.003	.589**	-.406*	-.639**	-.720**	-.745**	0.095	-0.189	0.109	-.484*	-.568**	-.702**	-0.189	-.668**	.574**	-.687**	0.29	-.696**	-.592**	-.632**	0.26	.707**	-0.325	.754**	.429*	.612**	-0.261	-.722**	0.203	-0.219	-.741**	.694**	.704**	-.676**	-.656**	0.31	-0.039	.700**	.776**	-0.352	-0.101	-.807**	.801**	.578**
	sig.（bilateral）	0.032	0.109	0.032	0.007	0.988	0.002	0.049	0.001	0	0	0.658	0.377	0.612	0.017	0.004	0	0.375	0	0.003	0	0.169	0	0.002	0.001	0.221	0	0.121	0	0.036	0.001	0.217	0	0.342	0.305	0	0	0	0	0	0.14	0.857	0	0	0.091	0.637	0	0	0.003
	N	24	24	24	24	24	24	24	24	24	24	24	24	24	24	24	24	24	24	24	24	24	24	24	24	24	24	24	24	24	24	24	24	24	24	24	24	24	24	24	24	24	24	24	24	24	24	24	24
Bacteroides	Pearson correlation	-0.153	-0.247	0.379	-.725**	-0.269	0.35	-.491*	-.565**	-0.265	-0.182	0.374	.530**	.645**	0.311	-0.041	-0.319	.506*	-0.198	-0.037	-0.338	-.459*	-0.329	-.416*	-.600**	0.032	0.16	0.189	0.238	.760**	.578**	0.253	-.433*	-.528**	-.586**	-.504*	0.154	0.233	-0.375	-.665**	0.055	-.538**	0.375	0.335	0.324	-0.151	-.486*	.436*	.680**
	sig.（bilateral）	0.474	0.245	0.068	0	0.204	0.094	0.015	0.004	0.211	0.395	0.072	0.008	0.001	0.139	0.848	0.129	0.012	0.353	0.864	0.106	0.024	0.117	0.043	0.002	0.882	0.455	0.377	0.262	0	0.003	0.232	0.035	0.008	0.003	0.012	0.472	0.273	0.071	0	0.799	0.007	0.071	0.11	0.122	0.48	0.016	0.033	0
	N	24	24	24	24	24	24	24	24	24	24	24	24	24	24	24	24	24	24	24	24	24	24	24	24	24	24	24	24	24	24	24	24	24	24	24	24	24	24	24	24	24	24	24	24	24	24	24	24
Faecalibacterium	Pearson correlation	0.142	0.039	0.223	-.557**	-0.108	0.323	-0.334	-.476*	-0.391	-0.38	0.261	0.196	0.362	-0.114	-0.177	-.484*	0.219	-0.284	0.236	-0.356	-0.129	-0.368	-.430*	-.567**	0.403	0.349	0.053	0.397	.523**	.502*	0.127	-.461*	-0.188	-.432*	-.532**	0.33	0.367	-.497*	-.560**	0.207	-0.363	.569**	.590**	-0.137	-0.315	-.663**	.648**	.514*
	sig.（bilateral）	0.51	0.858	0.294	0.005	0.616	0.124	0.111	0.019	0.059	0.067	0.219	0.358	0.082	0.595	0.408	0.017	0.305	0.179	0.266	0.088	0.549	0.077	0.036	0.004	0.051	0.095	0.804	0.055	0.009	0.013	0.553	0.023	0.38	0.035	0.007	0.115	0.078	0.013	0.004	0.331	0.081	0.004	0.002	0.524	0.134	0	0.001	0.01
	N	24	24	24	24	24	24	24	24	24	24	24	24	24	24	24	24	24	24	24	24	24	24	24	24	24	24	24	24	24	24	24	24	24	24	24	24	24	24	24	24	24	24	24	24	24	24	24	24
Pseudoalteromonas	Pearson correlation	0.227	0.255	0.044	0.134	-0.292	-0.124	-0.157	-0.092	-0.081	-0.076	-0.241	-0.01	-0.052	-0.011	-0.174	-0.162	-0.009	0.003	0.256	-0.114	0.229	-0.033	-0.121	-0.12	-0.161	0.143	-0.108	0.108	-0.045	-0.002	-0.23	-0.042	0.125	-0.105	-0.061	0.172	0.141	-0.136	-0.013	0.299	-0.134	0.018	0.04	-0.002	0.191	0.057	-0.034	-0.218
	sig.（bilateral）	0.287	0.229	0.838	0.531	0.167	0.564	0.463	0.671	0.707	0.725	0.257	0.964	0.81	0.959	0.417	0.45	0.967	0.989	0.227	0.595	0.283	0.879	0.573	0.577	0.452	0.505	0.617	0.617	0.835	0.994	0.28	0.846	0.562	0.624	0.776	0.421	0.512	0.526	0.951	0.156	0.533	0.932	0.854	0.993	0.373	0.79	0.874	0.306
	N	24	24	24	24	24	24	24	24	24	24	24	24	24	24	24	24	24	24	24	24	24	24	24	24	24	24	24	24	24	24	24	24	24	24	24	24	24	24	24	24	24	24	24	24	24	24	24	24
Brachybacterium	Pearson correlation	.909**	.938**	0.183	0.106	-0.192	0.002	-0.285	-0.369	-.486*	-.605**	-0.249	-.407*	-0.302	-.439*	-.496*	-.606**	-0.327	-0.377	.779**	-.510*	.683**	-.408*	-.436*	-.411*	-0.157	.632**	-.499*	.553**	-0.258	-0.009	-.582**	-0.365	.668**	-0.028	-0.384	.720**	.656**	-.554**	-0.228	.791**	0.024	0.202	.410*	-0.389	.432*	-.433*	.471*	-0.131
	sig.（bilateral）	0	0	0.393	0.621	0.37	0.992	0.177	0.076	0.016	0.002	0.241	0.049	0.151	0.032	0.014	0.002	0.119	0.069	0	0.011	0	0.048	0.033	0.046	0.463	0.001	0.013	0.005	0.223	0.968	0.003	0.08	0	0.897	0.064	0	0	0.005	0.284	0	0.913	0.345	0.046	0.06	0.035	0.035	0.02	0.543
	N	24	24	24	24	24	24	24	24	24	24	24	24	24	24	24	24	24	24	24	24	24	24	24	24	24	24	24	24	24	24	24	24	24	24	24	24	24	24	24	24	24	24	24	24	24	24	24	24
Bacillus	Pearson correlation	.722**	.754**	0.065	0.052	-0.317	-0.207	-0.321	-0.33	-0.233	-0.366	0.056	-0.037	-0.005	-0.101	-0.212	-.464*	0.047	-0.101	.504*	-0.316	0.36	-0.165	-0.394	-.469*	-0.172	0.381	-0.173	0.305	-0.18	-0.108	-0.197	-0.19	0.371	-0.228	-0.232	.466*	.424*	-.467*	-0.214	.770**	-0.231	0.01	0.218	0.002	.599**	-0.392	.429*	-0.081
	sig.（bilateral）	0	0	0.764	0.808	0.131	0.331	0.126	0.116	0.273	0.079	0.795	0.863	0.981	0.64	0.319	0.022	0.827	0.638	0.012	0.133	0.084	0.44	0.057	0.021	0.421	0.066	0.418	0.148	0.4	0.614	0.355	0.373	0.074	0.284	0.276	0.022	0.039	0.021	0.316	0	0.276	0.964	0.306	0.994	0.002	0.058	0.036	0.708
	N	24	24	24	24	24	24	24	24	24	24	24	24	24	24	24	24	24	24	24	24	24	24	24	24	24	24	24	24	24	24	24	24	24	24	24	24	24	24	24	24	24	24	24	24	24	24	24	24
Sphingomonas	Pearson correlation	.686**	.688**	0.354	0.003	0.147	0.116	0.001	-0.229	-.463*	-.485*	-0.322	-0.332	-0.232	-0.328	-.448*	-.515**	-0.303	-0.293	.642**	-0.356	0.402	-0.342	-0.217	-.435*	0.157	.557**	-0.356	.540**	-0.056	0.147	-.411*	-0.325	.483*	-0.253	-0.362	.655**	.620**	-.437*	-0.22	.831**	-0.143	0.305	.433*	-0.338	0.285	-.443*	.473*	-0.011
	sig.（bilateral）	0	0	0.089	0.989	0.493	0.59	0.996	0.282	0.023	0.016	0.124	0.114	0.276	0.117	0.028	0.01	0.151	0.164	0.001	0.088	0.052	0.102	0.308	0.034	0.464	0.005	0.088	0.006	0.797	0.492	0.046	0.121	0.017	0.233	0.082	0.001	0.001	0.033	0.301	0	0.505	0.147	0.035	0.106	0.178	0.03	0.019	0.959
	N	24	24	24	24	24	24	24	24	24	24	24	24	24	24	24	24	24	24	24	24	24	24	24	24	24	24	24	24	24	24	24	24	24	24	24	24	24	24	24	24	24	24	24	24	24	24	24	24
Streptococcus	Pearson correlation	-0.128	-0.191	-0.224	-.432*	-0.211	-0.03	-0.263	-0.292	0.055	-0.101	.593**	0.359	.451*	0.019	0.092	-0.138	0.363	0.018	-0.186	0.015	-0.234	-0.005	-0.261	-0.237	0.313	-0.093	0.37	0.024	0.296	0.163	0.403	-0.082	-0.346	-0.274	-0.19	-0.116	-0.108	-0.19	-0.319	-0.093	-0.223	0.246	0.259	0.013	-0.399	-.479*	.517**	0.284
	sig.（bilateral）	0.553	0.372	0.293	0.035	0.323	0.89	0.214	0.167	0.799	0.639	0.002	0.084	0.027	0.929	0.668	0.519	0.082	0.935	0.385	0.943	0.271	0.98	0.219	0.265	0.136	0.665	0.076	0.913	0.16	0.447	0.051	0.704	0.098	0.194	0.373	0.589	0.616	0.373	0.128	0.664	0.295	0.247	0.223	0.953	0.053	0.018	0.01	0.178
	N	24	24	24	24	24	24	24	24	24	24	24	24	24	24	24	24	24	24	24	24	24	24	24	24	24	24	24	24	24	24	24	24	24	24	24	24	24	24	24	24	24	24	24	24	24	24	24	24
Cupriavidus	Pearson correlation	.849**	.888**	0.14	0.139	-0.109	-0.125	-0.158	-0.276	-0.323	-.468*	-0.174	-0.308	-0.263	-0.247	-0.25	-.487*	-0.233	-0.234	.622**	-0.333	.542**	-0.237	-0.298	-0.404	-0.15	.502*	-0.374	.426*	-0.303	-0.131	-.436*	-0.209	.608**	-0.139	-0.275	.578**	.524**	-.425*	-0.158	.849**	-0.084	0.065	0.276	-0.23	.494*	-0.393	.446*	-0.152
	sig.（bilateral）	0	0	0.513	0.518	0.612	0.562	0.46	0.192	0.123	0.021	0.416	0.143	0.214	0.245	0.238	0.016	0.273	0.271	0.001	0.112	0.006	0.264	0.158	0.051	0.485	0.012	0.072	0.038	0.15	0.541	0.033	0.328	0.002	0.517	0.194	0.003	0.009	0.039	0.46	0	0.697	0.764	0.192	0.279	0.014	0.058	0.029	0.477
	N	24	24	24	24	24	24	24	24	24	24	24	24	24	24	24	24	24	24	24	24	24	24	24	24	24	24	24	24	24	24	24	24	24	24	24	24	24	24	24	24	24	24	24	24	24	24	24	24
Lactococcus	Pearson correlation	0.118	-0.022	.516**	-.544**	0.295	.637**	-0.093	-0.33	-.624**	-.508*	-0.075	-0.167	0.053	-0.285	-0.373	-.469*	-0.189	-.581**	0.372	-.489*	-0.041	-.552**	-0.291	-.487*	.465*	.548**	-0.211	.598**	.575**	.760**	-0.116	-.616**	-0.017	-0.246	-.580**	.507*	.565**	-.451*	-.517**	0.097	-0.095	.685**	.627**	-0.169	-0.23	-.583**	.520**	.712**
	sig.（bilateral）	0.583	0.917	0.01	0.006	0.162	0.001	0.667	0.115	0.001	0.011	0.728	0.435	0.807	0.177	0.072	0.021	0.376	0.003	0.074	0.015	0.849	0.005	0.168	0.016	0.022	0.006	0.322	0.002	0.003	0	0.588	0.001	0.938	0.247	0.003	0.011	0.004	0.027	0.01	0.652	0.659	0	0.001	0.429	0.279	0.003	0.009	0
	N	24	24	24	24	24	24	24	24	24	24	24	24	24	24	24	24	24	24	24	24	24	24	24	24	24	24	24	24	24	24	24	24	24	24	24	24	24	24	24	24	24	24	24	24	24	24	24	24
Chloroplast	Pearson correlation	.627**	.528**	.471*	-.499*	-0.15	.476*	-.500*	-.703**	-.769**	-.756**	-0.055	-0.187	0.039	-0.347	-.430*	-.787**	-0.124	-.679**	.722**	-.778**	0.272	-.705**	-.669**	-.749**	0.108	.769**	-.482*	.738**	.406*	.578**	-.446*	-.771**	0.251	-0.293	-.784**	.777**	.801**	-.773**	-.695**	.442*	-0.166	.659**	.733**	-0.379	-0.002	-.729**	.700**	.490*
	sig.（bilateral）	0.001	0.008	0.02	0.013	0.486	0.019	0.013	0	0	0	0.799	0.383	0.856	0.097	0.036	0	0.565	0	0	0	0.199	0	0	0	0.615	0	0.017	0	0.049	0.003	0.029	0	0.236	0.165	0	0	0	0	0	0.03	0.437	0	0	0.068	0.993	0	0	0.015
	N	24	24	24	24	24	24	24	24	24	24	24	24	24	24	24	24	24	24	24	24	24	24	24	24	24	24	24	24	24	24	24	24	24	24	24	24	24	24	24	24	24	24	24	24	24	24	24	24
Saccharopolyspora	Pearson correlation	0.205	0.044	.505*	-.889**	-0.101	.681**	-.554**	-.808**	-.735**	-.689**	0.262	0.081	.413*	-0.278	-.414*	-.733**	0.101	-.687**	.444*	-.725**	-0.055	-.737**	-.686**	-.800**	0.345	.655**	-0.254	.734**	.780**	.847**	-0.101	-.850**	-0.179	-.480*	-.898**	.602**	.668**	-.745**	-.905**	0.13	-0.297	.880**	.866**	-0.29	-0.323	-.890**	.850**	.840**
	sig.（bilateral）	0.336	0.838	0.012	0	0.64	0	0.005	0	0	0	0.216	0.706	0.045	0.189	0.044	0	0.64	0	0.03	0	0.8	0	0	0	0.099	0.001	0.231	0	0	0	0.639	0	0.402	0.018	0	0.002	0	0	0	0.545	0.159	0	0	0.169	0.124	0	0	0
	N	24	24	24	24	24	24	24	24	24	24	24	24	24	24	24	24	24	24	24	24	24	24	24	24	24	24	24	24	24	24	24	24	24	24	24	24	24	24	24	24	24	24	24	24	24	24	24	24
Escherichia-Shigella	Pearson correlation	-0.107	-0.224	0.315	-.559**	-0.115	.491*	-0.364	-.469*	-0.331	-0.147	0.309	0.402	.504*	0.208	-0.022	-0.354	0.375	-0.219	-0.022	-0.361	-0.388	-0.269	-0.404	-.595**	0.147	0.218	0.032	0.226	.740**	.548**	0.207	-.447*	-.434*	-.540**	-.430*	0.148	0.229	-0.39	-.525**	-0.071	-.492*	0.39	0.332	0.257	-0.234	-0.356	0.279	.634**
	sig.（bilateral）	0.62	0.294	0.134	0.004	0.594	0.015	0.081	0.021	0.114	0.493	0.142	0.052	0.012	0.328	0.919	0.09	0.071	0.304	0.917	0.083	0.061	0.203	0.05	0.002	0.494	0.306	0.882	0.288	0	0.006	0.332	0.029	0.034	0.006	0.036	0.49	0.281	0.06	0.008	0.741	0.015	0.06	0.113	0.226	0.271	0.088	0.187	0.001
	N	24	24	24	24	24	24	24	24	24	24	24	24	24	24	24	24	24	24	24	24	24	24	24	24	24	24	24	24	24	24	24	24	24	24	24	24	24	24	24	24	24	24	24	24	24	24	24	24
Allorhizobium-Neorhizobium-Pararhizobium-Rhizobium	Pearson correlation	.887**	.912**	0.051	0.145	-0.13	-0.11	-0.194	-0.287	-0.329	-.497*	-0.188	-0.335	-0.306	-0.287	-0.216	-.503*	-0.254	-0.253	.623**	-0.343	.538**	-0.249	-0.339	-0.344	-0.139	.481*	-0.376	0.402	-0.321	-0.14	-.451*	-0.216	.587**	-0.038	-0.26	.569**	.525**	-.461*	-0.146	.742**	-0.045	0.077	0.292	-0.334	.420*	-0.391	.454*	-0.205
	sig.（bilateral）	0	0	0.815	0.498	0.545	0.608	0.365	0.174	0.116	0.013	0.379	0.11	0.146	0.174	0.31	0.012	0.23	0.233	0.001	0.101	0.007	0.24	0.105	0.1	0.517	0.017	0.07	0.051	0.126	0.513	0.027	0.31	0.003	0.861	0.219	0.004	0.008	0.023	0.495	0	0.834	0.722	0.166	0.111	0.041	0.059	0.026	0.337
	N	24	24	24	24	24	24	24	24	24	24	24	24	24	24	24	24	24	24	24	24	24	24	24	24	24	24	24	24	24	24	24	24	24	24	24	24	24	24	24	24	24	24	24	24	24	24	24	24
Pseudomonas	Pearson correlation	.429*	.461*	-0.087	0.219	-0.202	-0.141	-0.15	-0.083	-0.15	-0.201	-0.055	-0.208	-0.141	-0.295	-.405*	-0.239	-0.149	-0.055	0.377	-0.184	.449*	-0.103	-0.207	-0.03	-0.087	0.243	-0.183	0.178	-0.267	-0.138	-0.281	-0.09	0.377	0.114	-0.051	0.287	0.223	-0.224	0.046	0.314	0.112	-0.026	0.102	-0.17	0.379	-0.071	0.082	-0.202
	sig.（bilateral）	0.036	0.024	0.685	0.304	0.343	0.511	0.483	0.699	0.484	0.346	0.798	0.33	0.51	0.162	0.05	0.26	0.487	0.798	0.07	0.388	0.028	0.631	0.333	0.888	0.688	0.252	0.392	0.405	0.207	0.519	0.183	0.677	0.069	0.595	0.814	0.174	0.295	0.293	0.83	0.135	0.602	0.905	0.636	0.427	0.068	0.74	0.705	0.345
	N	24	24	24	24	24	24	24	24	24	24	24	24	24	24	24	24	24	24	24	24	24	24	24	24	24	24	24	24	24	24	24	24	24	24	24	24	24	24	24	24	24	24	24	24	24	24	24	24
Corynebacterium_1	Pearson correlation	.913**	.959**	0.069	0.189	-0.23	-0.126	-0.259	-0.305	-0.369	-.536**	-0.221	-0.379	-0.327	-0.358	-0.395	-.537**	-0.292	-0.285	.705**	-.408*	.664**	-0.296	-0.384	-0.339	-0.223	.532**	-.443*	.449*	-0.357	-0.132	-.551**	-0.246	.660**	-0.013	-0.28	.630**	.562**	-.491*	-0.144	.791**	0.006	0.074	0.296	-0.325	.505*	-0.359	.414*	-0.239
	sig.（bilateral）	0	0	0.749	0.377	0.28	0.558	0.222	0.147	0.076	0.007	0.299	0.068	0.119	0.086	0.056	0.007	0.167	0.176	0	0.048	0	0.16	0.064	0.105	0.295	0.008	0.03	0.028	0.087	0.538	0.005	0.246	0	0.952	0.185	0.001	0.004	0.015	0.501	0	0.977	0.732	0.16	0.121	0.012	0.085	0.044	0.261
	N	24	24	24	24	24	24	24	24	24	24	24	24	24	24	24	24	24	24	24	24	24	24	24	24	24	24	24	24	24	24	24	24	24	24	24	24	24	24	24	24	24	24	24	24	24	24	24	24
Streptomyces	Pearson correlation	.883**	.935**	0.061	0.212	-0.235	-0.15	-0.246	-0.276	-0.34	-.498*	-0.205	-0.352	-0.303	-0.364	-0.399	-.507*	-0.268	-0.241	.686**	-0.384	.663**	-0.268	-0.367	-0.32	-0.199	.501*	-0.399	.424*	-0.369	-0.155	-.506*	-0.223	.645**	0.004	-0.242	.603**	.533**	-.467*	-0.114	.779**	0.019	0.055	0.278	-0.323	.531**	-0.337	0.393	-0.265
	sig.（bilateral）	0	0	0.778	0.321	0.269	0.483	0.248	0.192	0.104	0.013	0.338	0.091	0.15	0.081	0.053	0.011	0.206	0.257	0	0.064	0	0.206	0.078	0.127	0.352	0.013	0.053	0.039	0.076	0.47	0.012	0.294	0.001	0.987	0.254	0.002	0.007	0.021	0.595	0	0.931	0.8	0.188	0.123	0.008	0.108	0.058	0.21
	N	24	24	24	24	24	24	24	24	24	24	24	24	24	24	24	24	24	24	24	24	24	24	24	24	24	24	24	24	24	24	24	24	24	24	24	24	24	24	24	24	24	24	24	24	24	24	24	24
Enterococcus	Pearson correlation	0.109	0.148	.406*	0.013	0.325	0.235	0.156	0.031	-0.239	-0.16	-.421*	-0.314	-0.283	-0.234	-0.129	0.014	-.409*	-0.217	0.215	-0.183	0.177	-0.301	0.106	0.015	-0.029	0.195	-0.238	0.195	-0.066	0.103	-0.297	-0.157	0.309	0.304	-0.121	0.263	0.248	0.039	-0.034	0.134	0.339	0.178	0.172	-0.275	-0.304	-0.046	0.036	0.009
	sig.（bilateral）	0.614	0.49	0.049	0.951	0.122	0.269	0.466	0.886	0.26	0.455	0.04	0.135	0.18	0.271	0.547	0.949	0.047	0.309	0.313	0.391	0.408	0.153	0.623	0.943	0.894	0.36	0.262	0.361	0.76	0.633	0.158	0.464	0.142	0.149	0.572	0.215	0.243	0.856	0.876	0.534	0.105	0.405	0.421	0.193	0.149	0.829	0.867	0.967
	N	24	24	24	24	24	24	24	24	24	24	24	24	24	24	24	24	24	24	24	24	24	24	24	24	24	24	24	24	24	24	24	24	24	24	24	24	24	24	24	24	24	24	24	24	24	24	24	24
Acetobacter	Pearson correlation	.869**	.870**	0.216	0.036	-0.158	0.082	-0.296	-0.4	-.512*	-.633**	-0.26	-0.395	-0.299	-.439*	-.431*	-.619**	-0.313	-.432*	.768**	-.532**	.609**	-.438*	-.456*	-.424*	-0.126	.655**	-.509*	.566**	-0.181	0.059	-.536**	-0.401	.604**	-0.034	-.428*	.709**	.665**	-.575**	-0.278	.700**	0.013	0.268	.466*	-0.402	0.383	-.469*	.511*	-0.046
	sig.（bilateral）	0	0	0.31	0.868	0.461	0.704	0.16	0.053	0.011	0.001	0.221	0.056	0.156	0.032	0.035	0.001	0.136	0.035	0	0.007	0.002	0.032	0.025	0.039	0.557	0.001	0.011	0.004	0.397	0.786	0.007	0.052	0.002	0.874	0.037	0	0	0.003	0.189	0	0.954	0.205	0.022	0.051	0.065	0.021	0.011	0.832
	N	24	24	24	24	24	24	24	24	24	24	24	24	24	24	24	24	24	24	24	24	24	24	24	24	24	24	24	24	24	24	24	24	24	24	24	24	24	24	24	24	24	24	24	24	24	24	24	24
Fusobacterium	Pearson correlation	-0.26	-0.237	0.026	0.026	0.191	-0.008	0.226	0.165	0.159	0.135	0.165	0.051	0.009	0.037	0.137	0.183	0.003	0.089	-0.232	0.193	-0.059	0.15	0.209	0.028	0.214	-0.161	0.158	-0.106	0.01	-0.071	0.176	0.159	0.027	-0.091	0.099	-0.216	-0.238	0.236	0.103	-0.063	0.09	-0.026	-0.051	0.072	-0.254	0.015	-0.008	0.049
	sig.（bilateral）	0.22	0.266	0.904	0.902	0.372	0.97	0.287	0.442	0.459	0.528	0.44	0.814	0.966	0.863	0.523	0.393	0.987	0.679	0.276	0.365	0.785	0.483	0.328	0.897	0.316	0.452	0.46	0.622	0.963	0.741	0.411	0.459	0.9	0.672	0.646	0.311	0.263	0.266	0.631	0.768	0.675	0.903	0.813	0.739	0.231	0.946	0.971	0.82
	N	24	24	24	24	24	24	24	24	24	24	24	24	24	24	24	24	24	24	24	24	24	24	24	24	24	24	24	24	24	24	24	24	24	24	24	24	24	24	24	24	24	24	24	24	24	24	24	24
Brevundimonas	Pearson correlation	.537**	.477*	0.328	-0.144	0	0.137	-0.162	-0.341	-.446*	-0.379	-0.114	-0.069	0.053	-0.262	-0.342	-.475*	-0.09	-0.227	.523**	-.405*	0.232	-0.325	-0.337	-.501*	0.245	.507*	-0.138	.476*	0.187	0.276	-0.129	-0.396	0.264	-0.221	-0.379	.559**	.547**	-.447*	-0.308	.595**	-0.155	0.38	.452*	-0.175	0.119	-.470*	.476*	0.184
	sig.（bilateral）	0.007	0.018	0.118	0.504	0.999	0.525	0.451	0.103	0.029	0.068	0.596	0.748	0.806	0.216	0.102	0.019	0.675	0.286	0.009	0.05	0.275	0.121	0.108	0.013	0.248	0.011	0.522	0.019	0.382	0.192	0.547	0.055	0.213	0.298	0.068	0.004	0.006	0.028	0.143	0.002	0.469	0.067	0.026	0.413	0.579	0.02	0.019	0.39
	N	24	24	24	24	24	24	24	24	24	24	24	24	24	24	24	24	24	24	24	24	24	24	24	24	24	24	24	24	24	24	24	24	24	24	24	24	24	24	24	24	24	24	24	24	24	24	24	24
Limnohabitans	Pearson correlation	-0.056	-0.072	0.207	-0.292	-0.088	0.176	-0.213	-0.179	-0.136	-0.225	0.098	0.017	0.034	-0.055	-0.16	-0.092	0.06	-0.258	0.054	-0.213	-0.05	-0.279	-0.168	-0.098	-0.106	0.091	-0.036	0.144	0.169	0.217	0.013	-0.188	-0.085	0.012	-0.215	0.11	0.14	-0.14	-0.276	-0.089	0.083	0.154	0.177	-0.002	0.07	-0.239	0.234	0.292
	sig.（bilateral）	0.796	0.737	0.333	0.165	0.683	0.41	0.318	0.403	0.527	0.291	0.648	0.938	0.873	0.8	0.455	0.67	0.779	0.224	0.801	0.319	0.816	0.186	0.434	0.648	0.622	0.672	0.867	0.502	0.43	0.309	0.952	0.378	0.694	0.955	0.314	0.609	0.515	0.514	0.192	0.681	0.7	0.473	0.409	0.994	0.745	0.26	0.271	0.167
	N	24	24	24	24	24	24	24	24	24	24	24	24	24	24	24	24	24	24	24	24	24	24	24	24	24	24	24	24	24	24	24	24	24	24	24	24	24	24	24	24	24	24	24	24	24	24	24	24
Serratia	Pearson correlation	.706**	.752**	0.051	0.166	-0.145	-0.145	-0.154	-0.201	-0.219	-0.394	-0.28	-0.328	-0.365	-0.137	-0.066	-0.357	-0.234	-0.237	.510*	-0.261	.411*	-0.17	-0.227	-0.242	-0.333	0.359	-.452*	0.266	-0.341	-0.17	-.495*	-0.117	.484*	-0.027	-0.182	.422*	0.388	-0.33	-0.094	.592**	-0.037	-0.021	0.136	-0.222	.443*	-0.187	0.244	-0.252
	sig.（bilateral）	0	0	0.815	0.439	0.498	0.498	0.472	0.346	0.305	0.057	0.185	0.117	0.08	0.522	0.76	0.087	0.27	0.265	0.011	0.218	0.046	0.426	0.286	0.255	0.112	0.085	0.027	0.209	0.103	0.426	0.014	0.585	0.017	0.9	0.396	0.04	0.061	0.115	0.662	0.002	0.864	0.921	0.526	0.297	0.03	0.382	0.25	0.235
	N	24	24	24	24	24	24	24	24	24	24	24	24	24	24	24	24	24	24	24	24	24	24	24	24	24	24	24	24	24	24	24	24	24	24	24	24	24	24	24	24	24	24	24	24	24	24	24	24
Subdoligranulum	Pearson correlation	0.04	0.018	0.149	-0.317	-0.168	-0.027	-0.221	-0.295	-0.088	-0.08	0.303	0.285	0.388	0.066	0.011	-0.203	0.328	0.003	0.079	-0.132	-0.113	-0.09	-0.22	-0.401	0.15	0.113	0.113	0.144	0.237	0.136	0.194	-0.187	-0.139	-0.387	-0.25	0.101	0.113	-0.21	-0.321	0.265	-0.303	0.176	0.214	0.041	-0.006	-0.356	0.34	0.277
	sig.（bilateral）	0.851	0.935	0.487	0.132	0.432	0.9	0.3	0.162	0.683	0.711	0.151	0.177	0.061	0.758	0.96	0.343	0.117	0.987	0.715	0.539	0.6	0.677	0.302	0.052	0.484	0.598	0.6	0.501	0.265	0.526	0.364	0.383	0.518	0.062	0.24	0.64	0.599	0.324	0.126	0.211	0.15	0.409	0.316	0.85	0.976	0.088	0.104	0.189
	N	24	24	24	24	24	24	24	24	24	24	24	24	24	24	24	24	24	24	24	24	24	24	24	24	24	24	24	24	24	24	24	24	24	24	24	24	24	24	24	24	24	24	24	24	24	24	24	24
Agathobacter	Pearson correlation	0.329	0.286	0.025	-0.109	-0.264	-0.171	-0.269	-0.281	-0.059	-0.126	0.222	0.206	0.201	0.138	0.111	-0.257	0.249	-0.02	0.175	-0.157	0.032	-0.003	-0.293	-.410*	-0.103	0.187	0.067	0.135	0.069	0.001	0.114	-0.115	0.023	-0.317	-0.158	0.141	0.144	-0.269	-0.211	0.356	-0.297	-0.015	0.093	0.291	0.364	-0.298	0.309	0.202
	sig.（bilateral）	0.117	0.175	0.906	0.614	0.212	0.423	0.205	0.184	0.784	0.556	0.297	0.334	0.347	0.521	0.607	0.224	0.241	0.927	0.414	0.463	0.881	0.991	0.164	0.046	0.633	0.381	0.757	0.53	0.748	0.996	0.595	0.594	0.916	0.131	0.461	0.512	0.502	0.203	0.322	0.087	0.159	0.946	0.664	0.167	0.08	0.158	0.142	0.343
	N	24	24	24	24	24	24	24	24	24	24	24	24	24	24	24	24	24	24	24	24	24	24	24	24	24	24	24	24	24	24	24	24	24	24	24	24	24	24	24	24	24	24	24	24	24	24	24	24
Mycobacterium	Pearson correlation	-0.202	-0.233	-0.123	-0.086	-0.223	-0.083	-0.169	-0.063	0.137	0.209	0.246	0.263	0.263	0.149	0.106	0.147	0.262	0.137	-0.23	0.037	-0.206	0.101	-0.046	0.105	-0.1	-0.139	0.105	-0.187	0.132	-0.025	0.231	0.046	-0.221	0.045	0.054	-0.179	-0.164	0.102	-0.029	-0.267	0.002	-0.051	-0.11	0.161	-0.081	0.145	-0.174	0.075
	sig.（bilateral）	0.344	0.273	0.567	0.691	0.295	0.7	0.43	0.771	0.523	0.327	0.247	0.214	0.215	0.486	0.623	0.494	0.217	0.523	0.281	0.864	0.334	0.64	0.83	0.624	0.643	0.518	0.625	0.382	0.538	0.906	0.278	0.831	0.3	0.835	0.802	0.403	0.445	0.636	0.891	0.207	0.991	0.812	0.608	0.451	0.707	0.5	0.415	0.728
	N	24	24	24	24	24	24	24	24	24	24	24	24	24	24	24	24	24	24	24	24	24	24	24	24	24	24	24	24	24	24	24	24	24	24	24	24	24	24	24	24	24	24	24	24	24	24	24	24
Megamonas	Pearson correlation	0.041	0.059	0.016	0.095	-0.146	0.02	-0.131	-0.024	-0.043	0.026	0.061	-0.001	0.049	-0.041	-0.081	0.047	-0.038	-0.003	0.065	-0.117	0.176	-0.063	-0.073	0.025	-0.138	0.049	0.049	0.019	-0.041	-0.037	-0.048	-0.05	0.129	0.276	0.023	0.044	0.026	0.025	0.058	-0.114	0.262	-0.039	-0.035	0.011	0.253	0.092	-0.09	-0.102
	sig.（bilateral）	0.849	0.785	0.942	0.66	0.497	0.927	0.543	0.91	0.843	0.904	0.775	0.996	0.82	0.851	0.706	0.826	0.859	0.99	0.764	0.588	0.411	0.769	0.736	0.909	0.52	0.82	0.819	0.928	0.848	0.865	0.823	0.815	0.547	0.192	0.915	0.837	0.905	0.909	0.789	0.595	0.216	0.855	0.872	0.961	0.233	0.669	0.675	0.635
	N	24	24	24	24	24	24	24	24	24	24	24	24	24	24	24	24	24	24	24	24	24	24	24	24	24	24	24	24	24	24	24	24	24	24	24	24	24	24	24	24	24	24	24	24	24	24	24	24
Pseudonocardiaceae	Pearson correlation	-0.027	-0.143	.552**	-.760**	0.035	.749**	-0.403	-.625**	-.634**	-.510*	0.132	0.046	0.332	-0.176	-0.31	-.538**	0.077	-.610**	0.296	-.617**	-0.166	-.643**	-.497*	-.628**	0.178	.509*	-0.326	.553**	.711**	.758**	-0.126	-.733**	-0.234	-0.404	-.734**	.435*	.509*	-.551**	-.739**	-0.049	-0.256	.669**	.625**	-0.166	-0.344	-.604**	.514*	.823**
	sig.（bilateral）	0.9	0.506	0.005	0	0.872	0	0.051	0.001	0.001	0.011	0.54	0.83	0.113	0.409	0.14	0.007	0.722	0.002	0.16	0.001	0.438	0.001	0.013	0.001	0.405	0.011	0.12	0.005	0	0	0.557	0	0.271	0.05	0	0.034	0.011	0.005	0	0.819	0.228	0	0.001	0.438	0.1	0.002	0.01	0
	N	24	24	24	24	24	24	24	24	24	24	24	24	24	24	24	24	24	24	24	24	24	24	24	24	24	24	24	24	24	24	24	24	24	24	24	24	24	24	24	24	24	24	24	24	24	24	24	24
Burkholderia-Caballeronia-Paraburkholderia	Pearson correlation	.508*	.462*	0.174	-0.254	0.033	0.189	-0.187	-0.397	-.413*	-.507*	0.132	-0.101	0.056	-0.312	-0.306	-.544**	-0.054	-0.294	.435*	-0.351	0.218	-0.35	-0.387	-.490*	0.323	.439*	-0.086	.467*	0.139	0.226	-0.118	-0.384	0.245	-0.286	-.435*	.488*	.476*	-.506*	-0.374	.519**	-0.186	0.345	.492*	-0.278	-0.031	-.680**	.692**	0.287
	sig.（bilateral）	0.011	0.023	0.417	0.231	0.878	0.377	0.382	0.055	0.045	0.011	0.537	0.637	0.796	0.138	0.145	0.006	0.801	0.163	0.034	0.093	0.305	0.093	0.062	0.015	0.123	0.032	0.691	0.022	0.517	0.288	0.581	0.064	0.249	0.175	0.034	0.016	0.019	0.012	0.072	0.009	0.384	0.098	0.015	0.188	0.887	0	0	0.174
	N	24	24	24	24	24	24	24	24	24	24	24	24	24	24	24	24	24	24	24	24	24	24	24	24	24	24	24	24	24	24	24	24	24	24	24	24	24	24	24	24	24	24	24	24	24	24	24	24
Kocuria	Pearson correlation	.874**	.925**	0.088	0.207	-0.212	-0.119	-0.236	-0.278	-0.363	-.498*	-0.227	-0.37	-0.309	-0.371	-.424*	-.507*	-0.291	-0.258	.692**	-0.399	.666**	-0.289	-0.36	-0.318	-0.205	.518**	-.425*	.437*	-0.354	-0.134	-.529**	-0.241	.656**	0.008	-0.257	.618**	.547**	-.461*	-0.119	.775**	0.029	0.066	0.281	-0.322	.497*	-0.326	0.373	-0.241
	sig.（bilateral）	0	0	0.683	0.332	0.319	0.581	0.266	0.189	0.082	0.013	0.287	0.075	0.142	0.074	0.039	0.011	0.168	0.224	0	0.053	0	0.171	0.084	0.129	0.337	0.009	0.038	0.033	0.09	0.532	0.008	0.257	0.001	0.972	0.226	0.001	0.006	0.023	0.581	0	0.893	0.759	0.184	0.125	0.013	0.12	0.073	0.257
	N	24	24	24	24	24	24	24	24	24	24	24	24	24	24	24	24	24	24	24	24	24	24	24	24	24	24	24	24	24	24	24	24	24	24	24	24	24	24	24	24	24	24	24	24	24	24	24	24
**. Significant correlation at level 0.01 (bilateral)
*. Significant correlation at level 0.05 (bilateral)
Correlation between flavor compounds and bacterial abundance at the genus level
		Weissella	Staphylococcus	Kroppenstedtia	Brevibacterium	Acinetobacter	Psychrobacter	Planococcus	Pseudarthrobacter	Bacteroides	Faecalibacterium	Pseudoalteromonas	Brachybacterium	Bacillus	Sphingomonas	Streptococcus	Cupriavidus	Lactococcus	Chloroplast	Saccharopolyspora	Escherichia-Shigella	Allorhizobium-Neorhizobium-Pararhizobium-Rhizobium	Pseudomonas	Corynebacterium_1	Streptomyces	Enterococcus	Acetobacter	Fusobacterium	Brevundimonas	Limnohabitans	Serratia	Subdoligranulum	Agathobacter	Mycobacterium	Megamonas	Pseudonocardiaceae	Burkholderia-Caballeronia-Paraburkholderia	Kocuria
A1	Pearson correlation	0.059	.807**	.900**	.915**	.472*	0.262	0.1	.438*	-0.153	0.142	0.227	.909**	.722**	.686**	-0.128	.849**	0.118	.627**	0.205	-0.107	.887**	.429*	.913**	.883**	0.109	.869**	-0.26	.537**	-0.056	.706**	0.04	0.329	-0.202	0.041	-0.027	.508*	.874**
	sig.（bilateral）	0.783	0	0	0	0.02	0.217	0.642	0.032	0.474	0.51	0.287	0	0	0	0.553	0	0.583	0.001	0.336	0.62	0	0.036	0	0	0.614	0	0.22	0.007	0.796	0	0.851	0.117	0.344	0.849	0.9	0.011	0
	N	24	24	24	24	24	24	24	24	24	24	24	24	24	24	24	24	24	24	24	24	24	24	24	24	24	24	24	24	24	24	24	24	24	24	24	24	24
A2	Pearson correlation	-0.106	.856**	.951**	.948**	0.359	0.202	0.061	0.336	-0.247	0.039	0.255	.938**	.754**	.688**	-0.191	.888**	-0.022	.528**	0.044	-0.224	.912**	.461*	.959**	.935**	0.148	.870**	-0.237	.477*	-0.072	.752**	0.018	0.286	-0.233	0.059	-0.143	.462*	.925**
	sig.（bilateral）	0.622	0	0	0	0.085	0.344	0.779	0.109	0.245	0.858	0.229	0	0	0	0.372	0	0.917	0.008	0.838	0.294	0	0.024	0	0	0.49	0	0.266	0.018	0.737	0	0.935	0.175	0.273	0.785	0.506	0.023	0
	N	24	24	24	24	24	24	24	24	24	24	24	24	24	24	24	24	24	24	24	24	24	24	24	24	24	24	24	24	24	24	24	24	24	24	24	24	24
A3	Pearson correlation	.650**	0.082	0.051	0.125	.449*	.466*	-0.336	.439*	0.379	0.223	0.044	0.183	0.065	0.354	-0.224	0.14	.516**	.471*	.505*	0.315	0.051	-0.087	0.069	0.061	.406*	0.216	0.026	0.328	0.207	0.051	0.149	0.025	-0.123	0.016	.552**	0.174	0.088
	sig.（bilateral）	0.001	0.705	0.814	0.562	0.028	0.022	0.108	0.032	0.068	0.294	0.838	0.393	0.764	0.089	0.293	0.513	0.01	0.02	0.012	0.134	0.815	0.685	0.749	0.778	0.049	0.31	0.904	0.118	0.333	0.815	0.487	0.906	0.567	0.942	0.005	0.417	0.683
	N	24	24	24	24	24	24	24	24	24	24	24	24	24	24	24	24	24	24	24	24	24	24	24	24	24	24	24	24	24	24	24	24	24	24	24	24	24
A4	Pearson correlation	-.831**	0.189	0.248	0.139	-.459*	-.500*	0.123	-.539**	-.725**	-.557**	0.134	0.106	0.052	0.003	-.432*	0.139	-.544**	-.499*	-.889**	-.559**	0.145	0.219	0.189	0.212	0.013	0.036	0.026	-0.144	-0.292	0.166	-0.317	-0.109	-0.086	0.095	-.760**	-0.254	0.207
	sig.（bilateral）	0	0.375	0.244	0.518	0.024	0.013	0.568	0.007	0	0.005	0.531	0.621	0.808	0.989	0.035	0.518	0.006	0.013	0	0.004	0.498	0.304	0.377	0.321	0.951	0.868	0.902	0.504	0.165	0.439	0.132	0.614	0.691	0.66	0	0.231	0.332
	N	24	24	24	24	24	24	24	24	24	24	24	24	24	24	24	24	24	24	24	24	24	24	24	24	24	24	24	24	24	24	24	24	24	24	24	24	24
A5	Pearson correlation	0.089	-0.22	-0.18	-0.219	0.112	-0.115	-0.155	-0.003	-0.269	-0.108	-0.292	-0.192	-0.317	0.147	-0.211	-0.109	0.295	-0.15	-0.101	-0.115	-0.13	-0.202	-0.23	-0.235	0.325	-0.158	0.191	0	-0.088	-0.145	-0.168	-0.264	-0.223	-0.146	0.035	0.033	-0.212
	sig.（bilateral）	0.679	0.303	0.401	0.303	0.602	0.592	0.468	0.988	0.204	0.616	0.167	0.37	0.131	0.493	0.323	0.612	0.162	0.486	0.64	0.594	0.545	0.343	0.28	0.269	0.122	0.461	0.372	0.999	0.683	0.498	0.432	0.212	0.295	0.497	0.872	0.878	0.319
	N	24	24	24	24	24	24	24	24	24	24	24	24	24	24	24	24	24	24	24	24	24	24	24	24	24	24	24	24	24	24	24	24	24	24	24	24	24
A6	Pearson correlation	.894**	-0.118	-0.145	-0.062	.458*	.452*	-0.286	.589**	0.35	0.323	-0.124	0.002	-0.207	0.116	-0.03	-0.125	.637**	.476*	.681**	.491*	-0.11	-0.141	-0.126	-0.15	0.235	0.082	-0.008	0.137	0.176	-0.145	-0.027	-0.171	-0.083	0.02	.749**	0.189	-0.119
	sig.（bilateral）	0	0.584	0.499	0.773	0.024	0.027	0.176	0.002	0.094	0.124	0.564	0.992	0.331	0.59	0.89	0.562	0.001	0.019	0	0.015	0.608	0.511	0.558	0.483	0.269	0.704	0.97	0.525	0.41	0.498	0.9	0.423	0.7	0.927	0	0.377	0.581
	N	24	24	24	24	24	24	24	24	24	24	24	24	24	24	24	24	24	24	24	24	24	24	24	24	24	24	24	24	24	24	24	24	24	24	24	24	24
A7	Pearson correlation	-.416*	-0.236	-0.195	-0.283	-0.242	-.430*	-0.046	-.406*	-.491*	-0.334	-0.157	-0.285	-0.321	0.001	-0.263	-0.158	-0.093	-.500*	-.554**	-0.364	-0.194	-0.15	-0.259	-0.246	0.156	-0.296	0.226	-0.162	-0.213	-0.154	-0.221	-0.269	-0.169	-0.131	-0.403	-0.187	-0.236
	sig.（bilateral）	0.043	0.267	0.362	0.179	0.255	0.036	0.83	0.049	0.015	0.111	0.463	0.177	0.126	0.996	0.214	0.46	0.667	0.013	0.005	0.081	0.365	0.483	0.222	0.248	0.466	0.16	0.287	0.451	0.318	0.472	0.3	0.205	0.43	0.543	0.051	0.382	0.266
	N	24	24	24	24	24	24	24	24	24	24	24	24	24	24	24	24	24	24	24	24	24	24	24	24	24	24	24	24	24	24	24	24	24	24	24	24	24
A8	Pearson correlation	-.683**	-0.27	-0.232	-0.345	-.505*	-.552**	0.023	-.639**	-.565**	-.476*	-0.092	-0.369	-0.33	-0.229	-0.292	-0.276	-0.33	-.703**	-.808**	-.469*	-0.287	-0.083	-0.305	-0.276	0.031	-0.4	0.165	-0.341	-0.179	-0.201	-0.295	-0.281	-0.063	-0.024	-.625**	-0.397	-0.278
	sig.（bilateral）	0	0.202	0.274	0.099	0.012	0.005	0.916	0.001	0.004	0.019	0.671	0.076	0.116	0.282	0.167	0.192	0.115	0	0	0.021	0.174	0.699	0.147	0.192	0.886	0.053	0.442	0.103	0.403	0.346	0.162	0.184	0.771	0.91	0.001	0.055	0.189
	N	24	24	24	24	24	24	24	24	24	24	24	24	24	24	24	24	24	24	24	24	24	24	24	24	24	24	24	24	24	24	24	24	24	24	24	24	24
A9	Pearson correlation	-.811**	-0.34	-0.336	-.433*	-.667**	-.560**	0.232	-.720**	-0.265	-0.391	-0.081	-.486*	-0.233	-.463*	0.055	-0.323	-.624**	-.769**	-.735**	-0.331	-0.329	-0.15	-0.369	-0.34	-0.239	-.512*	0.159	-.446*	-0.136	-0.219	-0.088	-0.059	0.137	-0.043	-.634**	-.413*	-0.363
	sig.（bilateral）	0	0.104	0.109	0.035	0	0.004	0.276	0	0.211	0.059	0.707	0.016	0.273	0.023	0.799	0.123	0.001	0	0	0.114	0.116	0.484	0.076	0.104	0.26	0.011	0.459	0.029	0.527	0.305	0.683	0.784	0.523	0.843	0.001	0.045	0.082
	N	24	24	24	24	24	24	24	24	24	24	24	24	24	24	24	24	24	24	24	24	24	24	24	24	24	24	24	24	24	24	24	24	24	24	24	24	24
A10	Pearson correlation	-.648**	-.462*	-.483*	-.567**	-.632**	-.520**	0.151	-.745**	-0.182	-0.38	-0.076	-.605**	-0.366	-.485*	-0.101	-.468*	-.508*	-.756**	-.689**	-0.147	-.497*	-0.201	-.536**	-.498*	-0.16	-.633**	0.135	-0.379	-0.225	-0.394	-0.08	-0.126	0.209	0.026	-.510*	-.507*	-.498*
	sig.（bilateral）	0.001	0.023	0.017	0.004	0.001	0.009	0.481	0	0.395	0.067	0.725	0.002	0.079	0.016	0.639	0.021	0.011	0	0	0.493	0.013	0.346	0.007	0.013	0.455	0.001	0.528	0.068	0.291	0.057	0.711	0.556	0.327	0.904	0.011	0.011	0.013
	N	24	24	24	24	24	24	24	24	24	24	24	24	24	24	24	24	24	24	24	24	24	24	24	24	24	24	24	24	24	24	24	24	24	24	24	24	24
A11	Pearson correlation	0.084	-0.189	-0.252	-0.222	-0.075	0.028	0.341	0.095	0.374	0.261	-0.241	-0.249	0.056	-0.322	.593**	-0.174	-0.075	-0.055	0.262	0.309	-0.188	-0.055	-0.221	-0.205	-.421*	-0.26	0.165	-0.114	0.098	-0.28	0.303	0.222	0.246	0.061	0.132	0.132	-0.227
	sig.（bilateral）	0.697	0.377	0.235	0.298	0.728	0.896	0.103	0.658	0.072	0.219	0.257	0.241	0.795	0.124	0.002	0.416	0.728	0.799	0.216	0.142	0.379	0.798	0.299	0.338	0.04	0.221	0.44	0.596	0.648	0.185	0.151	0.297	0.247	0.775	0.54	0.537	0.287
	N	24	24	24	24	24	24	24	24	24	24	24	24	24	24	24	24	24	24	24	24	24	24	24	24	24	24	24	24	24	24	24	24	24	24	24	24	24
A12	Pearson correlation	-0.04	-0.323	-0.403	-0.381	-0.225	-0.01	0.21	-0.189	.530**	0.196	-0.01	-.407*	-0.037	-0.332	0.359	-0.308	-0.167	-0.187	0.081	0.402	-0.335	-0.208	-0.379	-0.352	-0.314	-0.395	0.051	-0.069	0.017	-0.328	0.285	0.206	0.263	-0.001	0.046	-0.101	-0.37
	sig.（bilateral）	0.854	0.124	0.051	0.066	0.291	0.963	0.325	0.377	0.008	0.358	0.964	0.049	0.863	0.114	0.084	0.143	0.435	0.383	0.706	0.052	0.11	0.33	0.068	0.091	0.135	0.056	0.814	0.748	0.938	0.117	0.177	0.334	0.214	0.996	0.83	0.637	0.075
	N	24	24	24	24	24	24	24	24	24	24	24	24	24	24	24	24	24	24	24	24	24	24	24	24	24	24	24	24	24	24	24	24	24	24	24	24	24
A13	Pearson correlation	0.29	-0.255	-0.374	-0.305	0.004	0.174	0.097	0.109	.645**	0.362	-0.052	-0.302	-0.005	-0.232	.451*	-0.263	0.053	0.039	.413*	.504*	-0.306	-0.141	-0.327	-0.303	-0.283	-0.299	0.009	0.053	0.034	-0.365	0.388	0.201	0.263	0.049	0.332	0.056	-0.309
	sig.（bilateral）	0.169	0.229	0.072	0.147	0.984	0.416	0.652	0.612	0.001	0.082	0.81	0.151	0.981	0.276	0.027	0.214	0.807	0.856	0.045	0.012	0.146	0.51	0.119	0.15	0.18	0.156	0.966	0.806	0.873	0.08	0.061	0.347	0.215	0.82	0.113	0.796	0.142
	N	24	24	24	24	24	24	24	24	24	24	24	24	24	24	24	24	24	24	24	24	24	24	24	24	24	24	24	24	24	24	24	24	24	24	24	24	24
A14	Pearson correlation	-0.35	-0.366	-0.335	-0.383	-0.394	-0.213	0.135	-.484*	0.311	-0.114	-0.011	-.439*	-0.101	-0.328	0.019	-0.247	-0.285	-0.347	-0.278	0.208	-0.287	-0.295	-0.358	-0.364	-0.234	-.439*	0.037	-0.262	-0.055	-0.137	0.066	0.138	0.149	-0.041	-0.176	-0.312	-0.371
	sig.（bilateral）	0.094	0.079	0.109	0.065	0.056	0.318	0.529	0.017	0.139	0.595	0.959	0.032	0.64	0.117	0.929	0.245	0.177	0.097	0.189	0.328	0.174	0.162	0.086	0.081	0.271	0.032	0.863	0.216	0.8	0.522	0.758	0.521	0.486	0.851	0.409	0.138	0.074
	N	24	24	24	24	24	24	24	24	24	24	24	24	24	24	24	24	24	24	24	24	24	24	24	24	24	24	24	24	24	24	24	24	24	24	24	24	24
A15	Pearson correlation	-.516**	-.450*	-0.324	-.415*	-0.403	-0.351	0.211	-.568**	-0.041	-0.177	-0.174	-.496*	-0.212	-.448*	0.092	-0.25	-0.373	-.430*	-.414*	-0.022	-0.216	-.405*	-0.395	-0.399	-0.129	-.431*	0.137	-0.342	-0.16	-0.066	0.011	0.111	0.106	-0.081	-0.31	-0.306	-.424*
	sig.（bilateral）	0.01	0.027	0.123	0.044	0.051	0.093	0.323	0.004	0.848	0.408	0.417	0.014	0.319	0.028	0.668	0.238	0.072	0.036	0.044	0.919	0.31	0.05	0.056	0.053	0.547	0.035	0.523	0.102	0.455	0.76	0.96	0.607	0.623	0.706	0.14	0.145	0.039
	N	24	24	24	24	24	24	24	24	24	24	24	24	24	24	24	24	24	24	24	24	24	24	24	24	24	24	24	24	24	24	24	24	24	24	24	24	24
A16	Pearson correlation	-.653**	-.488*	-.472*	-.572**	-.631**	-.512*	0.054	-.702**	-0.319	-.484*	-0.162	-.606**	-.464*	-.515**	-0.138	-.487*	-.469*	-.787**	-.733**	-0.354	-.503*	-0.239	-.537**	-.507*	0.014	-.619**	0.183	-.475*	-0.092	-0.357	-0.203	-0.257	0.147	0.047	-.538**	-.544**	-.507*
	sig.（bilateral）	0.001	0.016	0.02	0.003	0.001	0.011	0.801	0	0.129	0.017	0.45	0.002	0.022	0.01	0.519	0.016	0.021	0	0	0.09	0.012	0.26	0.007	0.011	0.949	0.001	0.393	0.019	0.67	0.087	0.343	0.224	0.494	0.826	0.007	0.006	0.011
	N	24	24	24	24	24	24	24	24	24	24	24	24	24	24	24	24	24	24	24	24	24	24	24	24	24	24	24	24	24	24	24	24	24	24	24	24	24
A17	Pearson correlation	-0.057	-0.245	-0.325	-0.296	-0.178	0.016	0.246	-0.189	.506*	0.219	-0.009	-0.327	0.047	-0.303	0.363	-0.233	-0.189	-0.124	0.101	0.375	-0.254	-0.149	-0.292	-0.268	-.409*	-0.313	0.003	-0.09	0.06	-0.234	0.328	0.249	0.262	-0.038	0.077	-0.054	-0.291
	sig.（bilateral）	0.791	0.249	0.121	0.161	0.404	0.94	0.246	0.375	0.012	0.305	0.967	0.119	0.827	0.151	0.082	0.273	0.376	0.565	0.64	0.071	0.23	0.487	0.167	0.206	0.047	0.136	0.987	0.675	0.779	0.27	0.117	0.241	0.217	0.859	0.722	0.801	0.168
	N	24	24	24	24	24	24	24	24	24	24	24	24	24	24	24	24	24	24	24	24	24	24	24	24	24	24	24	24	24	24	24	24	24	24	24	24	24
A18	Pearson correlation	-.762**	-0.223	-0.251	-0.331	-.566**	-.482*	0.234	-.668**	-0.198	-0.284	0.003	-0.377	-0.101	-0.293	0.018	-0.234	-.581**	-.679**	-.687**	-0.219	-0.253	-0.055	-0.285	-0.241	-0.217	-.432*	0.089	-0.227	-0.258	-0.237	0.003	-0.02	0.137	-0.003	-.610**	-0.294	-0.258
	sig.（bilateral）	0	0.294	0.236	0.114	0.004	0.017	0.27	0	0.353	0.179	0.989	0.069	0.638	0.164	0.935	0.271	0.003	0	0	0.304	0.233	0.798	0.176	0.257	0.309	0.035	0.679	0.286	0.224	0.265	0.987	0.927	0.523	0.99	0.002	0.163	0.224
	N	24	24	24	24	24	24	24	24	24	24	24	24	24	24	24	24	24	24	24	24	24	24	24	24	24	24	24	24	24	24	24	24	24	24	24	24	24
A19	Pearson correlation	.427*	.655**	.669**	.740**	.606**	.420*	-0.168	.574**	-0.037	0.236	0.256	.779**	.504*	.642**	-0.186	.622**	0.372	.722**	.444*	-0.022	.623**	0.377	.705**	.686**	0.215	.768**	-0.232	.523**	0.054	.510*	0.079	0.175	-0.23	0.065	0.296	.435*	.692**
	sig.（bilateral）	0.037	0.001	0	0	0.002	0.041	0.433	0.003	0.864	0.266	0.227	0	0.012	0.001	0.385	0.001	0.074	0	0.03	0.917	0.001	0.07	0	0	0.313	0	0.276	0.009	0.801	0.011	0.715	0.414	0.281	0.764	0.16	0.034	0
	N	24	24	24	24	24	24	24	24	24	24	24	24	24	24	24	24	24	24	24	24	24	24	24	24	24	24	24	24	24	24	24	24	24	24	24	24	24
A20	Pearson correlation	-.757**	-0.378	-0.364	-.468*	-.585**	-.587**	0.173	-.687**	-0.338	-0.356	-0.114	-.510*	-0.316	-0.356	0.015	-0.333	-.489*	-.778**	-.725**	-0.361	-0.343	-0.184	-.408*	-0.384	-0.183	-.532**	0.193	-.405*	-0.213	-0.261	-0.132	-0.157	0.037	-0.117	-.617**	-0.351	-0.399
	sig.（bilateral）	0	0.069	0.081	0.021	0.003	0.003	0.419	0	0.106	0.088	0.595	0.011	0.133	0.088	0.943	0.112	0.015	0	0	0.083	0.101	0.388	0.048	0.064	0.391	0.007	0.365	0.05	0.319	0.218	0.539	0.463	0.864	0.588	0.001	0.093	0.053
	N	24	24	24	24	24	24	24	24	24	24	24	24	24	24	24	24	24	24	24	24	24	24	24	24	24	24	24	24	24	24	24	24	24	24	24	24	24
A21	Pearson correlation	-0.052	.625**	.658**	.660**	0.19	0.041	-0.082	0.29	-.459*	-0.129	0.229	.683**	0.36	0.402	-0.234	.542**	-0.041	0.272	-0.055	-0.388	.538**	.449*	.664**	.663**	0.177	.609**	-0.059	0.232	-0.05	.411*	-0.113	0.032	-0.206	0.176	-0.166	0.218	.666**
	sig.（bilateral）	0.808	0.001	0	0	0.373	0.849	0.702	0.169	0.024	0.549	0.283	0	0.084	0.052	0.271	0.006	0.849	0.199	0.8	0.061	0.007	0.028	0	0	0.408	0.002	0.785	0.275	0.816	0.046	0.6	0.881	0.334	0.411	0.438	0.305	0
	N	24	24	24	24	24	24	24	24	24	24	24	24	24	24	24	24	24	24	24	24	24	24	24	24	24	24	24	24	24	24	24	24	24	24	24	24	24
A22	Pearson correlation	-.794**	-0.27	-0.257	-0.355	-.612**	-.596**	0.258	-.696**	-0.329	-0.368	-0.033	-.408*	-0.165	-0.342	-0.005	-0.237	-.552**	-.705**	-.737**	-0.269	-0.249	-0.103	-0.296	-0.268	-0.301	-.438*	0.15	-0.325	-0.279	-0.17	-0.09	-0.003	0.101	-0.063	-.643**	-0.35	-0.289
	sig.（bilateral）	0	0.202	0.225	0.089	0.001	0.002	0.223	0	0.117	0.077	0.879	0.048	0.44	0.102	0.98	0.264	0.005	0	0	0.203	0.24	0.631	0.16	0.206	0.153	0.032	0.483	0.121	0.186	0.426	0.677	0.991	0.64	0.769	0.001	0.093	0.171
	N	24	24	24	24	24	24	24	24	24	24	24	24	24	24	24	24	24	24	24	24	24	24	24	24	24	24	24	24	24	24	24	24	24	24	24	24	24
B1	Pearson correlation	-.578**	-0.354	-0.318	-.420*	-.453*	-.486*	-0.042	-.592**	-.416*	-.430*	-0.121	-.436*	-0.394	-0.217	-0.261	-0.298	-0.291	-.669**	-.686**	-0.404	-0.339	-0.207	-0.384	-0.367	0.106	-.456*	0.209	-0.337	-0.168	-0.227	-0.22	-0.293	-0.046	-0.073	-.497*	-0.387	-0.36
	sig.（bilateral）	0.003	0.09	0.13	0.041	0.026	0.016	0.844	0.002	0.043	0.036	0.573	0.033	0.057	0.308	0.219	0.158	0.168	0	0	0.05	0.105	0.333	0.064	0.078	0.623	0.025	0.328	0.108	0.434	0.286	0.302	0.164	0.83	0.736	0.013	0.062	0.084
	N	24	24	24	24	24	24	24	24	24	24	24	24	24	24	24	24	24	24	24	24	24	24	24	24	24	24	24	24	24	24	24	24	24	24	24	24	24
B2	Pearson correlation	-.700**	-0.308	-0.28	-0.387	-.557**	-.516**	0.069	-.632**	-.600**	-.567**	-0.12	-.411*	-.469*	-.435*	-0.237	-0.404	-.487*	-.749**	-.800**	-.595**	-0.344	-0.03	-0.339	-0.32	0.015	-.424*	0.028	-.501*	-0.098	-0.242	-0.401	-.410*	0.105	0.025	-.628**	-.490*	-0.318
	sig.（bilateral）	0	0.143	0.185	0.062	0.005	0.01	0.748	0.001	0.002	0.004	0.577	0.046	0.021	0.034	0.265	0.051	0.016	0	0	0.002	0.1	0.888	0.105	0.127	0.943	0.039	0.897	0.013	0.648	0.255	0.052	0.046	0.624	0.909	0.001	0.015	0.129
	N	24	24	24	24	24	24	24	24	24	24	24	24	24	24	24	24	24	24	24	24	24	24	24	24	24	24	24	24	24	24	24	24	24	24	24	24	24
B3	Pearson correlation	0.378	-0.178	-0.209	-0.182	0.36	0.069	0.092	0.26	0.032	0.403	-0.161	-0.157	-0.172	0.157	0.313	-0.15	.465*	0.108	0.345	0.147	-0.139	-0.087	-0.223	-0.199	-0.029	-0.126	0.214	0.245	-0.106	-0.333	0.15	-0.103	-0.1	-0.138	0.178	0.323	-0.205
	sig.（bilateral）	0.069	0.405	0.328	0.396	0.084	0.75	0.668	0.221	0.882	0.051	0.452	0.463	0.421	0.464	0.136	0.485	0.022	0.615	0.099	0.494	0.517	0.688	0.295	0.352	0.894	0.557	0.316	0.248	0.622	0.112	0.484	0.633	0.643	0.52	0.405	0.123	0.337
	N	24	24	24	24	24	24	24	24	24	24	24	24	24	24	24	24	24	24	24	24	24	24	24	24	24	24	24	24	24	24	24	24	24	24	24	24	24
B4	Pearson correlation	.678**	.488*	.492*	.582**	.663**	.481*	-0.182	.707**	0.16	0.349	0.143	.632**	0.381	.557**	-0.093	.502*	.548**	.769**	.655**	0.218	.481*	0.243	.532**	.501*	0.195	.655**	-0.161	.507*	0.091	0.359	0.113	0.187	-0.139	0.049	.509*	.439*	.518**
	sig.（bilateral）	0	0.016	0.015	0.003	0	0.017	0.394	0	0.455	0.095	0.505	0.001	0.066	0.005	0.665	0.012	0.006	0	0.001	0.306	0.017	0.252	0.008	0.013	0.36	0.001	0.452	0.011	0.672	0.085	0.598	0.381	0.518	0.82	0.011	0.032	0.009
	N	24	24	24	24	24	24	24	24	24	24	24	24	24	24	24	24	24	24	24	24	24	24	24	24	24	24	24	24	24	24	24	24	24	24	24	24	24
B5	Pearson correlation	-0.339	-0.386	-.420*	-.458*	-0.332	-0.243	0.273	-0.325	0.189	0.053	-0.108	-.499*	-0.173	-0.356	0.37	-0.374	-0.211	-.482*	-0.254	0.032	-0.376	-0.183	-.443*	-0.399	-0.238	-.509*	0.158	-0.138	-0.036	-.452*	0.113	0.067	0.105	0.049	-0.326	-0.086	-.425*
	sig.（bilateral）	0.105	0.062	0.041	0.024	0.113	0.253	0.197	0.121	0.377	0.804	0.617	0.013	0.418	0.088	0.076	0.072	0.322	0.017	0.231	0.882	0.07	0.392	0.03	0.053	0.262	0.011	0.46	0.522	0.867	0.027	0.6	0.757	0.625	0.819	0.12	0.691	0.038
	N	24	24	24	24	24	24	24	24	24	24	24	24	24	24	24	24	24	24	24	24	24	24	24	24	24	24	24	24	24	24	24	24	24	24	24	24	24
B6	Pearson correlation	.748**	.412*	0.399	.494*	.663**	.486*	-0.219	.754**	0.238	0.397	0.108	.553**	0.305	.540**	0.024	.426*	.598**	.738**	.734**	0.226	0.402	0.178	.449*	.424*	0.195	.566**	-0.106	.476*	0.144	0.266	0.144	0.135	-0.187	0.019	.553**	.467*	.437*
	sig.（bilateral）	0	0.045	0.053	0.014	0	0.016	0.303	0	0.262	0.055	0.617	0.005	0.148	0.006	0.913	0.038	0.002	0	0	0.288	0.051	0.405	0.028	0.039	0.361	0.004	0.622	0.019	0.502	0.209	0.501	0.53	0.382	0.928	0.005	0.022	0.033
	N	24	24	24	24	24	24	24	24	24	24	24	24	24	24	24	24	24	24	24	24	24	24	24	24	24	24	24	24	24	24	24	24	24	24	24	24	24
B7	Pearson correlation	.848**	-0.32	-0.398	-0.294	0.364	.426*	-0.084	.429*	.760**	.523**	-0.045	-0.258	-0.18	-0.056	0.296	-0.303	.575**	.406*	.780**	.740**	-0.321	-0.267	-0.357	-0.369	-0.066	-0.181	0.01	0.187	0.169	-0.341	0.237	0.069	0.132	-0.041	.711**	0.139	-0.354
	sig.（bilateral）	0	0.128	0.054	0.163	0.08	0.038	0.695	0.036	0	0.009	0.835	0.223	0.4	0.797	0.16	0.15	0.003	0.049	0	0	0.126	0.207	0.087	0.076	0.76	0.397	0.963	0.382	0.43	0.103	0.265	0.748	0.538	0.848	0	0.517	0.09
	N	24	24	24	24	24	24	24	24	24	24	24	24	24	24	24	24	24	24	24	24	24	24	24	24	24	24	24	24	24	24	24	24	24	24	24	24	24
B8	Pearson correlation	.955**	-0.122	-0.174	-0.063	.538**	.512*	-0.268	.612**	.578**	.502*	-0.002	-0.009	-0.108	0.147	0.163	-0.131	.760**	.578**	.847**	.548**	-0.14	-0.138	-0.132	-0.155	0.103	0.059	-0.071	0.276	0.217	-0.17	0.136	0.001	-0.025	-0.037	.758**	0.226	-0.134
	sig.（bilateral）	0	0.569	0.417	0.769	0.007	0.011	0.205	0.001	0.003	0.013	0.994	0.968	0.614	0.492	0.447	0.541	0	0.003	0	0.006	0.513	0.519	0.538	0.47	0.633	0.786	0.741	0.192	0.309	0.426	0.526	0.996	0.906	0.865	0	0.288	0.532
	N	24	24	24	24	24	24	24	24	24	24	24	24	24	24	24	24	24	24	24	24	24	24	24	24	24	24	24	24	24	24	24	24	24	24	24	24	24
B9	Pearson correlation	-0.173	-.472*	-.548**	-.560**	-0.293	-0.215	0.288	-0.261	0.253	0.127	-0.23	-.582**	-0.197	-.411*	0.403	-.436*	-0.116	-.446*	-0.101	0.207	-.451*	-0.281	-.551**	-.506*	-0.297	-.536**	0.176	-0.129	0.013	-.495*	0.194	0.114	0.231	-0.048	-0.126	-0.118	-.529**
	sig.（bilateral）	0.419	0.02	0.006	0.004	0.165	0.314	0.173	0.217	0.232	0.553	0.28	0.003	0.355	0.046	0.051	0.033	0.588	0.029	0.639	0.332	0.027	0.183	0.005	0.012	0.158	0.007	0.411	0.547	0.952	0.014	0.364	0.595	0.278	0.823	0.557	0.581	0.008
	N	24	24	24	24	24	24	24	24	24	24	24	24	24	24	24	24	24	24	24	24	24	24	24	24	24	24	24	24	24	24	24	24	24	24	24	24	24
C1	Pearson correlation	-.886**	-0.23	-0.202	-0.317	-.653**	-.605**	0.198	-.722**	-.433*	-.461*	-0.042	-0.365	-0.19	-0.325	-0.082	-0.209	-.616**	-.771**	-.850**	-.447*	-0.216	-0.09	-0.246	-0.223	-0.157	-0.401	0.159	-0.396	-0.188	-0.117	-0.187	-0.115	0.046	-0.05	-.733**	-0.384	-0.241
	sig.（bilateral）	0	0.28	0.343	0.132	0.001	0.002	0.353	0	0.035	0.023	0.846	0.08	0.373	0.121	0.704	0.328	0.001	0	0	0.029	0.31	0.677	0.246	0.294	0.464	0.052	0.459	0.055	0.378	0.585	0.383	0.594	0.831	0.815	0	0.064	0.257
	N	24	24	24	24	24	24	24	24	24	24	24	24	24	24	24	24	24	24	24	24	24	24	24	24	24	24	24	24	24	24	24	24	24	24	24	24	24
C2	Pearson correlation	-0.147	.600**	.689**	.660**	0.216	0.04	-0.027	0.203	-.528**	-0.188	0.125	.668**	0.371	.483*	-0.346	.608**	-0.017	0.251	-0.179	-.434*	.587**	0.377	.660**	.645**	0.309	.604**	0.027	0.264	-0.085	.484*	-0.139	0.023	-0.221	0.129	-0.234	0.245	.656**
	sig.（bilateral）	0.493	0.002	0	0	0.311	0.854	0.902	0.342	0.008	0.38	0.562	0	0.074	0.017	0.098	0.002	0.938	0.236	0.402	0.034	0.003	0.069	0	0.001	0.142	0.002	0.9	0.213	0.694	0.017	0.518	0.916	0.3	0.547	0.271	0.249	0.001
	N	24	24	24	24	24	24	24	24	24	24	24	24	24	24	24	24	24	24	24	24	24	24	24	24	24	24	24	24	24	24	24	24	24	24	24	24	24
C3	Pearson correlation	-0.361	-0.022	0.063	-0.011	-0.222	-0.188	-0.037	-0.219	-.586**	-.432*	-0.105	-0.028	-0.228	-0.253	-0.274	-0.139	-0.246	-0.293	-.480*	-.540**	-0.038	0.114	-0.013	0.004	0.304	-0.034	-0.091	-0.221	0.012	-0.027	-0.387	-0.317	0.045	0.276	-0.404	-0.286	0.008
	sig.（bilateral）	0.083	0.919	0.77	0.96	0.298	0.379	0.862	0.305	0.003	0.035	0.624	0.897	0.284	0.233	0.194	0.517	0.247	0.165	0.018	0.006	0.861	0.595	0.952	0.987	0.149	0.874	0.672	0.298	0.955	0.9	0.062	0.131	0.835	0.192	0.05	0.175	0.972
	N	24	24	24	24	24	24	24	24	24	24	24	24	24	24	24	24	24	24	24	24	24	24	24	24	24	24	24	24	24	24	24	24	24	24	24	24	24
C4	Pearson correlation	-.866**	-0.245	-0.218	-0.336	-.662**	-.602**	0.172	-.741**	-.504*	-.532**	-0.061	-0.384	-0.232	-0.362	-0.19	-0.275	-.580**	-.784**	-.898**	-.430*	-0.26	-0.051	-0.28	-0.242	-0.121	-.428*	0.099	-0.379	-0.215	-0.182	-0.25	-0.158	0.054	0.023	-.734**	-.435*	-0.257
	sig.（bilateral）	0	0.248	0.305	0.109	0	0.002	0.421	0	0.012	0.007	0.776	0.064	0.276	0.082	0.373	0.194	0.003	0	0	0.036	0.219	0.814	0.185	0.254	0.572	0.037	0.646	0.068	0.314	0.396	0.24	0.461	0.802	0.915	0	0.034	0.226
	N	24	24	24	24	24	24	24	24	24	24	24	24	24	24	24	24	24	24	24	24	24	24	24	24	24	24	24	24	24	24	24	24	24	24	24	24	24
D1	Pearson correlation	.602**	.582**	.594**	.674**	.663**	.522**	-0.19	.694**	0.154	0.33	0.172	.720**	.466*	.655**	-0.116	.578**	.507*	.777**	.602**	0.148	.569**	0.287	.630**	.603**	0.263	.709**	-0.216	.559**	0.11	.422*	0.101	0.141	-0.179	0.044	.435*	.488*	.618**
	sig.（bilateral）	0.002	0.003	0.002	0	0	0.009	0.374	0	0.472	0.115	0.421	0	0.022	0.001	0.589	0.003	0.011	0	0.002	0.49	0.004	0.174	0.001	0.002	0.215	0	0.311	0.004	0.609	0.04	0.64	0.512	0.403	0.837	0.034	0.016	0.001
	N	24	24	24	24	24	24	24	24	24	24	24	24	24	24	24	24	24	24	24	24	24	24	24	24	24	24	24	24	24	24	24	24	24	24	24	24	24
D2	Pearson correlation	.672**	.511*	.528**	.612**	.694**	.555**	-0.191	.704**	0.233	0.367	0.141	.656**	.424*	.620**	-0.108	.524**	.565**	.801**	.668**	0.229	.525**	0.223	.562**	.533**	0.248	.665**	-0.238	.547**	0.14	0.388	0.113	0.144	-0.164	0.026	.509*	.476*	.547**
	sig.（bilateral）	0	0.011	0.008	0.001	0	0.005	0.372	0	0.273	0.078	0.512	0	0.039	0.001	0.616	0.009	0.004	0	0	0.281	0.008	0.295	0.004	0.007	0.243	0	0.263	0.006	0.515	0.061	0.599	0.502	0.445	0.905	0.011	0.019	0.006
	N	24	24	24	24	24	24	24	24	24	24	24	24	24	24	24	24	24	24	24	24	24	24	24	24	24	24	24	24	24	24	24	24	24	24	24	24	24
D3	Pearson correlation	-.647**	-.446*	-.424*	-.528**	-.597**	-.530**	0.044	-.676**	-0.375	-.497*	-0.136	-.554**	-.467*	-.437*	-0.19	-.425*	-.451*	-.773**	-.745**	-0.39	-.461*	-0.224	-.491*	-.467*	0.039	-.575**	0.236	-.447*	-0.14	-0.33	-0.21	-0.269	0.102	0.025	-.551**	-.506*	-.461*
	sig.（bilateral）	0.001	0.029	0.039	0.008	0.002	0.008	0.838	0	0.071	0.013	0.526	0.005	0.021	0.033	0.373	0.039	0.027	0	0	0.06	0.023	0.293	0.015	0.021	0.856	0.003	0.266	0.028	0.514	0.115	0.324	0.203	0.636	0.909	0.005	0.012	0.023
	N	24	24	24	24	24	24	24	24	24	24	24	24	24	24	24	24	24	24	24	24	24	24	24	24	24	24	24	24	24	24	24	24	24	24	24	24	24
E1	Pearson correlation	-.819**	-0.118	-0.075	-0.193	-.559**	-.591**	0.128	-.656**	-.665**	-.560**	-0.013	-0.228	-0.214	-0.22	-0.319	-0.158	-.517**	-.695**	-.905**	-.525**	-0.146	0.046	-0.144	-0.114	-0.034	-0.278	0.103	-0.308	-0.276	-0.094	-0.321	-0.211	-0.029	0.058	-.739**	-0.374	-0.119
	sig.（bilateral）	0	0.582	0.729	0.366	0.004	0.002	0.552	0	0	0.004	0.951	0.284	0.316	0.301	0.128	0.46	0.01	0	0	0.008	0.495	0.83	0.501	0.595	0.876	0.189	0.631	0.143	0.192	0.662	0.126	0.322	0.891	0.789	0	0.072	0.581
	N	24	24	24	24	24	24	24	24	24	24	24	24	24	24	24	24	24	24	24	24	24	24	24	24	24	24	24	24	24	24	24	24	24	24	24	24	24
E2	Pearson correlation	-0.04	.746**	.750**	.773**	0.347	0.217	-0.046	0.31	0.055	0.207	0.299	.791**	.770**	.831**	-0.093	.849**	0.097	.442*	0.13	-0.071	.742**	0.314	.791**	.779**	0.134	.700**	-0.063	.595**	-0.089	.592**	0.265	0.356	-0.267	-0.114	-0.049	.519**	.775**
	sig.（bilateral）	0.854	0	0	0	0.096	0.307	0.83	0.14	0.799	0.331	0.156	0	0	0	0.664	0	0.652	0.03	0.545	0.741	0	0.135	0	0	0.534	0	0.768	0.002	0.681	0.002	0.211	0.087	0.207	0.595	0.819	0.009	0
	N	24	24	24	24	24	24	24	24	24	24	24	24	24	24	24	24	24	24	24	24	24	24	24	24	24	24	24	24	24	24	24	24	24	24	24	24	24
E3	Pearson correlation	-0.145	0.006	0.062	0.016	-0.085	-0.124	-0.07	-0.039	-.538**	-0.363	-0.134	0.024	-0.231	-0.143	-0.223	-0.084	-0.095	-0.166	-0.297	-.492*	-0.045	0.112	0.006	0.019	0.339	0.013	0.09	-0.155	0.083	-0.037	-0.303	-0.297	0.002	0.262	-0.256	-0.186	0.029
	sig.（bilateral）	0.5	0.979	0.774	0.941	0.694	0.565	0.744	0.857	0.007	0.081	0.533	0.913	0.276	0.505	0.295	0.697	0.659	0.437	0.159	0.015	0.834	0.602	0.977	0.931	0.105	0.954	0.675	0.469	0.7	0.864	0.15	0.159	0.991	0.216	0.228	0.384	0.893
	N	24	24	24	24	24	24	24	24	24	24	24	24	24	24	24	24	24	24	24	24	24	24	24	24	24	24	24	24	24	24	24	24	24	24	24	24	24
F1	Pearson correlation	.918**	0.069	0.026	0.135	.646**	.474*	-0.208	.700**	0.375	.569**	0.018	0.202	0.01	0.305	0.246	0.065	.685**	.659**	.880**	0.39	0.077	-0.026	0.074	0.055	0.178	0.268	-0.026	0.38	0.154	-0.021	0.176	-0.015	-0.051	-0.039	.669**	0.345	0.066
	sig.（bilateral）	0	0.747	0.903	0.528	0.001	0.019	0.328	0	0.071	0.004	0.932	0.345	0.964	0.147	0.247	0.764	0	0	0	0.06	0.722	0.905	0.732	0.8	0.405	0.205	0.903	0.067	0.473	0.921	0.409	0.946	0.812	0.855	0	0.098	0.759
	N	24	24	24	24	24	24	24	24	24	24	24	24	24	24	24	24	24	24	24	24	24	24	24	24	24	24	24	24	24	24	24	24	24	24	24	24	24
F2	Pearson correlation	.847**	0.276	0.238	0.348	.696**	.522**	-0.14	.776**	0.335	.590**	0.04	.410*	0.218	.433*	0.259	0.276	.627**	.733**	.866**	0.332	0.292	0.102	0.296	0.278	0.172	.466*	-0.051	.452*	0.177	0.136	0.214	0.093	-0.11	-0.035	.625**	.492*	0.281
	sig.（bilateral）	0	0.192	0.263	0.096	0	0.009	0.514	0	0.11	0.002	0.854	0.046	0.306	0.035	0.223	0.192	0.001	0	0	0.113	0.166	0.636	0.16	0.188	0.421	0.022	0.813	0.026	0.409	0.526	0.316	0.664	0.608	0.872	0.001	0.015	0.184
	N	24	24	24	24	24	24	24	24	24	24	24	24	24	24	24	24	24	24	24	24	24	24	24	24	24	24	24	24	24	24	24	24	24	24	24	24	24
G1	Pearson correlation	-0.306	-0.289	-0.328	-0.348	-.439*	-0.2	0.097	-0.352	0.324	-0.137	-0.002	-0.389	0.002	-0.338	0.013	-0.23	-0.169	-0.379	-0.29	0.257	-0.334	-0.17	-0.325	-0.323	-0.275	-0.402	0.072	-0.175	-0.002	-0.222	0.041	0.291	0.161	0.011	-0.166	-0.278	-0.322
	sig.（bilateral）	0.146	0.171	0.118	0.096	0.032	0.349	0.651	0.091	0.122	0.524	0.993	0.06	0.994	0.106	0.953	0.279	0.429	0.068	0.169	0.226	0.111	0.427	0.121	0.123	0.193	0.051	0.739	0.413	0.994	0.297	0.85	0.167	0.451	0.961	0.438	0.188	0.125
	N	24	24	24	24	24	24	24	24	24	24	24	24	24	24	24	24	24	24	24	24	24	24	24	24	24	24	24	24	24	24	24	24	24	24	24	24	24
G2	Pearson correlation	-.447*	.474*	.485*	.461*	-0.072	-0.153	0.119	-0.101	-0.151	-0.315	0.191	.432*	.599**	0.285	-0.399	.494*	-0.23	-0.002	-0.323	-0.234	.420*	0.379	.505*	.531**	-0.304	0.383	-0.254	0.119	0.07	.443*	-0.006	0.364	-0.081	0.253	-0.344	-0.031	.497*
	sig.（bilateral）	0.028	0.019	0.016	0.023	0.74	0.475	0.581	0.637	0.48	0.134	0.373	0.035	0.002	0.178	0.053	0.014	0.279	0.993	0.124	0.271	0.041	0.068	0.012	0.008	0.149	0.065	0.231	0.579	0.745	0.03	0.976	0.08	0.707	0.233	0.1	0.887	0.013
	N	24	24	24	24	24	24	24	24	24	24	24	24	24	24	24	24	24	24	24	24	24	24	24	24	24	24	24	24	24	24	24	24	24	24	24	24	24
Lactobacillus	Pearson correlation	-.742**	-0.316	-0.293	-0.398	-.690**	-.556**	0.011	-.807**	-.486*	-.663**	0.057	-.433*	-0.392	-.443*	-.479*	-0.393	-.583**	-.729**	-.890**	-0.356	-0.391	-0.071	-0.359	-0.337	-0.046	-.469*	0.015	-.470*	-0.239	-0.187	-0.356	-0.298	0.145	0.092	-.604**	-.680**	-0.326
	sig.（bilateral）	0	0.132	0.165	0.054	0	0.005	0.961	0	0.016	0	0.79	0.035	0.058	0.03	0.018	0.058	0.003	0	0	0.088	0.059	0.74	0.085	0.108	0.829	0.021	0.946	0.02	0.26	0.382	0.088	0.158	0.5	0.669	0.002	0	0.12
	N	24	24	24	24	24	24	24	24	24	24	24	24	24	24	24	24	24	24	24	24	24	24	24	24	24	24	24	24	24	24	24	24	24	24	24	24	24
Pediococcus	Pearson correlation	.662**	0.357	0.343	.439*	.666**	.499*	0.019	.801**	.436*	.648**	-0.034	.471*	.429*	.473*	.517**	.446*	.520**	.700**	.850**	0.279	.454*	0.082	.414*	0.393	0.036	.511*	-0.008	.476*	0.234	0.244	0.34	0.309	-0.174	-0.09	.514*	.692**	0.373
	sig.（bilateral）	0	0.087	0.101	0.032	0	0.013	0.929	0	0.033	0.001	0.874	0.02	0.036	0.019	0.01	0.029	0.009	0	0	0.187	0.026	0.705	0.044	0.058	0.867	0.011	0.971	0.019	0.271	0.25	0.104	0.142	0.415	0.675	0.01	0	0.073
	N	24	24	24	24	24	24	24	24	24	24	24	24	24	24	24	24	24	24	24	24	24	24	24	24	24	24	24	24	24	24	24	24	24	24	24	24	24
Leuconostoc	Pearson correlation	.904**	-0.215	-0.281	-0.167	.497*	.523**	-0.105	.578**	.680**	.514*	-0.218	-0.131	-0.081	-0.011	0.284	-0.152	.712**	.490*	.840**	.634**	-0.205	-0.202	-0.239	-0.265	0.009	-0.046	0.049	0.184	0.292	-0.252	0.277	0.202	0.075	-0.102	.823**	0.287	-0.241
	sig.（bilateral）	0	0.312	0.184	0.435	0.013	0.009	0.625	0.003	0	0.01	0.306	0.543	0.708	0.959	0.178	0.477	0	0.015	0	0.001	0.337	0.345	0.261	0.21	0.967	0.832	0.82	0.39	0.167	0.235	0.189	0.343	0.728	0.635	0	0.174	0.257
	N	24	24	24	24	24	24	24	24	24	24	24	24	24	24	24	24	24	24	24	24	24	24	24	24	24	24	24	24	24	24	24	24	24	24	24	24	24
Weissella	Pearson correlation	1	-0.106	-0.152	-0.033	.579**	.578**	-0.228	.660**	.509*	.574**	-0.094	0.02	-0.077	0.099	0.209	-0.107	.718**	.641**	.888**	.627**	-0.085	-0.151	-0.121	-0.14	0.15	0.124	-0.047	0.298	0.15	-0.143	0.189	0.019	0.025	-0.03	.866**	0.3	-0.119
	sig.（bilateral）		0.623	0.479	0.878	0.003	0.003	0.284	0	0.011	0.003	0.663	0.925	0.721	0.646	0.326	0.619	0	0.001	0	0.001	0.693	0.482	0.574	0.514	0.484	0.564	0.829	0.157	0.485	0.506	0.376	0.931	0.908	0.889	0	0.155	0.58
	N	24	24	24	24	24	24	24	24	24	24	24	24	24	24	24	24	24	24	24	24	24	24	24	24	24	24	24	24	24	24	24	24	24	24	24	24	24
Staphylococcus	Pearson correlation	-0.106	1	.887**	.938**	0.273	0.371	-0.046	0.304	-0.115	0.13	0.253	.962**	.876**	.753**	-0.129	.791**	-0.057	0.391	-0.011	-0.184	.704**	.780**	.932**	.965**	0.054	.709**	-0.201	.493*	-0.009	0.394	0.265	0.141	-0.197	0.058	-0.059	.621**	.979**
	sig.（bilateral）	0.623		0	0	0.197	0.074	0.833	0.149	0.593	0.544	0.233	0	0	0	0.548	0	0.793	0.059	0.958	0.39	0	0	0	0	0.8	0	0.346	0.014	0.965	0.057	0.21	0.512	0.356	0.788	0.783	0.001	0
	N	24	24	24	24	24	24	24	24	24	24	24	24	24	24	24	24	24	24	24	24	24	24	24	24	24	24	24	24	24	24	24	24	24	24	24	24	24
Kroppenstedtia	Pearson correlation	-0.152	.887**	1	.981**	0.335	0.231	0.078	0.219	-0.195	0.017	0.18	.944**	.785**	.693**	-0.149	.892**	-0.048	.544**	0.016	-0.202	.887**	.547**	.977**	.954**	0.074	.729**	-0.213	0.395	-0.118	.674**	0.131	0.229	-0.246	0.074	-0.151	.524**	.959**
	sig.（bilateral）	0.479	0		0	0.11	0.277	0.717	0.305	0.36	0.938	0.401	0	0	0	0.488	0	0.823	0.006	0.94	0.344	0	0.006	0	0	0.73	0	0.318	0.056	0.583	0	0.542	0.281	0.247	0.731	0.483	0.009	0
	N	24	24	24	24	24	24	24	24	24	24	24	24	24	24	24	24	24	24	24	24	24	24	24	24	24	24	24	24	24	24	24	24	24	24	24	24	24
Brevibacterium	Pearson correlation	-0.033	.938**	.981**	1	.408*	0.351	0.011	0.331	-0.12	0.137	0.228	.987**	.838**	.748**	-0.121	.890**	0.032	.600**	0.115	-0.137	.862**	.605**	.984**	.974**	0.091	.786**	-0.223	.497*	-0.085	.616**	0.211	0.251	-0.239	0.048	-0.025	.610**	.982**
	sig.（bilateral）	0.878	0	0		0.048	0.093	0.96	0.115	0.577	0.523	0.285	0	0	0	0.575	0	0.883	0.002	0.591	0.524	0	0.002	0	0	0.673	0	0.294	0.013	0.691	0.001	0.322	0.237	0.261	0.824	0.906	0.002	0
	N	24	24	24	24	24	24	24	24	24	24	24	24	24	24	24	24	24	24	24	24	24	24	24	24	24	24	24	24	24	24	24	24	24	24	24	24	24
Acinetobacter	Pearson correlation	.579**	0.273	0.335	.408*	1	.544**	0.137	.457*	0.15	.527**	-0.071	.413*	0.315	.603**	-0.034	.470*	.560**	.792**	.681**	0.156	.459*	0.077	0.313	0.305	0.258	.504*	-0.002	.612**	-0.017	0.286	.479*	0.317	-0.137	-0.176	.514*	.614**	0.304
	sig.（bilateral）	0.003	0.197	0.11	0.048		0.006	0.523	0.025	0.483	0.008	0.741	0.045	0.134	0.002	0.873	0.02	0.004	0	0	0.467	0.024	0.72	0.136	0.147	0.224	0.012	0.991	0.001	0.936	0.176	0.018	0.131	0.522	0.412	0.01	0.001	0.149
	N	24	24	24	24	24	24	24	24	24	24	24	24	24	24	24	24	24	24	24	24	24	24	24	24	24	24	24	24	24	24	24	24	24	24	24	24	24
Psychrobacter	Pearson correlation	.578**	0.371	0.231	0.351	.544**	1	-0.164	.512*	.440*	.452*	-0.08	0.382	0.386	0.296	-0.064	0.156	.431*	.558**	.512*	0.326	0.143	0.321	0.248	0.282	0.3	0.3	-0.221	0.391	0.242	-0.117	0.396	-0.049	0.005	-0.084	.733**	.603**	0.319
	sig.（bilateral）	0.003	0.074	0.277	0.093	0.006		0.443	0.011	0.031	0.027	0.711	0.065	0.062	0.16	0.766	0.467	0.035	0.005	0.011	0.12	0.506	0.127	0.243	0.182	0.154	0.155	0.3	0.059	0.254	0.587	0.056	0.819	0.981	0.697	0	0.002	0.128
	N	24	24	24	24	24	24	24	24	24	24	24	24	24	24	24	24	24	24	24	24	24	24	24	24	24	24	24	24	24	24	24	24	24	24	24	24	24
Planococcus	Pearson correlation	-0.228	-0.046	0.078	0.011	0.137	-0.164	1	-0.331	-0.031	-0.074	-0.332	-0.053	0.066	-0.058	-0.05	0.172	-0.295	0.016	-0.11	0.061	0.202	-0.063	0.024	-0.003	-0.261	0.011	0.241	-0.108	0.154	0.163	0.164	0.265	.407*	-0.071	-0.278	-0.034	-0.012
	sig.（bilateral）	0.284	0.833	0.717	0.96	0.523	0.443		0.114	0.887	0.733	0.113	0.807	0.758	0.786	0.816	0.421	0.161	0.943	0.608	0.777	0.345	0.769	0.912	0.988	0.218	0.958	0.257	0.616	0.473	0.445	0.443	0.21	0.049	0.74	0.188	0.873	0.956
	N	24	24	24	24	24	24	24	24	24	24	24	24	24	24	24	24	24	24	24	24	24	24	24	24	24	24	24	24	24	24	24	24	24	24	24	24	24
Pseudarthrobacter	Pearson correlation	.660**	0.304	0.219	0.331	.457*	.512*	-0.331	1	0.349	.475*	0.021	.409*	0.304	0.401	0.363	0.305	.507*	.493*	.702**	0.22	0.333	0.038	0.326	0.301	0.26	.539**	-0.153	.498*	0.15	0.178	-0.022	0.116	-0.271	0.06	.573**	.612**	0.295
	sig.（bilateral）	0	0.149	0.305	0.115	0.025	0.011	0.114		0.094	0.019	0.924	0.047	0.148	0.052	0.081	0.147	0.011	0.014	0	0.301	0.112	0.862	0.12	0.153	0.22	0.007	0.476	0.013	0.483	0.406	0.917	0.59	0.201	0.78	0.003	0.001	0.161
	N	24	24	24	24	24	24	24	24	24	24	24	24	24	24	24	24	24	24	24	24	24	24	24	24	24	24	24	24	24	24	24	24	24	24	24	24	24
Bacteroides	Pearson correlation	.509*	-0.115	-0.195	-0.12	0.15	.440*	-0.031	0.349	1	0.315	0.098	-0.1	-0.017	0.028	0.231	-0.093	0.245	0.225	.527**	.541**	-0.156	-0.178	-0.119	-0.147	-0.156	-0.118	-0.069	-0.001	.425*	-0.209	0.189	0.137	-0.054	-0.029	.487*	0.236	-0.132
	sig.（bilateral）	0.011	0.593	0.36	0.577	0.483	0.031	0.887	0.094		0.133	0.649	0.642	0.939	0.898	0.278	0.666	0.25	0.291	0.008	0.006	0.466	0.404	0.581	0.493	0.468	0.584	0.747	0.995	0.039	0.326	0.377	0.524	0.803	0.894	0.016	0.266	0.538
	N	24	24	24	24	24	24	24	24	24	24	24	24	24	24	24	24	24	24	24	24	24	24	24	24	24	24	24	24	24	24	24	24	24	24	24	24	24
Faecalibacterium	Pearson correlation	.574**	0.13	0.017	0.137	.527**	.452*	-0.074	.475*	0.315	1	0.191	0.193	0.269	0.235	.482*	0.091	.534**	.460*	.687**	0.371	0.132	0	0.075	0.098	-0.004	0.35	-0.071	.476*	0.029	-0.062	.444*	0.187	0	-0.32	.494*	.448*	0.076
	sig.（bilateral）	0.003	0.544	0.938	0.523	0.008	0.027	0.733	0.019	0.133		0.371	0.366	0.204	0.269	0.017	0.674	0.007	0.024	0	0.075	0.538	0.997	0.729	0.648	0.984	0.093	0.742	0.019	0.892	0.774	0.03	0.382	1	0.127	0.014	0.028	0.724
	N	24	24	24	24	24	24	24	24	24	24	24	24	24	24	24	24	24	24	24	24	24	24	24	24	24	24	24	24	24	24	24	24	24	24	24	24	24
Pseudoalteromonas	Pearson correlation	-0.094	0.253	0.18	0.228	-0.071	-0.08	-0.332	0.021	0.098	0.191	1	0.273	0.142	0.288	-0.131	0.193	-0.138	0.063	-0.036	-0.105	0.116	0.101	0.258	0.271	-0.073	0.321	-0.023	0.287	-0.294	0.191	0.04	0.14	-0.275	0.001	-0.206	-0.097	0.246
	sig.（bilateral）	0.663	0.233	0.401	0.285	0.741	0.711	0.113	0.924	0.649	0.371		0.196	0.507	0.172	0.541	0.367	0.521	0.769	0.866	0.627	0.589	0.638	0.223	0.199	0.736	0.126	0.913	0.174	0.162	0.371	0.852	0.513	0.193	0.995	0.334	0.653	0.246
	N	24	24	24	24	24	24	24	24	24	24	24	24	24	24	24	24	24	24	24	24	24	24	24	24	24	24	24	24	24	24	24	24	24	24	24	24	24
Brachybacterium	Pearson correlation	0.02	.962**	.944**	.987**	.413*	0.382	-0.053	.409*	-0.1	0.193	0.273	1	.848**	.786**	-0.112	.874**	0.059	.573**	0.146	-0.133	.828**	.632**	.975**	.977**	0.115	.823**	-0.218	.549**	-0.054	.567**	0.221	0.229	-0.249	0.038	0.02	.634**	.984**
	sig.（bilateral）	0.925	0	0	0	0.045	0.065	0.807	0.047	0.642	0.366	0.196		0	0	0.603	0	0.785	0.003	0.497	0.536	0	0.001	0	0	0.592	0	0.307	0.005	0.804	0.004	0.299	0.282	0.24	0.859	0.926	0.001	0
	N	24	24	24	24	24	24	24	24	24	24	24	24	24	24	24	24	24	24	24	24	24	24	24	24	24	24	24	24	24	24	24	24	24	24	24	24	24
Bacillus	Pearson correlation	-0.077	.876**	.785**	.838**	0.315	0.386	0.066	0.304	-0.017	0.269	0.142	.848**	1	.669**	-0.076	.771**	0.087	.420*	0.072	-0.048	.692**	.627**	.825**	.876**	-0.063	.714**	-0.2	.552**	0.086	.438*	0.39	0.385	-0.141	0.065	0.019	.577**	.857**
	sig.（bilateral）	0.721	0	0	0	0.134	0.062	0.758	0.148	0.939	0.204	0.507	0		0	0.723	0	0.687	0.041	0.739	0.822	0	0.001	0	0	0.771	0	0.35	0.005	0.688	0.032	0.059	0.064	0.511	0.764	0.929	0.003	0
	N	24	24	24	24	24	24	24	24	24	24	24	24	24	24	24	24	24	24	24	24	24	24	24	24	24	24	24	24	24	24	24	24	24	24	24	24	24
Sphingomonas	Pearson correlation	0.099	.753**	.693**	.748**	.603**	0.296	-0.058	0.401	0.028	0.235	0.288	.786**	.669**	1	-0.133	.792**	0.185	.497*	0.228	-0.141	.684**	.447*	.747**	.759**	0.185	.681**	-0.063	.698**	-0.078	.453*	0.294	0.209	-0.384	-0.095	0.024	.682**	.755**
	sig.（bilateral）	0.646	0	0	0	0.002	0.16	0.786	0.052	0.898	0.269	0.172	0	0		0.535	0	0.387	0.013	0.284	0.512	0	0.028	0	0	0.386	0	0.768	0	0.716	0.026	0.163	0.327	0.064	0.659	0.911	0	0
	N	24	24	24	24	24	24	24	24	24	24	24	24	24	24	24	24	24	24	24	24	24	24	24	24	24	24	24	24	24	24	24	24	24	24	24	24	24
Streptococcus	Pearson correlation	0.209	-0.129	-0.149	-0.121	-0.034	-0.064	-0.05	0.363	0.231	.482*	-0.131	-0.112	-0.076	-0.133	1	-0.127	0.147	0.023	.430*	0.092	-0.038	-0.177	-0.086	-0.122	-0.144	-0.106	0.043	0.004	0.026	-0.137	0.031	-0.019	0.018	-0.173	0.066	0.281	-0.143
	sig.（bilateral）	0.326	0.548	0.488	0.575	0.873	0.766	0.816	0.081	0.278	0.017	0.541	0.603	0.723	0.535		0.556	0.493	0.914	0.036	0.67	0.86	0.408	0.689	0.57	0.503	0.621	0.841	0.986	0.905	0.523	0.884	0.928	0.933	0.42	0.76	0.184	0.506
	N	24	24	24	24	24	24	24	24	24	24	24	24	24	24	24	24	24	24	24	24	24	24	24	24	24	24	24	24	24	24	24	24	24	24	24	24	24
Cupriavidus	Pearson correlation	-0.107	.791**	.892**	.890**	.470*	0.156	0.172	0.305	-0.093	0.091	0.193	.874**	.771**	.792**	-0.127	1	0.004	.525**	0.117	-0.199	.913**	0.35	.907**	.874**	0.084	.803**	0.029	.475*	-0.055	.754**	0.262	.510*	-0.332	-0.079	-0.101	.585**	.863**
	sig.（bilateral）	0.619	0	0	0	0.02	0.467	0.421	0.147	0.666	0.674	0.367	0	0	0	0.556		0.986	0.008	0.586	0.352	0	0.094	0	0	0.697	0	0.892	0.019	0.797	0	0.215	0.011	0.113	0.715	0.64	0.003	0
	N	24	24	24	24	24	24	24	24	24	24	24	24	24	24	24	24	24	24	24	24	24	24	24	24	24	24	24	24	24	24	24	24	24	24	24	24	24
Lactococcus	Pearson correlation	.718**	-0.057	-0.048	0.032	.560**	.431*	-0.295	.507*	0.245	.534**	-0.138	0.059	0.087	0.185	0.147	0.004	1	.520**	.650**	0.259	-0.028	-0.121	-0.054	-0.069	0.103	0.15	-0.109	.409*	0.164	-0.059	0.198	0.224	-0.045	-0.203	.584**	0.276	-0.058
	sig.（bilateral）	0	0.793	0.823	0.883	0.004	0.035	0.161	0.011	0.25	0.007	0.521	0.785	0.687	0.387	0.493	0.986		0.009	0.001	0.222	0.897	0.572	0.804	0.747	0.632	0.483	0.613	0.047	0.443	0.785	0.354	0.292	0.836	0.341	0.003	0.192	0.789
	N	24	24	24	24	24	24	24	24	24	24	24	24	24	24	24	24	24	24	24	24	24	24	24	24	24	24	24	24	24	24	24	24	24	24	24	24	24
Chloroplast	Pearson correlation	.641**	0.391	.544**	.600**	.792**	.558**	0.016	.493*	0.225	.460*	0.063	.573**	.420*	.497*	0.023	.525**	.520**	1	.734**	0.379	.576**	0.106	.507*	.460*	0.123	.565**	-0.179	.531**	-0.12	.483*	0.31	0.291	-0.065	-0.01	.549**	.497*	.468*
	sig.（bilateral）	0.001	0.059	0.006	0.002	0	0.005	0.943	0.014	0.291	0.024	0.769	0.003	0.041	0.013	0.914	0.008	0.009		0	0.068	0.003	0.622	0.011	0.024	0.567	0.004	0.403	0.008	0.576	0.017	0.141	0.167	0.762	0.961	0.005	0.013	0.021
	N	24	24	24	24	24	24	24	24	24	24	24	24	24	24	24	24	24	24	24	24	24	24	24	24	24	24	24	24	24	24	24	24	24	24	24	24	24
Saccharopolyspora	Pearson correlation	.888**	-0.011	0.016	0.115	.681**	.512*	-0.11	.702**	.527**	.687**	-0.036	0.146	0.072	0.228	.430*	0.117	.650**	.734**	1	.486*	0.159	-0.192	0.055	0.015	0.062	0.26	-0.055	0.363	0.089	0.084	0.302	0.151	-0.018	-0.12	.744**	.417*	0.012
	sig.（bilateral）	0	0.958	0.94	0.591	0	0.011	0.608	0	0.008	0	0.866	0.497	0.739	0.284	0.036	0.586	0.001	0		0.016	0.459	0.368	0.799	0.943	0.774	0.22	0.8	0.081	0.679	0.696	0.152	0.481	0.932	0.577	0	0.043	0.956
	N	24	24	24	24	24	24	24	24	24	24	24	24	24	24	24	24	24	24	24	24	24	24	24	24	24	24	24	24	24	24	24	24	24	24	24	24	24
Escherichia-Shigella	Pearson correlation	.627**	-0.184	-0.202	-0.137	0.156	0.326	0.061	0.22	.541**	0.371	-0.105	-0.133	-0.048	-0.141	0.092	-0.199	0.259	0.379	.486*	1	-0.108	-0.185	-0.194	-0.218	-0.032	-0.04	-0.107	0.074	0.052	-0.124	-0.002	0.063	0.251	-0.062	.590**	0.041	-0.202
	sig.（bilateral）	0.001	0.39	0.344	0.524	0.467	0.12	0.777	0.301	0.006	0.075	0.627	0.536	0.822	0.512	0.67	0.352	0.222	0.068	0.016		0.616	0.387	0.363	0.306	0.884	0.853	0.619	0.732	0.81	0.564	0.993	0.771	0.236	0.774	0.002	0.85	0.344
	N	24	24	24	24	24	24	24	24	24	24	24	24	24	24	24	24	24	24	24	24	24	24	24	24	24	24	24	24	24	24	24	24	24	24	24	24	24
Allorhizobium-Neorhizobium-Pararhizobium-Rhizobium	Pearson correlation	-0.085	.704**	.887**	.862**	.459*	0.143	0.202	0.333	-0.156	0.132	0.116	.828**	.692**	.684**	-0.038	.913**	-0.028	.576**	0.159	-0.108	1	0.216	.882**	.833**	0.166	.850**	-0.212	.464*	-0.104	.859**	0.028	0.371	-0.272	-0.054	-0.107	.525**	.805**
	sig.（bilateral）	0.693	0	0	0	0.024	0.506	0.345	0.112	0.466	0.538	0.589	0	0	0	0.86	0	0.897	0.003	0.459	0.616		0.311	0	0	0.437	0	0.32	0.022	0.629	0	0.897	0.074	0.199	0.802	0.618	0.008	0
	N	24	24	24	24	24	24	24	24	24	24	24	24	24	24	24	24	24	24	24	24	24	24	24	24	24	24	24	24	24	24	24	24	24	24	24	24	24
Pseudomonas	Pearson correlation	-0.151	.780**	.547**	.605**	0.077	0.321	-0.063	0.038	-0.178	0	0.101	.632**	.627**	.447*	-0.177	0.35	-0.121	0.106	-0.192	-0.185	0.216	1	.568**	.654**	-0.109	0.246	-0.143	0.239	-0.077	-0.123	0.318	-0.135	0.003	0.254	-0.064	.421*	.689**
	sig.（bilateral）	0.482	0	0.006	0.002	0.72	0.127	0.769	0.862	0.404	0.997	0.638	0.001	0.001	0.028	0.408	0.094	0.572	0.622	0.368	0.387	0.311		0.004	0.001	0.613	0.247	0.504	0.26	0.721	0.565	0.129	0.53	0.99	0.231	0.767	0.04	0
	N	24	24	24	24	24	24	24	24	24	24	24	24	24	24	24	24	24	24	24	24	24	24	24	24	24	24	24	24	24	24	24	24	24	24	24	24	24
Corynebacterium_1	Pearson correlation	-0.121	.932**	.977**	.984**	0.313	0.248	0.024	0.326	-0.119	0.075	0.258	.975**	.825**	.747**	-0.086	.907**	-0.054	.507*	0.055	-0.194	.882**	.568**	1	.981**	0.06	.791**	-0.211	.440*	-0.052	.665**	0.123	0.247	-0.271	0.037	-0.126	.570**	.981**
	sig.（bilateral）	0.574	0	0	0	0.136	0.243	0.912	0.12	0.581	0.729	0.223	0	0	0	0.689	0	0.804	0.011	0.799	0.363	0	0.004		0	0.78	0	0.322	0.031	0.811	0	0.568	0.245	0.2	0.863	0.558	0.004	0
	N	24	24	24	24	24	24	24	24	24	24	24	24	24	24	24	24	24	24	24	24	24	24	24	24	24	24	24	24	24	24	24	24	24	24	24	24	24
Streptomyces	Pearson correlation	-0.14	.965**	.954**	.974**	0.305	0.282	-0.003	0.301	-0.147	0.098	0.271	.977**	.876**	.759**	-0.122	.874**	-0.069	.460*	0.015	-0.218	.833**	.654**	.981**	1	0.042	.778**	-0.206	.472*	-0.031	.577**	0.215	0.223	-0.283	0.098	-0.119	.582**	.991**
	sig.（bilateral）	0.514	0	0	0	0.147	0.182	0.988	0.153	0.493	0.648	0.199	0	0	0	0.57	0	0.747	0.024	0.943	0.306	0	0.001	0		0.846	0	0.334	0.02	0.887	0.003	0.314	0.295	0.181	0.649	0.58	0.003	0
	N	24	24	24	24	24	24	24	24	24	24	24	24	24	24	24	24	24	24	24	24	24	24	24	24	24	24	24	24	24	24	24	24	24	24	24	24	24
Enterococcus	Pearson correlation	0.15	0.054	0.074	0.091	0.258	0.3	-0.261	0.26	-0.156	-0.004	-0.073	0.115	-0.063	0.185	-0.144	0.084	0.103	0.123	0.062	-0.032	0.166	-0.109	0.06	0.042	1	0.224	0.07	0.308	-0.063	0.107	-0.217	-0.088	-0.253	-0.209	0.12	0.164	0.065
	sig.（bilateral）	0.484	0.8	0.73	0.673	0.224	0.154	0.218	0.22	0.468	0.984	0.736	0.592	0.771	0.386	0.503	0.697	0.632	0.567	0.774	0.884	0.437	0.613	0.78	0.846		0.293	0.746	0.143	0.771	0.618	0.309	0.681	0.234	0.326	0.577	0.444	0.764
	N	24	24	24	24	24	24	24	24	24	24	24	24	24	24	24	24	24	24	24	24	24	24	24	24	24	24	24	24	24	24	24	24	24	24	24	24	24
Acetobacter	Pearson correlation	0.124	.709**	.729**	.786**	.504*	0.3	0.011	.539**	-0.118	0.35	0.321	.823**	.714**	.681**	-0.106	.803**	0.15	.565**	0.26	-0.04	.850**	0.246	.791**	.778**	0.224	1	-0.224	.658**	-0.014	.734**	0.071	.424*	-0.218	-0.087	0.096	.497*	.744**
	sig.（bilateral）	0.564	0	0	0	0.012	0.155	0.958	0.007	0.584	0.093	0.126	0	0	0	0.621	0	0.483	0.004	0.22	0.853	0	0.247	0	0	0.293		0.293	0	0.949	0	0.743	0.039	0.305	0.687	0.655	0.013	0
	N	24	24	24	24	24	24	24	24	24	24	24	24	24	24	24	24	24	24	24	24	24	24	24	24	24	24	24	24	24	24	24	24	24	24	24	24	24
Fusobacterium	Pearson correlation	-0.047	-0.201	-0.213	-0.223	-0.002	-0.221	0.241	-0.153	-0.069	-0.071	-0.023	-0.218	-0.2	-0.063	0.043	0.029	-0.109	-0.179	-0.055	-0.107	-0.212	-0.143	-0.211	-0.206	0.07	-0.224	1	-0.239	0.027	-0.149	0.35	0.275	-0.196	-0.194	-0.083	-0.035	-0.209
	sig.（bilateral）	0.829	0.346	0.318	0.294	0.991	0.3	0.257	0.476	0.747	0.742	0.913	0.307	0.35	0.768	0.841	0.892	0.613	0.403	0.8	0.619	0.32	0.504	0.322	0.334	0.746	0.293		0.262	0.901	0.486	0.094	0.193	0.358	0.364	0.699	0.872	0.327
	N	24	24	24	24	24	24	24	24	24	24	24	24	24	24	24	24	24	24	24	24	24	24	24	24	24	24	24	24	24	24	24	24	24	24	24	24	24
Brevundimonas	Pearson correlation	0.298	.493*	0.395	.497*	.612**	0.391	-0.108	.498*	-0.001	.476*	0.287	.549**	.552**	.698**	0.004	.475*	.409*	.531**	0.363	0.074	.464*	0.239	.440*	.472*	0.308	.658**	-0.239	1	-0.244	0.278	0.265	0.327	-0.029	-0.074	0.177	.520**	.462*
	sig.（bilateral）	0.157	0.014	0.056	0.013	0.001	0.059	0.616	0.013	0.995	0.019	0.174	0.005	0.005	0	0.986	0.019	0.047	0.008	0.081	0.732	0.022	0.26	0.031	0.02	0.143	0	0.262		0.251	0.188	0.212	0.119	0.892	0.73	0.407	0.009	0.023
	N	24	24	24	24	24	24	24	24	24	24	24	24	24	24	24	24	24	24	24	24	24	24	24	24	24	24	24	24	24	24	24	24	24	24	24	24	24
Limnohabitans	Pearson correlation	0.15	-0.009	-0.118	-0.085	-0.017	0.242	0.154	0.15	.425*	0.029	-0.294	-0.054	0.086	-0.078	0.026	-0.055	0.164	-0.12	0.089	0.052	-0.104	-0.077	-0.052	-0.031	-0.063	-0.014	0.027	-0.244	1	-0.128	0.039	0.074	-0.009	-0.143	0.156	0.064	-0.044
	sig.（bilateral）	0.485	0.965	0.583	0.691	0.936	0.254	0.473	0.483	0.039	0.892	0.162	0.804	0.688	0.716	0.905	0.797	0.443	0.576	0.679	0.81	0.629	0.721	0.811	0.887	0.771	0.949	0.901	0.251		0.553	0.856	0.73	0.965	0.505	0.466	0.768	0.838
	N	24	24	24	24	24	24	24	24	24	24	24	24	24	24	24	24	24	24	24	24	24	24	24	24	24	24	24	24	24	24	24	24	24	24	24	24	24
Serratia	Pearson correlation	-0.143	0.394	.674**	.616**	0.286	-0.117	0.163	0.178	-0.209	-0.062	0.191	.567**	.438*	.453*	-0.137	.754**	-0.059	.483*	0.084	-0.124	.859**	-0.123	.665**	.577**	0.107	.734**	-0.149	0.278	-0.128	1	-0.188	.429*	-0.229	-0.076	-0.18	0.137	.533**
	sig.（bilateral）	0.506	0.057	0	0.001	0.176	0.587	0.445	0.406	0.326	0.774	0.371	0.004	0.032	0.026	0.523	0	0.785	0.017	0.696	0.564	0	0.565	0	0.003	0.618	0	0.486	0.188	0.553		0.38	0.036	0.281	0.725	0.399	0.522	0.007
	N	24	24	24	24	24	24	24	24	24	24	24	24	24	24	24	24	24	24	24	24	24	24	24	24	24	24	24	24	24	24	24	24	24	24	24	24	24
Subdoligranulum	Pearson correlation	0.189	0.265	0.131	0.211	.479*	0.396	0.164	-0.022	0.189	.444*	0.04	0.221	0.39	0.294	0.031	0.262	0.198	0.31	0.302	-0.002	0.028	0.318	0.123	0.215	-0.217	0.071	0.35	0.265	0.039	-0.188	1	0.364	0.006	-0.11	0.32	.416*	0.212
	sig.（bilateral）	0.376	0.21	0.542	0.322	0.018	0.056	0.443	0.917	0.377	0.03	0.852	0.299	0.059	0.163	0.884	0.215	0.354	0.141	0.152	0.993	0.897	0.129	0.568	0.314	0.309	0.743	0.094	0.212	0.856	0.38		0.08	0.977	0.608	0.127	0.043	0.319
	N	24	24	24	24	24	24	24	24	24	24	24	24	24	24	24	24	24	24	24	24	24	24	24	24	24	24	24	24	24	24	24	24	24	24	24	24	24
Agathobacter	Pearson correlation	0.019	0.141	0.229	0.251	0.317	-0.049	0.265	0.116	0.137	0.187	0.14	0.229	0.385	0.209	-0.019	.510*	0.224	0.291	0.151	0.063	0.371	-0.135	0.247	0.223	-0.088	.424*	0.275	0.327	0.074	.429*	0.364	1	-0.151	-0.151	0.016	0.185	0.189
	sig.（bilateral）	0.931	0.512	0.281	0.237	0.131	0.819	0.21	0.59	0.524	0.382	0.513	0.282	0.064	0.327	0.928	0.011	0.292	0.167	0.481	0.771	0.074	0.53	0.245	0.295	0.681	0.039	0.193	0.119	0.73	0.036	0.08		0.48	0.482	0.94	0.386	0.377
	N	24	24	24	24	24	24	24	24	24	24	24	24	24	24	24	24	24	24	24	24	24	24	24	24	24	24	24	24	24	24	24	24	24	24	24	24	24
Mycobacterium	Pearson correlation	0.025	-0.197	-0.246	-0.239	-0.137	0.005	.407*	-0.271	-0.054	0	-0.275	-0.249	-0.141	-0.384	0.018	-0.332	-0.045	-0.065	-0.018	0.251	-0.272	0.003	-0.271	-0.283	-0.253	-0.218	-0.196	-0.029	-0.009	-0.229	0.006	-0.151	1	-0.159	-0.01	-0.353	-0.248
	sig.（bilateral）	0.908	0.356	0.247	0.261	0.522	0.981	0.049	0.201	0.803	1	0.193	0.24	0.511	0.064	0.933	0.113	0.836	0.762	0.932	0.236	0.199	0.99	0.2	0.181	0.234	0.305	0.358	0.892	0.965	0.281	0.977	0.48		0.457	0.962	0.09	0.243
	N	24	24	24	24	24	24	24	24	24	24	24	24	24	24	24	24	24	24	24	24	24	24	24	24	24	24	24	24	24	24	24	24	24	24	24	24	24
Megamonas	Pearson correlation	-0.03	0.058	0.074	0.048	-0.176	-0.084	-0.071	0.06	-0.029	-0.32	0.001	0.038	0.065	-0.095	-0.173	-0.079	-0.203	-0.01	-0.12	-0.062	-0.054	0.254	0.037	0.098	-0.209	-0.087	-0.194	-0.074	-0.143	-0.076	-0.11	-0.151	-0.159	1	-0.037	-0.117	0.081
	sig.（bilateral）	0.889	0.788	0.731	0.824	0.412	0.697	0.74	0.78	0.894	0.127	0.995	0.859	0.764	0.659	0.42	0.715	0.341	0.961	0.577	0.774	0.802	0.231	0.863	0.649	0.326	0.687	0.364	0.73	0.505	0.725	0.608	0.482	0.457		0.865	0.585	0.708
	N	24	24	24	24	24	24	24	24	24	24	24	24	24	24	24	24	24	24	24	24	24	24	24	24	24	24	24	24	24	24	24	24	24	24	24	24	24
Pseudonocardiaceae	Pearson correlation	.866**	-0.059	-0.151	-0.025	.514*	.733**	-0.278	.573**	.487*	.494*	-0.206	0.02	0.019	0.024	0.066	-0.101	.584**	.549**	.744**	.590**	-0.107	-0.064	-0.126	-0.119	0.12	0.096	-0.083	0.177	0.156	-0.18	0.32	0.016	-0.01	-0.037	1	0.378	-0.093
	sig.（bilateral）	0	0.783	0.483	0.906	0.01	0	0.188	0.003	0.016	0.014	0.334	0.926	0.929	0.911	0.76	0.64	0.003	0.005	0	0.002	0.618	0.767	0.558	0.58	0.577	0.655	0.699	0.407	0.466	0.399	0.127	0.94	0.962	0.865		0.068	0.665
	N	24	24	24	24	24	24	24	24	24	24	24	24	24	24	24	24	24	24	24	24	24	24	24	24	24	24	24	24	24	24	24	24	24	24	24	24	24
Burkholderia-Caballeronia-Paraburkholderia	Pearson correlation	0.3	.621**	.524**	.610**	.614**	.603**	-0.034	.612**	0.236	.448*	-0.097	.634**	.577**	.682**	0.281	.585**	0.276	.497*	.417*	0.041	.525**	.421*	.570**	.582**	0.164	.497*	-0.035	.520**	0.064	0.137	.416*	0.185	-0.353	-0.117	0.378	1	.596**
	sig.（bilateral）	0.155	0.001	0.009	0.002	0.001	0.002	0.873	0.001	0.266	0.028	0.653	0.001	0.003	0	0.184	0.003	0.192	0.013	0.043	0.85	0.008	0.04	0.004	0.003	0.444	0.013	0.872	0.009	0.768	0.522	0.043	0.386	0.09	0.585	0.068		0.002
	N	24	24	24	24	24	24	24	24	24	24	24	24	24	24	24	24	24	24	24	24	24	24	24	24	24	24	24	24	24	24	24	24	24	24	24	24	24
Kocuria	Pearson correlation	-0.119	.979**	.959**	.982**	0.304	0.319	-0.012	0.295	-0.132	0.076	0.246	.984**	.857**	.755**	-0.143	.863**	-0.058	.468*	0.012	-0.202	.805**	.689**	.981**	.991**	0.065	.744**	-0.209	.462*	-0.044	.533**	0.212	0.189	-0.248	0.081	-0.093	.596**	1
	sig.（bilateral）	0.58	0	0	0	0.149	0.128	0.956	0.161	0.538	0.724	0.246	0	0	0	0.506	0	0.789	0.021	0.956	0.344	0	0	0	0	0.764	0	0.327	0.023	0.838	0.007	0.319	0.377	0.243	0.708	0.665	0.002
	N	24	24	24	24	24	24	24	24	24	24	24	24	24	24	24	24	24	24	24	24	24	24	24	24	24	24	24	24	24	24	24	24	24	24	24	24	24
**. Significant correlation at level 0.01 (bilateral)
*. Significant correlation at level 0.05 (bilateral)

## Sheet: BII
Correlation between flavor compounds and bacterial abundance at species level
		A1	A2	A3	A4	A5	A6	A7	A8	A9	A10	A11	A12	A13	A14	A15	A16	A17	A18	A19	A20	A21	A22	B1	B2	B3	B4	B5	B6	B7	B8	B9	C1	C2	C3	C4	D1	D2	D3	E1	E2	E3	F1	F2	G1	G2	L._acetotolerans	P._parvulus	L._brevis
A1	Pearson correlation	1	.966**	0.069	0.112	-0.21	0.053	-0.336	-.412*	-.552**	-.693**	-0.218	-.479*	-0.362	-.563**	-.565**	-.701**	-0.391	-.473*	.840**	-.572**	.768**	-.433*	-.543**	-0.378	-0.058	.703**	-.525**	.617**	-0.235	0.048	-.594**	-.434*	.685**	0.046	-0.403	.755**	.705**	-.650**	-0.222	.634**	0.082	0.257	.468*	-.465*	.488*	-.548**	.824**	.926**
	sig.（bilateral）		0	0.747	0.602	0.325	0.805	0.109	0.045	0.005	0	0.307	0.018	0.082	0.004	0.004	0	0.059	0.02	0	0.004	0	0.034	0.006	0.069	0.789	0	0.008	0.001	0.27	0.824	0.002	0.034	0	0.832	0.051	0	0	0.001	0.298	0.001	0.703	0.226	0.021	0.022	0.015	0.006	0	0
	N	24	24	24	24	24	24	24	24	24	24	24	24	24	24	24	24	24	24	24	24	24	24	24	24	24	24	24	24	24	24	24	24	24	24	24	24	24	24	24	24	24	24	24	24	24	24	24	24
A2	Pearson correlation	.966**	1	0.075	0.254	-0.19	-0.078	-0.236	-0.276	-.423*	-.580**	-0.315	-.505*	-.450*	-.471*	-.443*	-.538**	-.422*	-0.359	.775**	-.456*	.775**	-0.344	-0.383	-0.264	-0.218	.594**	-.524**	.490*	-.410*	-0.129	-.635**	-0.277	.766**	0.144	-0.275	.678**	.609**	-.485*	-0.096	.711**	0.159	0.098	0.317	-.426*	.523**	-.418*	.791**	.960**
	sig.（bilateral）	0		0.729	0.232	0.374	0.716	0.266	0.193	0.04	0.003	0.134	0.012	0.027	0.02	0.03	0.007	0.04	0.085	0	0.025	0	0.1	0.065	0.212	0.305	0.002	0.009	0.015	0.047	0.547	0.001	0.191	0	0.503	0.194	0	0.002	0.016	0.654	0	0.459	0.649	0.131	0.038	0.009	0.042	0	0
	N	24	24	24	24	24	24	24	24	24	24	24	24	24	24	24	24	24	24	24	24	24	24	24	24	24	24	24	24	24	24	24	24	24	24	24	24	24	24	24	24	24	24	24	24	24	24	24	24
A3	Pearson correlation	0.069	0.075	1	-.488*	0.34	.715**	-0.056	-0.321	-.664**	-.424*	-.422*	-0.218	-0.023	-0.143	-0.348	-0.28	-0.306	-.586**	.416*	-.587**	0.018	-.721**	-0.104	-.512*	-0.02	.591**	-.457*	.612**	.479*	.658**	-0.401	-.610**	0.189	-0.128	-.639**	.626**	.657**	-0.236	-.552**	0.381	0.08	.637**	.564**	-0.212	-0.269	-0.296	0.011	0.132
	sig.（bilateral）	0.747	0.729		0.016	0.104	0	0.794	0.126	0	0.039	0.04	0.306	0.915	0.506	0.095	0.185	0.146	0.003	0.043	0.003	0.935	0	0.629	0.01	0.924	0.002	0.025	0.001	0.018	0	0.052	0.002	0.375	0.551	0.001	0.001	0	0.267	0.005	0.067	0.71	0.001	0.004	0.319	0.204	0.16	0.958	0.538
	N	24	24	24	24	24	24	24	24	24	24	24	24	24	24	24	24	24	24	24	24	24	24	24	24	24	24	24	24	24	24	24	24	24	24	24	24	24	24	24	24	24	24	24	24	24	24	24	24
A4	Pearson correlation	0.112	0.254	-.488*	1	0.235	-.585**	.628**	.793**	.531**	.468*	-.418*	-0.359	-.647**	-0.003	0.235	.531**	-0.376	.523**	-0.178	.602**	0.349	.621**	.624**	.743**	-0.153	-.415*	0.083	-.509*	-.878**	-.820**	-0.105	.736**	.489*	.550**	.806**	-0.353	-.438*	.599**	.930**	0.056	0.399	-.740**	-.679**	0.001	0.321	.678**	-0.16	0.154
	sig.（bilateral）	0.602	0.232	0.016		0.269	0.003	0.001	0	0.008	0.021	0.042	0.085	0.001	0.987	0.269	0.008	0.07	0.009	0.406	0.002	0.095	0.001	0.001	0	0.475	0.044	0.7	0.011	0	0	0.625	0	0.015	0.005	0	0.091	0.032	0.002	0	0.797	0.054	0	0	0.995	0.126	0	0.455	0.473
	N	24	24	24	24	24	24	24	24	24	24	24	24	24	24	24	24	24	24	24	24	24	24	24	24	24	24	24	24	24	24	24	24	24	24	24	24	24	24	24	24	24	24	24	24	24	24	24	24
A5	Pearson correlation	-0.21	-0.19	0.34	0.235	1	0.401	.846**	.571**	-0.086	0.112	-.558**	-.476*	-.487*	-0.189	-0.045	0.264	-.599**	-0.051	-0.087	0.246	-0.033	0.028	.631**	0.283	.500*	0.008	-0.111	0.066	-0.059	0.105	-0.108	0.125	0.248	0.154	0.181	0.026	0.031	0.388	0.358	0.034	0.261	0.109	0.004	-0.274	-.439*	0.312	-0.327	-0.213
	sig.（bilateral）	0.325	0.374	0.104	0.269		0.052	0	0.004	0.689	0.602	0.005	0.019	0.016	0.377	0.836	0.213	0.002	0.813	0.686	0.246	0.88	0.895	0.001	0.18	0.013	0.97	0.605	0.759	0.785	0.624	0.615	0.562	0.242	0.473	0.399	0.904	0.887	0.061	0.086	0.876	0.217	0.611	0.987	0.195	0.032	0.138	0.119	0.318
	N	24	24	24	24	24	24	24	24	24	24	24	24	24	24	24	24	24	24	24	24	24	24	24	24	24	24	24	24	24	24	24	24	24	24	24	24	24	24	24	24	24	24	24	24	24	24	24	24
A6	Pearson correlation	0.053	-0.078	.715**	-.585**	0.401	1	-0.111	-.414*	-.830**	-.619**	-0.236	-0.354	-0.05	-.496*	-.623**	-.529**	-0.404	-.805**	.456*	-.677**	0.114	-.783**	-0.328	-.454*	0.399	.694**	-.503*	.759**	.656**	.883**	-0.374	-.794**	0.082	-0.137	-.731**	.628**	.683**	-.468*	-.577**	-0.066	0.097	.860**	.771**	-.468*	-.460*	-0.363	-0.046	-0.07
	sig.（bilateral）	0.805	0.716	0	0.003	0.052		0.605	0.044	0	0.001	0.267	0.089	0.817	0.014	0.001	0.008	0.05	0	0.025	0	0.594	0	0.117	0.026	0.054	0	0.012	0	0.001	0	0.072	0	0.702	0.522	0	0.001	0	0.021	0.003	0.758	0.652	0	0	0.021	0.024	0.082	0.832	0.744
	N	24	24	24	24	24	24	24	24	24	24	24	24	24	24	24	24	24	24	24	24	24	24	24	24	24	24	24	24	24	24	24	24	24	24	24	24	24	24	24	24	24	24	24	24	24	24	24	24
A7	Pearson correlation	-0.336	-0.236	-0.056	.628**	.846**	-0.111	1	.904**	0.402	.522**	-.495*	-0.319	-.522**	0.087	0.3	.635**	-.429*	.417*	-0.396	.676**	-0.102	.502*	.906**	.626**	0.307	-.424*	0.168	-0.403	-.425*	-0.385	0.089	.614**	0.203	0.282	.653**	-0.381	-.407*	.739**	.767**	-0.025	0.264	-0.392	-.482*	-0.014	-0.239	.650**	-.452*	-0.275
	sig.（bilateral）	0.109	0.266	0.794	0.001	0	0.605		0	0.052	0.009	0.014	0.129	0.009	0.686	0.154	0.001	0.036	0.043	0.055	0	0.635	0.013	0	0.001	0.144	0.039	0.433	0.051	0.038	0.063	0.68	0.001	0.342	0.182	0.001	0.067	0.049	0	0	0.908	0.212	0.058	0.017	0.949	0.26	0.001	0.027	0.193
	N	24	24	24	24	24	24	24	24	24	24	24	24	24	24	24	24	24	24	24	24	24	24	24	24	24	24	24	24	24	24	24	24	24	24	24	24	24	24	24	24	24	24	24	24	24	24	24	24
A8	Pearson correlation	-.412*	-0.276	-0.321	.793**	.571**	-.414*	.904**	1	.665**	.713**	-0.385	-0.188	-.491*	0.238	.470*	.827**	-0.274	.631**	-.554**	.832**	-0.117	.702**	.942**	.838**	0.071	-.661**	0.327	-.677**	-.612**	-.640**	0.18	.836**	0.143	.459*	.877**	-.613**	-.654**	.885**	.931**	-0.192	0.34	-.672**	-.745**	0.156	-0.068	.837**	-.537**	-0.34
	sig.（bilateral）	0.045	0.193	0.126	0	0.004	0.044	0		0	0	0.063	0.379	0.015	0.263	0.02	0	0.195	0.001	0.005	0	0.586	0	0	0	0.741	0	0.119	0	0.001	0.001	0.399	0	0.506	0.024	0	0.001	0.001	0	0	0.369	0.104	0	0	0.465	0.751	0	0.007	0.104
	N	24	24	24	24	24	24	24	24	24	24	24	24	24	24	24	24	24	24	24	24	24	24	24	24	24	24	24	24	24	24	24	24	24	24	24	24	24	24	24	24	24	24	24	24	24	24	24	24
A9	Pearson correlation	-.552**	-.423*	-.664**	.531**	-0.086	-.830**	0.402	.665**	1	.909**	0.262	.475*	0.137	.682**	.835**	.838**	.455*	.945**	-.853**	.933**	-.472*	.940**	.645**	.638**	-0.223	-.967**	.698**	-.977**	-.480*	-.812**	.626**	.949**	-0.367	0.116	.897**	-.941**	-.962**	.786**	.705**	-0.274	-0.103	-.898**	-.927**	.605**	0.099	.640**	-.408*	-.425*
	sig.（bilateral）	0.005	0.04	0	0.008	0.689	0	0.052	0		0	0.216	0.019	0.522	0	0	0	0.025	0	0	0	0.02	0	0.001	0.001	0.294	0	0	0	0.017	0	0.001	0	0.078	0.591	0	0	0	0	0	0.195	0.631	0	0	0.002	0.646	0.001	0.048	0.038
	N	24	24	24	24	24	24	24	24	24	24	24	24	24	24	24	24	24	24	24	24	24	24	24	24	24	24	24	24	24	24	24	24	24	24	24	24	24	24	24	24	24	24	24	24	24	24	24	24
A10	Pearson correlation	-.693**	-.580**	-.424*	.468*	0.112	-.619**	.522**	.713**	.909**	1	0.144	.503*	0.202	.741**	.813**	.898**	.412*	.932**	-.899**	.902**	-.585**	.881**	.751**	.590**	-0.135	-.918**	.699**	-.924**	-0.288	-.641**	.664**	.873**	-.432*	0.077	.860**	-.906**	-.905**	.866**	.686**	-0.297	-0.121	-.789**	-.894**	.667**	-0.037	.738**	-.650**	-.568**
	sig.（bilateral）	0	0.003	0.039	0.021	0.602	0.001	0.009	0	0		0.503	0.012	0.344	0	0	0	0.045	0	0	0	0.003	0	0	0.002	0.529	0	0	0	0.172	0.001	0	0	0.035	0.72	0	0	0	0	0	0.158	0.573	0	0	0	0.863	0	0.001	0.004
	N	24	24	24	24	24	24	24	24	24	24	24	24	24	24	24	24	24	24	24	24	24	24	24	24	24	24	24	24	24	24	24	24	24	24	24	24	24	24	24	24	24	24	24	24	24	24	24	24
A11	Pearson correlation	-0.218	-0.315	-.422*	-.418*	-.558**	-0.236	-.495*	-0.385	0.262	0.144	1	.766**	.807**	0.351	0.305	-0.087	.799**	0.271	-0.401	0.087	-.417*	0.228	-0.394	-0.31	0.166	-0.272	.619**	-0.218	0.386	0.021	.729**	0.011	-.604**	-.435*	-0.048	-0.352	-0.312	-0.186	-0.299	-0.264	-.462*	-0.047	-0.018	.486*	0.045	-0.388	0.162	-0.225
	sig.（bilateral）	0.307	0.134	0.04	0.042	0.005	0.267	0.014	0.063	0.216	0.503		0	0	0.093	0.148	0.687	0	0.2	0.052	0.685	0.043	0.284	0.057	0.14	0.439	0.199	0.001	0.306	0.062	0.923	0	0.961	0.002	0.034	0.825	0.092	0.138	0.385	0.156	0.213	0.023	0.829	0.932	0.016	0.836	0.061	0.448	0.29
	N	24	24	24	24	24	24	24	24	24	24	24	24	24	24	24	24	24	24	24	24	24	24	24	24	24	24	24	24	24	24	24	24	24	24	24	24	24	24	24	24	24	24	24	24	24	24	24	24
A12	Pearson correlation	-.479*	-.505*	-0.218	-0.359	-.476*	-0.354	-0.319	-0.188	.475*	.503*	.766**	1	.910**	.788**	.609**	0.22	.969**	.559**	-.636**	0.302	-.777**	.413*	-0.087	-0.263	-0.067	-.519**	.747**	-.476*	.430*	-0.056	.840**	0.223	-.827**	-.557**	0.138	-.540**	-.482*	0.102	-0.193	-0.135	-.673**	-0.249	-0.297	.797**	-0.014	-0.109	-0.154	-0.379
	sig.（bilateral）	0.018	0.012	0.306	0.085	0.019	0.089	0.129	0.379	0.019	0.012	0		0	0	0.002	0.301	0	0.005	0.001	0.152	0	0.045	0.687	0.215	0.757	0.009	0	0.019	0.036	0.796	0	0.295	0	0.005	0.519	0.006	0.017	0.634	0.367	0.531	0	0.241	0.158	0	0.947	0.611	0.472	0.068
	N	24	24	24	24	24	24	24	24	24	24	24	24	24	24	24	24	24	24	24	24	24	24	24	24	24	24	24	24	24	24	24	24	24	24	24	24	24	24	24	24	24	24	24	24	24	24	24	24
A13	Pearson correlation	-0.362	-.450*	-0.023	-.647**	-.487*	-0.05	-.522**	-.491*	0.137	0.202	.807**	.910**	1	.543**	0.308	-0.08	.886**	0.236	-0.388	-0.026	-.652**	0.081	-0.361	-.506*	0.038	-0.191	.539**	-0.125	.660**	0.263	.705**	-0.143	-.802**	-.638**	-0.214	-0.25	-0.179	-0.189	-.504*	-0.119	-.668**	0.109	0.06	.596**	-0.078	-0.372	-0.029	-0.302
	sig.（bilateral）	0.082	0.027	0.915	0.001	0.016	0.817	0.009	0.015	0.522	0.344	0	0		0.006	0.143	0.709	0	0.267	0.061	0.902	0.001	0.708	0.083	0.012	0.861	0.37	0.007	0.561	0	0.215	0	0.505	0	0.001	0.316	0.238	0.404	0.376	0.012	0.58	0	0.611	0.78	0.002	0.717	0.073	0.894	0.151
	N	24	24	24	24	24	24	24	24	24	24	24	24	24	24	24	24	24	24	24	24	24	24	24	24	24	24	24	24	24	24	24	24	24	24	24	24	24	24	24	24	24	24	24	24	24	24	24	24
A14	Pearson correlation	-.563**	-.471*	-0.143	-0.003	-0.189	-.496*	0.087	0.238	.682**	.741**	0.351	.788**	.543**	1	.866**	.568**	.744**	.728**	-.755**	.581**	-.815**	.604**	0.38	0.037	-0.326	-.705**	.642**	-.718**	0.085	-0.341	.652**	.552**	-.638**	-0.369	.437*	-.673**	-.632**	.485*	0.153	-0.008	-.543**	-.576**	-.649**	.896**	0.084	0.291	-0.364	-.405*
	sig.（bilateral）	0.004	0.02	0.506	0.987	0.377	0.014	0.686	0.263	0	0	0.093	0	0.006		0	0.004	0	0	0	0.003	0	0.002	0.067	0.863	0.12	0	0.001	0	0.694	0.103	0.001	0.005	0.001	0.076	0.033	0	0.001	0.016	0.476	0.971	0.006	0.003	0.001	0	0.696	0.168	0.08	0.05
	N	24	24	24	24	24	24	24	24	24	24	24	24	24	24	24	24	24	24	24	24	24	24	24	24	24	24	24	24	24	24	24	24	24	24	24	24	24	24	24	24	24	24	24	24	24	24	24	24
A15	Pearson correlation	-.565**	-.443*	-0.348	0.235	-0.045	-.623**	0.3	.470*	.835**	.813**	0.305	.609**	0.308	.866**	1	.742**	.570**	.816**	-.834**	.767**	-.683**	.748**	.564**	0.316	-0.233	-.843**	.690**	-.857**	-0.2	-.581**	.650**	.752**	-.457*	-0.076	.650**	-.812**	-.795**	.678**	.413*	-0.14	-0.268	-.721**	-.773**	.709**	-0.04	.424*	-0.346	-.447*
	sig.（bilateral）	0.004	0.03	0.095	0.269	0.836	0.001	0.154	0.02	0	0	0.148	0.002	0.143	0		0	0.004	0	0	0	0	0	0.004	0.133	0.272	0	0	0	0.348	0.003	0.001	0	0.025	0.725	0.001	0	0	0	0.045	0.514	0.205	0	0	0	0.852	0.039	0.097	0.029
	N	24	24	24	24	24	24	24	24	24	24	24	24	24	24	24	24	24	24	24	24	24	24	24	24	24	24	24	24	24	24	24	24	24	24	24	24	24	24	24	24	24	24	24	24	24	24	24	24
A16	Pearson correlation	-.701**	-.538**	-0.28	.531**	0.264	-.529**	.635**	.827**	.838**	.898**	-0.087	0.22	-0.08	.568**	.742**	1	0.12	.774**	-.812**	.853**	-.422*	.725**	.882**	.764**	-0.209	-.859**	.537**	-.865**	-.439*	-.647**	.428*	.864**	-0.184	0.403	.840**	-.821**	-.841**	.984**	.737**	-0.345	0.253	-.737**	-.851**	.439*	-0.147	.835**	-.672**	-.575**
	sig.（bilateral）	0	0.007	0.185	0.008	0.213	0.008	0.001	0	0	0	0.687	0.301	0.709	0.004	0		0.577	0	0	0	0.04	0	0	0	0.328	0	0.007	0	0.032	0.001	0.037	0	0.39	0.051	0	0	0	0	0	0.098	0.233	0	0	0.032	0.493	0	0	0.003
	N	24	24	24	24	24	24	24	24	24	24	24	24	24	24	24	24	24	24	24	24	24	24	24	24	24	24	24	24	24	24	24	24	24	24	24	24	24	24	24	24	24	24	24	24	24	24	24	24
A17	Pearson correlation	-0.391	-.422*	-0.306	-0.376	-.599**	-0.404	-.429*	-0.274	.455*	.412*	.799**	.969**	.886**	.744**	.570**	0.12	1	.504*	-.551**	0.249	-.723**	0.388	-0.2	-0.289	-0.143	-.480*	.654**	-.451*	0.38	-0.083	.765**	0.189	-.822**	-.595**	0.09	-.509*	-.453*	-0.01	-0.243	-0.13	-.718**	-0.259	-0.275	.747**	0.091	-0.173	-0.054	-0.298
	sig.（bilateral）	0.059	0.04	0.146	0.07	0.002	0.05	0.036	0.195	0.025	0.045	0	0	0	0	0.004	0.577		0.012	0.005	0.24	0	0.061	0.348	0.171	0.506	0.018	0.001	0.027	0.067	0.701	0	0.376	0	0.002	0.676	0.011	0.026	0.964	0.252	0.545	0	0.222	0.194	0	0.673	0.419	0.802	0.157
	N	24	24	24	24	24	24	24	24	24	24	24	24	24	24	24	24	24	24	24	24	24	24	24	24	24	24	24	24	24	24	24	24	24	24	24	24	24	24	24	24	24	24	24	24	24	24	24	24
A18	Pearson correlation	-.473*	-0.359	-.586**	.523**	-0.051	-.805**	.417*	.631**	.945**	.932**	0.271	.559**	0.236	.728**	.816**	.774**	.504*	1	-.820**	.907**	-.497*	.944**	.622**	.502*	-0.118	-.904**	.771**	-.919**	-0.388	-.763**	.701**	.905**	-0.371	-0.008	.868**	-.863**	-.879**	.735**	.677**	-0.108	-0.236	-.856**	-.881**	.672**	0.129	.556**	-0.355	-0.32
	sig.（bilateral）	0.02	0.085	0.003	0.009	0.813	0	0.043	0.001	0	0	0.2	0.005	0.267	0	0	0	0.012		0	0	0.014	0	0.001	0.012	0.582	0	0	0	0.061	0	0	0	0.074	0.971	0	0	0	0	0	0.615	0.268	0	0	0	0.548	0.005	0.089	0.127
	N	24	24	24	24	24	24	24	24	24	24	24	24	24	24	24	24	24	24	24	24	24	24	24	24	24	24	24	24	24	24	24	24	24	24	24	24	24	24	24	24	24	24	24	24	24	24	24	24
A19	Pearson correlation	.840**	.775**	.416*	-0.178	-0.087	.456*	-0.396	-.554**	-.853**	-.899**	-0.401	-.636**	-0.388	-.755**	-.834**	-.812**	-.551**	-.820**	1	-.841**	.760**	-.788**	-.621**	-.464*	-0.025	.926**	-.796**	.875**	0.033	.438*	-.809**	-.748**	.636**	0.064	-.703**	.943**	.914**	-.758**	-.472*	.469*	0.21	.622**	.747**	-.682**	0.245	-.558**	.625**	.749**
	sig.（bilateral）	0	0	0.043	0.406	0.686	0.025	0.055	0.005	0	0	0.052	0.001	0.061	0	0	0	0.005	0		0	0	0	0.001	0.023	0.909	0	0	0	0.877	0.032	0	0	0.001	0.766	0	0	0	0	0.02	0.021	0.326	0.001	0	0	0.249	0.005	0.001	0
	N	24	24	24	24	24	24	24	24	24	24	24	24	24	24	24	24	24	24	24	24	24	24	24	24	24	24	24	24	24	24	24	24	24	24	24	24	24	24	24	24	24	24	24	24	24	24	24	24
A20	Pearson correlation	-.572**	-.456*	-.587**	.602**	0.246	-.677**	.676**	.832**	.933**	.902**	0.087	0.302	-0.026	.581**	.767**	.853**	0.249	.907**	-.841**	1	-.461*	.943**	.813**	.703**	0.028	-.925**	.660**	-.912**	-.473*	-.739**	.584**	.960**	-0.285	0.114	.930**	-.896**	-.913**	.850**	.810**	-0.243	-0.071	-.821**	-.880**	.484*	-0.038	.697**	-.468*	-.461*
	sig.（bilateral）	0.004	0.025	0.003	0.002	0.246	0	0	0	0	0	0.685	0.152	0.902	0.003	0	0	0.24	0	0		0.023	0	0	0	0.898	0	0	0	0.02	0	0.003	0	0.178	0.594	0	0	0	0	0	0.253	0.743	0	0	0.016	0.859	0	0.021	0.023
	N	24	24	24	24	24	24	24	24	24	24	24	24	24	24	24	24	24	24	24	24	24	24	24	24	24	24	24	24	24	24	24	24	24	24	24	24	24	24	24	24	24	24	24	24	24	24	24	24
A21	Pearson correlation	.768**	.775**	0.018	0.349	-0.033	0.114	-0.102	-0.117	-.472*	-.585**	-.417*	-.777**	-.652**	-.815**	-.683**	-.422*	-.723**	-.497*	.760**	-.461*	1	-.411*	-0.285	0.055	-0.067	.607**	-.622**	.533**	-.460*	-0.061	-.736**	-0.301	.872**	.516**	-0.211	.619**	.537**	-0.337	0.066	0.263	.599**	0.202	0.35	-.690**	0.327	-0.15	.480*	.679**
	sig.（bilateral）	0	0	0.935	0.095	0.88	0.594	0.635	0.586	0.02	0.003	0.043	0	0.001	0	0	0.04	0	0.014	0	0.023		0.046	0.178	0.797	0.756	0.002	0.001	0.007	0.024	0.778	0	0.153	0	0.01	0.322	0.001	0.007	0.107	0.758	0.214	0.002	0.344	0.094	0	0.119	0.483	0.018	0
	N	24	24	24	24	24	24	24	24	24	24	24	24	24	24	24	24	24	24	24	24	24	24	24	24	24	24	24	24	24	24	24	24	24	24	24	24	24	24	24	24	24	24	24	24	24	24	24	24
A22	Pearson correlation	-.433*	-0.344	-.721**	.621**	0.028	-.783**	.502*	.702**	.940**	.881**	0.228	.413*	0.081	.604**	.748**	.725**	0.388	.944**	-.788**	.943**	-.411*	1	.630**	.587**	-0.03	-.895**	.678**	-.907**	-.465*	-.786**	.633**	.932**	-0.321	-0.002	.924**	-.883**	-.903**	.706**	.777**	-0.194	-0.214	-.878**	-.895**	.583**	0.149	.610**	-0.37	-0.346
	sig.（bilateral）	0.034	0.1	0	0.001	0.895	0	0.013	0	0	0	0.284	0.045	0.708	0.002	0	0	0.061	0	0	0	0.046		0.001	0.003	0.889	0	0	0	0.022	0	0.001	0	0.127	0.992	0	0	0	0	0	0.364	0.314	0	0	0.003	0.486	0.002	0.075	0.097
	N	24	24	24	24	24	24	24	24	24	24	24	24	24	24	24	24	24	24	24	24	24	24	24	24	24	24	24	24	24	24	24	24	24	24	24	24	24	24	24	24	24	24	24	24	24	24	24	24
B1	Pearson correlation	-.543**	-0.383	-0.104	.624**	.631**	-0.328	.906**	.942**	.645**	.751**	-0.394	-0.087	-0.361	0.38	.564**	.882**	-0.2	.622**	-.621**	.813**	-0.285	.630**	1	.730**	0.002	-.664**	0.323	-.662**	-.480*	-.549**	0.213	.791**	0.044	0.35	.779**	-.605**	-.631**	.938**	.794**	-0.115	0.263	-.602**	-.713**	0.225	-0.197	.806**	-.594**	-.418*
	sig.（bilateral）	0.006	0.065	0.629	0.001	0.001	0.117	0	0	0.001	0	0.057	0.687	0.083	0.067	0.004	0	0.348	0.001	0.001	0	0.178	0.001		0	0.994	0	0.124	0	0.018	0.005	0.319	0	0.838	0.094	0	0.002	0.001	0	0	0.594	0.215	0.002	0	0.291	0.356	0	0.002	0.042
	N	24	24	24	24	24	24	24	24	24	24	24	24	24	24	24	24	24	24	24	24	24	24	24	24	24	24	24	24	24	24	24	24	24	24	24	24	24	24	24	24	24	24	24	24	24	24	24	24
B2	Pearson correlation	-0.378	-0.264	-.512*	.743**	0.283	-.454*	.626**	.838**	.638**	.590**	-0.31	-0.263	-.506*	0.037	0.316	.764**	-0.289	.502*	-.464*	.703**	0.055	.587**	.730**	1	-0.108	-.627**	0.204	-.655**	-.695**	-.662**	0.044	.747**	0.146	.710**	.808**	-.608**	-.657**	.784**	.866**	-.488*	.551**	-.647**	-.698**	-0.041	-0.045	.862**	-.525**	-0.384
	sig.（bilateral）	0.069	0.212	0.01	0	0.18	0.026	0.001	0	0.001	0.002	0.14	0.215	0.012	0.863	0.133	0	0.171	0.012	0.023	0	0.797	0.003	0		0.616	0.001	0.339	0.001	0	0	0.838	0	0.497	0	0	0.002	0	0	0	0.016	0.005	0.001	0	0.849	0.833	0	0.008	0.064
	N	24	24	24	24	24	24	24	24	24	24	24	24	24	24	24	24	24	24	24	24	24	24	24	24	24	24	24	24	24	24	24	24	24	24	24	24	24	24	24	24	24	24	24	24	24	24	24	24
B3	Pearson correlation	-0.058	-0.218	-0.02	-0.153	.500*	0.399	0.307	0.071	-0.223	-0.135	0.166	-0.067	0.038	-0.326	-0.233	-0.209	-0.143	-0.118	-0.025	0.028	-0.067	-0.03	0.002	-0.108	1	0.126	0.263	0.243	0.391	0.399	0.296	-0.176	-0.075	-0.2	-0.094	0.078	0.112	-0.136	-0.011	-0.148	-0.074	.417*	0.358	-0.243	-.436*	-0.245	0.034	-0.182
	sig.（bilateral）	0.789	0.305	0.924	0.475	0.013	0.054	0.144	0.741	0.294	0.529	0.439	0.757	0.861	0.12	0.272	0.328	0.506	0.582	0.909	0.898	0.756	0.889	0.994	0.616		0.556	0.215	0.254	0.059	0.053	0.161	0.41	0.728	0.348	0.662	0.719	0.602	0.526	0.961	0.491	0.731	0.043	0.086	0.252	0.033	0.248	0.874	0.395
	N	24	24	24	24	24	24	24	24	24	24	24	24	24	24	24	24	24	24	24	24	24	24	24	24	24	24	24	24	24	24	24	24	24	24	24	24	24	24	24	24	24	24	24	24	24	24	24	24
B4	Pearson correlation	.703**	.594**	.591**	-.415*	0.008	.694**	-.424*	-.661**	-.967**	-.918**	-0.272	-.519**	-0.191	-.705**	-.843**	-.859**	-.480*	-.904**	.926**	-.925**	.607**	-.895**	-.664**	-.627**	0.126	1	-.737**	.978**	0.325	.676**	-.679**	-.899**	.492*	-0.08	-.855**	.977**	.978**	-.799**	-.648**	0.403	0.123	.810**	.885**	-.598**	0.086	-.659**	.539**	.592**
	sig.（bilateral）	0	0.002	0.002	0.044	0.97	0	0.039	0	0	0	0.199	0.009	0.37	0	0	0	0.018	0	0	0	0.002	0	0	0.001	0.556		0	0	0.121	0	0	0	0.015	0.711	0	0	0	0	0.001	0.051	0.567	0	0	0.002	0.69	0	0.007	0.002
	N	24	24	24	24	24	24	24	24	24	24	24	24	24	24	24	24	24	24	24	24	24	24	24	24	24	24	24	24	24	24	24	24	24	24	24	24	24	24	24	24	24	24	24	24	24	24	24	24
B5	Pearson correlation	-.525**	-.524**	-.457*	0.083	-0.111	-.503*	0.168	0.327	.698**	.699**	.619**	.747**	.539**	.642**	.690**	.537**	.654**	.771**	-.796**	.660**	-.622**	.678**	0.323	0.204	0.263	-.737**	1	-.681**	0.092	-0.324	.921**	.572**	-.555**	-0.135	.544**	-.729**	-.704**	.472*	0.309	-0.272	-0.282	-.463*	-.513*	.673**	-0.105	0.165	-0.225	-.452*
	sig.（bilateral）	0.008	0.009	0.025	0.7	0.605	0.012	0.433	0.119	0	0	0.001	0	0.007	0.001	0	0.007	0.001	0	0	0	0.001	0	0.124	0.339	0.215	0		0	0.668	0.122	0	0.003	0.005	0.529	0.006	0	0	0.02	0.141	0.198	0.182	0.023	0.01	0	0.624	0.441	0.29	0.026
	N	24	24	24	24	24	24	24	24	24	24	24	24	24	24	24	24	24	24	24	24	24	24	24	24	24	24	24	24	24	24	24	24	24	24	24	24	24	24	24	24	24	24	24	24	24	24	24	24
B6	Pearson correlation	.617**	.490*	.612**	-.509*	0.066	.759**	-0.403	-.677**	-.977**	-.924**	-0.218	-.476*	-0.125	-.718**	-.857**	-.865**	-.451*	-.919**	.875**	-.912**	.533**	-.907**	-.662**	-.655**	0.243	.978**	-.681**	1	.422*	.759**	-.602**	-.926**	0.398	-0.147	-.886**	.952**	.963**	-.806**	-.696**	0.356	0.083	.886**	.942**	-.623**	-0.035	-.703**	.518**	.507*
	sig.（bilateral）	0.001	0.015	0.001	0.011	0.759	0	0.051	0	0	0	0.306	0.019	0.561	0	0	0	0.027	0	0	0	0.007	0	0	0.001	0.254	0	0		0.04	0	0.002	0	0.054	0.493	0	0	0	0	0	0.087	0.7	0	0	0.001	0.871	0	0.009	0.011
	N	24	24	24	24	24	24	24	24	24	24	24	24	24	24	24	24	24	24	24	24	24	24	24	24	24	24	24	24	24	24	24	24	24	24	24	24	24	24	24	24	24	24	24	24	24	24	24	24
B7	Pearson correlation	-0.235	-.410*	.479*	-.878**	-0.059	.656**	-.425*	-.612**	-.480*	-0.288	0.386	.430*	.660**	0.085	-0.2	-.439*	0.38	-0.388	0.033	-.473*	-.460*	-.465*	-.480*	-.695**	0.391	0.325	0.092	.422*	1	.864**	0.272	-.649**	-.562**	-.613**	-.653**	0.248	0.346	-.478*	-.759**	-0.137	-.469*	.696**	.579**	0.143	-0.4	-.519**	-0.077	-0.309
	sig.（bilateral）	0.27	0.047	0.018	0	0.785	0.001	0.038	0.001	0.017	0.172	0.062	0.036	0	0.694	0.348	0.032	0.067	0.061	0.877	0.02	0.024	0.022	0.018	0	0.059	0.121	0.668	0.04		0	0.199	0.001	0.004	0.001	0.001	0.243	0.098	0.018	0	0.524	0.021	0	0.003	0.504	0.053	0.009	0.722	0.142
	N	24	24	24	24	24	24	24	24	24	24	24	24	24	24	24	24	24	24	24	24	24	24	24	24	24	24	24	24	24	24	24	24	24	24	24	24	24	24	24	24	24	24	24	24	24	24	24	24
B8	Pearson correlation	0.048	-0.129	.658**	-.820**	0.105	.883**	-0.385	-.640**	-.812**	-.641**	0.021	-0.056	0.263	-0.341	-.581**	-.647**	-0.083	-.763**	.438*	-.739**	-0.061	-.786**	-.549**	-.662**	0.399	.676**	-0.324	.759**	.864**	1	-0.187	-.878**	-0.175	-0.37	-.844**	.611**	.686**	-.642**	-.797**	-0.04	-0.16	.924**	.835**	-0.273	-0.368	-.571**	0.067	-0.078
	sig.（bilateral）	0.824	0.547	0	0	0.624	0	0.063	0.001	0	0.001	0.923	0.796	0.215	0.103	0.003	0.001	0.701	0	0.032	0	0.778	0	0.005	0	0.053	0	0.122	0	0		0.381	0	0.415	0.076	0	0.002	0	0.001	0	0.852	0.454	0	0	0.197	0.076	0.004	0.755	0.718
	N	24	24	24	24	24	24	24	24	24	24	24	24	24	24	24	24	24	24	24	24	24	24	24	24	24	24	24	24	24	24	24	24	24	24	24	24	24	24	24	24	24	24	24	24	24	24	24	24
B9	Pearson correlation	-.594**	-.635**	-0.401	-0.105	-0.108	-0.374	0.089	0.18	.626**	.664**	.729**	.840**	.705**	.652**	.650**	.428*	.765**	.701**	-.809**	.584**	-.736**	.633**	0.213	0.044	0.296	-.679**	.921**	-.602**	0.272	-0.187	1	.450*	-.735**	-0.363	.423*	-.716**	-.666**	0.355	0.152	-0.306	-.470*	-0.35	-.421*	.708**	-0.137	0.076	-0.272	-.533**
	sig.（bilateral）	0.002	0.001	0.052	0.625	0.615	0.072	0.68	0.399	0.001	0	0	0	0	0.001	0.001	0.037	0	0	0	0.003	0	0.001	0.319	0.838	0.161	0	0	0.002	0.199	0.381		0.027	0	0.081	0.039	0	0	0.089	0.478	0.145	0.021	0.094	0.04	0	0.523	0.722	0.198	0.007
	N	24	24	24	24	24	24	24	24	24	24	24	24	24	24	24	24	24	24	24	24	24	24	24	24	24	24	24	24	24	24	24	24	24	24	24	24	24	24	24	24	24	24	24	24	24	24	24	24
C1	Pearson correlation	-.434*	-0.277	-.610**	.736**	0.125	-.794**	.614**	.836**	.949**	.873**	0.011	0.223	-0.143	.552**	.752**	.864**	0.189	.905**	-.748**	.960**	-0.301	.932**	.791**	.747**	-0.176	-.899**	.572**	-.926**	-.649**	-.878**	.450*	1	-0.115	0.251	.965**	-.846**	-.889**	.857**	.865**	-0.154	0.048	-.921**	-.938**	.463*	0.112	.732**	-0.387	-0.304
	sig.（bilateral）	0.034	0.191	0.002	0	0.562	0	0.001	0	0	0	0.961	0.295	0.505	0.005	0	0	0.376	0	0	0	0.153	0	0	0	0.41	0	0.003	0	0.001	0	0.027		0.592	0.237	0	0	0	0	0	0.471	0.823	0	0	0.023	0.603	0	0.062	0.149
	N	24	24	24	24	24	24	24	24	24	24	24	24	24	24	24	24	24	24	24	24	24	24	24	24	24	24	24	24	24	24	24	24	24	24	24	24	24	24	24	24	24	24	24	24	24	24	24	24
C2	Pearson correlation	.685**	.766**	0.189	.489*	0.248	0.082	0.203	0.143	-0.367	-.432*	-.604**	-.827**	-.802**	-.638**	-.457*	-0.184	-.822**	-0.371	.636**	-0.285	.872**	-0.321	0.044	0.146	-0.075	.492*	-.555**	0.398	-.562**	-0.175	-.735**	-0.115	1	.581**	-0.073	.560**	.468*	-0.071	0.223	.437*	.675**	0.076	0.205	-.606**	0.222	-0.018	.411*	.668**
	sig.（bilateral）	0	0	0.375	0.015	0.242	0.702	0.342	0.506	0.078	0.035	0.002	0	0	0.001	0.025	0.39	0	0.074	0.001	0.178	0	0.127	0.838	0.497	0.728	0.015	0.005	0.054	0.004	0.415	0	0.592		0.003	0.736	0.004	0.021	0.743	0.295	0.033	0	0.725	0.337	0.002	0.296	0.934	0.046	0
	N	24	24	24	24	24	24	24	24	24	24	24	24	24	24	24	24	24	24	24	24	24	24	24	24	24	24	24	24	24	24	24	24	24	24	24	24	24	24	24	24	24	24	24	24	24	24	24	24
C3	Pearson correlation	0.046	0.144	-0.128	.550**	0.154	-0.137	0.282	.459*	0.116	0.077	-.435*	-.557**	-.638**	-0.369	-0.076	0.403	-.595**	-0.008	0.064	0.114	.516**	-0.002	0.35	.710**	-0.2	-0.08	-0.135	-0.147	-.613**	-0.37	-0.363	0.251	.581**	1	0.343	-0.045	-0.11	.427*	.508*	-0.32	.936**	-0.235	-0.229	-0.39	0.007	.509*	-0.19	-0.021
	sig.（bilateral）	0.832	0.503	0.551	0.005	0.473	0.522	0.182	0.024	0.591	0.72	0.034	0.005	0.001	0.076	0.725	0.051	0.002	0.971	0.766	0.594	0.01	0.992	0.094	0	0.348	0.711	0.529	0.493	0.001	0.076	0.081	0.237	0.003		0.101	0.835	0.608	0.038	0.011	0.128	0	0.268	0.281	0.06	0.975	0.011	0.374	0.923
	N	24	24	24	24	24	24	24	24	24	24	24	24	24	24	24	24	24	24	24	24	24	24	24	24	24	24	24	24	24	24	24	24	24	24	24	24	24	24	24	24	24	24	24	24	24	24	24	24
C4	Pearson correlation	-0.403	-0.275	-.639**	.806**	0.181	-.731**	.653**	.877**	.897**	.860**	-0.048	0.138	-0.214	.437*	.650**	.840**	0.09	.868**	-.703**	.930**	-0.211	.924**	.779**	.808**	-0.094	-.855**	.544**	-.886**	-.653**	-.844**	.423*	.965**	-0.073	0.343	1	-.818**	-.857**	.841**	.936**	-0.253	0.129	-.903**	-.929**	0.403	0.137	.797**	-.464*	-0.328
	sig.（bilateral）	0.051	0.194	0.001	0	0.399	0	0.001	0	0	0	0.825	0.519	0.316	0.033	0.001	0	0.676	0	0	0	0.322	0	0	0	0.662	0	0.006	0	0.001	0	0.039	0	0.736	0.101		0	0	0	0	0.233	0.549	0	0	0.051	0.524	0	0.022	0.118
	N	24	24	24	24	24	24	24	24	24	24	24	24	24	24	24	24	24	24	24	24	24	24	24	24	24	24	24	24	24	24	24	24	24	24	24	24	24	24	24	24	24	24	24	24	24	24	24	24
D1	Pearson correlation	.755**	.678**	.626**	-0.353	0.026	.628**	-0.381	-.613**	-.941**	-.906**	-0.352	-.540**	-0.25	-.673**	-.812**	-.821**	-.509*	-.863**	.943**	-.896**	.619**	-.883**	-.605**	-.608**	0.078	.977**	-.729**	.952**	0.248	.611**	-.716**	-.846**	.560**	-0.045	-.818**	1	.992**	-.760**	-.610**	.524**	0.141	.759**	.850**	-.609**	0.106	-.652**	.596**	.681**
	sig.（bilateral）	0	0	0.001	0.091	0.904	0.001	0.067	0.001	0	0	0.092	0.006	0.238	0	0	0	0.011	0	0	0	0.001	0	0.002	0.002	0.719	0	0	0	0.243	0.002	0	0	0.004	0.835	0		0	0	0.002	0.009	0.512	0	0	0.002	0.622	0.001	0.002	0
	N	24	24	24	24	24	24	24	24	24	24	24	24	24	24	24	24	24	24	24	24	24	24	24	24	24	24	24	24	24	24	24	24	24	24	24	24	24	24	24	24	24	24	24	24	24	24	24	24
D2	Pearson correlation	.705**	.609**	.657**	-.438*	0.031	.683**	-.407*	-.654**	-.962**	-.905**	-0.312	-.482*	-0.179	-.632**	-.795**	-.841**	-.453*	-.879**	.914**	-.913**	.537**	-.903**	-.631**	-.657**	0.112	.978**	-.704**	.963**	0.346	.686**	-.666**	-.889**	.468*	-0.11	-.857**	.992**	1	-.788**	-.670**	.482*	0.073	.801**	.875**	-.571**	0.079	-.678**	.559**	.616**
	sig.（bilateral）	0	0.002	0	0.032	0.887	0	0.049	0.001	0	0	0.138	0.017	0.404	0.001	0	0	0.026	0	0	0	0.007	0	0.001	0	0.602	0	0	0	0.098	0	0	0	0.021	0.608	0	0		0	0	0.017	0.734	0	0	0.004	0.715	0	0.005	0.001
	N	24	24	24	24	24	24	24	24	24	24	24	24	24	24	24	24	24	24	24	24	24	24	24	24	24	24	24	24	24	24	24	24	24	24	24	24	24	24	24	24	24	24	24	24	24	24	24	24
D3	Pearson correlation	-.650**	-.485*	-0.236	.599**	0.388	-.468*	.739**	.885**	.786**	.866**	-0.186	0.102	-0.189	.485*	.678**	.984**	-0.01	.735**	-.758**	.850**	-0.337	.706**	.938**	.784**	-0.136	-.799**	.472*	-.806**	-.478*	-.642**	0.355	.857**	-0.071	.427*	.841**	-.760**	-.788**	1	.789**	-0.287	0.305	-.708**	-.821**	0.358	-0.174	.853**	-.661**	-.527**
	sig.（bilateral）	0.001	0.016	0.267	0.002	0.061	0.021	0	0	0	0	0.385	0.634	0.376	0.016	0	0	0.964	0	0	0	0.107	0	0	0	0.526	0	0.02	0	0.018	0.001	0.089	0	0.743	0.038	0	0	0		0	0.174	0.147	0	0	0.086	0.416	0	0	0.008
	N	24	24	24	24	24	24	24	24	24	24	24	24	24	24	24	24	24	24	24	24	24	24	24	24	24	24	24	24	24	24	24	24	24	24	24	24	24	24	24	24	24	24	24	24	24	24	24	24
E1	Pearson correlation	-0.222	-0.096	-.552**	.930**	0.358	-.577**	.767**	.931**	.705**	.686**	-0.299	-0.193	-.504*	0.153	.413*	.737**	-0.243	.677**	-.472*	.810**	0.066	.777**	.794**	.866**	-0.011	-.648**	0.309	-.696**	-.759**	-.797**	0.152	.865**	0.223	.508*	.936**	-.610**	-.670**	.789**	1	-0.19	0.343	-.786**	-.797**	0.131	0.117	.815**	-.409*	-0.185
	sig.（bilateral）	0.298	0.654	0.005	0	0.086	0.003	0	0	0	0	0.156	0.367	0.012	0.476	0.045	0	0.252	0	0.02	0	0.758	0	0	0	0.961	0.001	0.141	0	0	0	0.478	0	0.295	0.011	0	0.002	0	0		0.375	0.1	0	0	0.543	0.585	0	0.047	0.388
	N	24	24	24	24	24	24	24	24	24	24	24	24	24	24	24	24	24	24	24	24	24	24	24	24	24	24	24	24	24	24	24	24	24	24	24	24	24	24	24	24	24	24	24	24	24	24	24	24
E2	Pearson correlation	.634**	.711**	0.381	0.056	0.034	-0.066	-0.025	-0.192	-0.274	-0.297	-0.264	-0.135	-0.119	-0.008	-0.14	-0.345	-0.13	-0.108	.469*	-0.243	0.263	-0.194	-0.115	-.488*	-0.148	0.403	-0.272	0.356	-0.137	-0.04	-0.306	-0.154	.437*	-0.32	-0.253	.524**	.482*	-0.287	-0.19	1	-0.26	0.087	0.23	-0.047	0.331	-.444*	.650**	.808**
	sig.（bilateral）	0.001	0	0.067	0.797	0.876	0.758	0.908	0.369	0.195	0.158	0.213	0.531	0.58	0.971	0.514	0.098	0.545	0.615	0.021	0.253	0.214	0.364	0.594	0.016	0.491	0.051	0.198	0.087	0.524	0.852	0.145	0.471	0.033	0.128	0.233	0.009	0.017	0.174	0.375		0.22	0.685	0.279	0.828	0.114	0.03	0.001	0
	N	24	24	24	24	24	24	24	24	24	24	24	24	24	24	24	24	24	24	24	24	24	24	24	24	24	24	24	24	24	24	24	24	24	24	24	24	24	24	24	24	24	24	24	24	24	24	24	24
E3	Pearson correlation	0.082	0.159	0.08	0.399	0.261	0.097	0.264	0.34	-0.103	-0.121	-.462*	-.673**	-.668**	-.543**	-0.268	0.253	-.718**	-0.236	0.21	-0.071	.599**	-0.214	0.263	.551**	-0.074	0.123	-0.282	0.083	-.469*	-0.16	-.470*	0.048	.675**	.936**	0.129	0.141	0.073	0.305	0.343	-0.26	1	0.013	0.007	-.541**	-0.114	0.36	-0.129	0.013
	sig.（bilateral）	0.703	0.459	0.71	0.054	0.217	0.652	0.212	0.104	0.631	0.573	0.023	0	0	0.006	0.205	0.233	0	0.268	0.326	0.743	0.002	0.314	0.215	0.005	0.731	0.567	0.182	0.7	0.021	0.454	0.021	0.823	0	0	0.549	0.512	0.734	0.147	0.1	0.22		0.953	0.975	0.006	0.595	0.084	0.547	0.953
	N	24	24	24	24	24	24	24	24	24	24	24	24	24	24	24	24	24	24	24	24	24	24	24	24	24	24	24	24	24	24	24	24	24	24	24	24	24	24	24	24	24	24	24	24	24	24	24	24
F1	Pearson correlation	0.257	0.098	.637**	-.740**	0.109	.860**	-0.392	-.672**	-.898**	-.789**	-0.047	-0.249	0.109	-.576**	-.721**	-.737**	-0.259	-.856**	.622**	-.821**	0.202	-.878**	-.602**	-.647**	.417*	.810**	-.463*	.886**	.696**	.924**	-0.35	-.921**	0.076	-0.235	-.903**	.759**	.801**	-.708**	-.786**	0.087	0.013	1	.964**	-.542**	-0.372	-.664**	0.284	0.137
	sig.（bilateral）	0.226	0.649	0.001	0	0.611	0	0.058	0	0	0	0.829	0.241	0.611	0.003	0	0	0.222	0	0.001	0	0.344	0	0.002	0.001	0.043	0	0.023	0	0	0	0.094	0	0.725	0.268	0	0	0	0	0	0.685	0.953		0	0.006	0.073	0	0.179	0.522
	N	24	24	24	24	24	24	24	24	24	24	24	24	24	24	24	24	24	24	24	24	24	24	24	24	24	24	24	24	24	24	24	24	24	24	24	24	24	24	24	24	24	24	24	24	24	24	24	24
F2	Pearson correlation	.468*	0.317	.564**	-.679**	0.004	.771**	-.482*	-.745**	-.927**	-.894**	-0.018	-0.297	0.06	-.649**	-.773**	-.851**	-0.275	-.881**	.747**	-.880**	0.35	-.895**	-.713**	-.698**	0.358	.885**	-.513*	.942**	.579**	.835**	-.421*	-.938**	0.205	-0.229	-.929**	.850**	.875**	-.821**	-.797**	0.23	0.007	.964**	1	-.594**	-0.227	-.789**	.510*	0.362
	sig.（bilateral）	0.021	0.131	0.004	0	0.987	0	0.017	0	0	0	0.932	0.158	0.78	0.001	0	0	0.194	0	0	0	0.094	0	0	0	0.086	0	0.01	0	0.003	0	0.04	0	0.337	0.281	0	0	0	0	0	0.279	0.975	0		0.002	0.285	0	0.011	0.082
	N	24	24	24	24	24	24	24	24	24	24	24	24	24	24	24	24	24	24	24	24	24	24	24	24	24	24	24	24	24	24	24	24	24	24	24	24	24	24	24	24	24	24	24	24	24	24	24	24
G1	Pearson correlation	-.465*	-.426*	-0.212	0.001	-0.274	-.468*	-0.014	0.156	.605**	.667**	.486*	.797**	.596**	.896**	.709**	.439*	.747**	.672**	-.682**	.484*	-.690**	.583**	0.225	-0.041	-0.243	-.598**	.673**	-.623**	0.143	-0.273	.708**	.463*	-.606**	-0.39	0.403	-.609**	-.571**	0.358	0.131	-0.047	-.541**	-.542**	-.594**	1	0.259	0.202	-0.311	-0.343
	sig.（bilateral）	0.022	0.038	0.319	0.995	0.195	0.021	0.949	0.465	0.002	0	0.016	0	0.002	0	0	0.032	0	0	0	0.016	0	0.003	0.291	0.849	0.252	0.002	0	0.001	0.504	0.197	0	0.023	0.002	0.06	0.051	0.002	0.004	0.086	0.543	0.828	0.006	0.006	0.002		0.222	0.344	0.138	0.101
	N	24	24	24	24	24	24	24	24	24	24	24	24	24	24	24	24	24	24	24	24	24	24	24	24	24	24	24	24	24	24	24	24	24	24	24	24	24	24	24	24	24	24	24	24	24	24	24	24
G2	Pearson correlation	.488*	.523**	-0.269	0.321	-.439*	-.460*	-0.239	-0.068	0.099	-0.037	0.045	-0.014	-0.078	0.084	-0.04	-0.147	0.091	0.129	0.245	-0.038	0.327	0.149	-0.197	-0.045	-.436*	0.086	-0.105	-0.035	-0.4	-0.368	-0.137	0.112	0.222	0.007	0.137	0.106	0.079	-0.174	0.117	0.331	-0.114	-0.372	-0.227	0.259	1	-0.04	0.342	.506*
	sig.（bilateral）	0.015	0.009	0.204	0.126	0.032	0.024	0.26	0.751	0.646	0.863	0.836	0.947	0.717	0.696	0.852	0.493	0.673	0.548	0.249	0.859	0.119	0.486	0.356	0.833	0.033	0.69	0.624	0.871	0.053	0.076	0.523	0.603	0.296	0.975	0.524	0.622	0.715	0.416	0.585	0.114	0.595	0.073	0.285	0.222		0.854	0.101	0.012
	N	24	24	24	24	24	24	24	24	24	24	24	24	24	24	24	24	24	24	24	24	24	24	24	24	24	24	24	24	24	24	24	24	24	24	24	24	24	24	24	24	24	24	24	24	24	24	24	24
L._acetotolerans	Pearson correlation	-.548**	-.418*	-0.296	.678**	0.312	-0.363	.650**	.837**	.640**	.738**	-0.388	-0.109	-0.372	0.291	.424*	.835**	-0.173	.556**	-.558**	.697**	-0.15	.610**	.806**	.862**	-0.245	-.659**	0.165	-.703**	-.519**	-.571**	0.076	.732**	-0.018	.509*	.797**	-.652**	-.678**	.853**	.815**	-.444*	0.36	-.664**	-.789**	0.202	-0.04	1	-.801**	-.525**
	sig.（bilateral）	0.006	0.042	0.16	0	0.138	0.082	0.001	0	0.001	0	0.061	0.611	0.073	0.168	0.039	0	0.419	0.005	0.005	0	0.483	0.002	0	0	0.248	0	0.441	0	0.009	0.004	0.722	0	0.934	0.011	0	0.001	0	0	0	0.03	0.084	0	0	0.344	0.854		0	0.009
	N	24	24	24	24	24	24	24	24	24	24	24	24	24	24	24	24	24	24	24	24	24	24	24	24	24	24	24	24	24	24	24	24	24	24	24	24	24	24	24	24	24	24	24	24	24	24	24	24
P._parvulus	Pearson correlation	.824**	.791**	0.011	-0.16	-0.327	-0.046	-.452*	-.537**	-.408*	-.650**	0.162	-0.154	-0.029	-0.364	-0.346	-.672**	-0.054	-0.355	.625**	-.468*	.480*	-0.37	-.594**	-.525**	0.034	.539**	-0.225	.518**	-0.077	0.067	-0.272	-0.387	.411*	-0.19	-.464*	.596**	.559**	-.661**	-.409*	.650**	-0.129	0.284	.510*	-0.311	0.342	-.801**	1	.840**
	sig.（bilateral）	0	0	0.958	0.455	0.119	0.832	0.027	0.007	0.048	0.001	0.448	0.472	0.894	0.08	0.097	0	0.802	0.089	0.001	0.021	0.018	0.075	0.002	0.008	0.874	0.007	0.29	0.009	0.722	0.755	0.198	0.062	0.046	0.374	0.022	0.002	0.005	0	0.047	0.001	0.547	0.179	0.011	0.138	0.101	0		0
	N	24	24	24	24	24	24	24	24	24	24	24	24	24	24	24	24	24	24	24	24	24	24	24	24	24	24	24	24	24	24	24	24	24	24	24	24	24	24	24	24	24	24	24	24	24	24	24	24
L._brevis	Pearson correlation	.926**	.960**	0.132	0.154	-0.213	-0.07	-0.275	-0.34	-.425*	-.568**	-0.225	-0.379	-0.302	-.405*	-.447*	-.575**	-0.298	-0.32	.749**	-.461*	.679**	-0.346	-.418*	-0.384	-0.182	.592**	-.452*	.507*	-0.309	-0.078	-.533**	-0.304	.668**	-0.021	-0.328	.681**	.616**	-.527**	-0.185	.808**	0.013	0.137	0.362	-0.343	.506*	-.525**	.840**	1
	sig.（bilateral）	0	0	0.538	0.473	0.318	0.744	0.193	0.104	0.038	0.004	0.29	0.068	0.151	0.05	0.029	0.003	0.157	0.127	0	0.023	0	0.097	0.042	0.064	0.395	0.002	0.026	0.011	0.142	0.718	0.007	0.149	0	0.923	0.118	0	0.001	0.008	0.388	0	0.953	0.522	0.082	0.101	0.012	0.009	0
	N	24	24	24	24	24	24	24	24	24	24	24	24	24	24	24	24	24	24	24	24	24	24	24	24	24	24	24	24	24	24	24	24	24	24	24	24	24	24	24	24	24	24	24	24	24	24	24	24
L._buchneri	Pearson correlation	-0.064	-0.138	-0.261	-.491*	-.406*	-0.212	-.417*	-.410*	0.153	-0.049	.819**	.617**	.664**	0.258	0.258	-0.196	.675**	0.149	-0.223	0.039	-0.384	0.094	-0.373	-0.401	0.223	-0.152	.522**	-0.066	0.332	0.076	.587**	-0.051	-.483*	-.506*	-0.178	-0.174	-0.141	-0.279	-0.401	0.03	-.498*	0.071	0.147	0.297	-0.03	-.610**	.467*	-0.005
	sig.（bilateral）	0.767	0.52	0.217	0.015	0.049	0.321	0.043	0.046	0.476	0.819	0	0.001	0	0.224	0.223	0.359	0	0.486	0.295	0.856	0.064	0.663	0.072	0.052	0.294	0.477	0.009	0.76	0.113	0.723	0.003	0.812	0.017	0.012	0.405	0.417	0.512	0.188	0.052	0.888	0.013	0.742	0.493	0.159	0.888	0.002	0.022	0.98
	N	24	24	24	24	24	24	24	24	24	24	24	24	24	24	24	24	24	24	24	24	24	24	24	24	24	24	24	24	24	24	24	24	24	24	24	24	24	24	24	24	24	24	24	24	24	24	24	24
L._mesenteroides	Pearson correlation	-0.13	-0.306	.446*	-.895**	-0.061	.656**	-.472*	-.667**	-.521**	-.414*	.448*	0.318	.592**	-0.026	-0.267	-.507*	0.301	-.497*	0.11	-.531**	-0.329	-.533**	-.548**	-.694**	0.325	.407*	0.003	.503*	.896**	.830**	0.204	-.690**	-.455*	-.553**	-.704**	0.311	0.401	-.543**	-.798**	-0.12	-0.381	.685**	.623**	0.108	-0.273	-.630**	0.087	-0.207
	sig.（bilateral）	0.546	0.146	0.029	0	0.778	0.001	0.02	0	0.009	0.044	0.028	0.131	0.002	0.904	0.207	0.011	0.153	0.013	0.61	0.008	0.116	0.007	0.006	0	0.121	0.049	0.99	0.012	0	0	0.339	0	0.026	0.005	0	0.139	0.052	0.006	0	0.577	0.066	0	0.001	0.616	0.197	0.001	0.687	0.331
	N	24	24	24	24	24	24	24	24	24	24	24	24	24	24	24	24	24	24	24	24	24	24	24	24	24	24	24	24	24	24	24	24	24	24	24	24	24	24	24	24	24	24	24	24	24	24	24	24
L._parabuchneri	Pearson correlation	.928**	.946**	0.003	0.159	-0.304	-0.154	-0.331	-0.359	-0.352	-.549**	-0.134	-0.319	-0.268	-0.369	-0.366	-.572**	-0.221	-0.28	.702**	-.417*	.653**	-0.276	-.459*	-0.357	-0.2	.535**	-0.39	.445*	-0.331	-0.131	-.462*	-0.256	.606**	-0.025	-0.287	.605**	.545**	-.540**	-0.171	.733**	-0.022	0.081	0.32	-0.297	.563**	-.537**	.883**	.957**
	sig.（bilateral）	0	0	0.99	0.458	0.148	0.474	0.114	0.085	0.092	0.005	0.531	0.128	0.205	0.076	0.078	0.004	0.3	0.185	0	0.043	0.001	0.192	0.024	0.086	0.35	0.007	0.06	0.029	0.114	0.541	0.023	0.227	0.002	0.906	0.174	0.002	0.006	0.007	0.424	0	0.918	0.705	0.128	0.159	0.004	0.007	0	0
	N	24	24	24	24	24	24	24	24	24	24	24	24	24	24	24	24	24	24	24	24	24	24	24	24	24	24	24	24	24	24	24	24	24	24	24	24	24	24	24	24	24	24	24	24	24	24	24	24
P._inopinatus	Pearson correlation	-0.04	-0.151	0.11	-.544**	-0.354	0.101	-.480*	-.532**	-0.109	-0.045	.689**	.687**	.782**	0.282	0.098	-0.31	.653**	0.032	-0.107	-0.237	-0.386	-0.056	-.485*	-.692**	0.207	0.066	0.386	0.123	.648**	0.348	.552**	-0.306	-.486*	-.630**	-0.31	0.025	0.079	-0.382	-.507*	0.101	-.568**	0.232	0.239	.430*	-0.011	-.552**	0.172	-0.022
	sig.（bilateral）	0.853	0.48	0.61	0.006	0.09	0.639	0.018	0.007	0.612	0.835	0	0	0	0.182	0.65	0.14	0.001	0.883	0.619	0.264	0.063	0.794	0.016	0	0.333	0.76	0.063	0.568	0.001	0.095	0.005	0.146	0.016	0.001	0.141	0.907	0.712	0.065	0.011	0.639	0.004	0.275	0.261	0.036	0.958	0.005	0.421	0.919
	N	24	24	24	24	24	24	24	24	24	24	24	24	24	24	24	24	24	24	24	24	24	24	24	24	24	24	24	24	24	24	24	24	24	24	24	24	24	24	24	24	24	24	24	24	24	24	24	24
L._coryniformis	Pearson correlation	.889**	.839**	0.32	-0.25	-0.233	0.25	-.489*	-.648**	-.682**	-.792**	-0.041	-0.274	-0.074	-.473*	-.576**	-.821**	-0.205	-.580**	.819**	-.718**	.567**	-.610**	-.678**	-.687**	0.002	.790**	-.472*	.758**	0.09	0.305	-.469*	-.630**	.489*	-0.231	-.662**	.837**	.811**	-.787**	-.547**	.727**	-0.113	.494*	.688**	-0.392	0.32	-.816**	.902**	.892**
	sig.（bilateral）	0	0	0.128	0.238	0.274	0.239	0.015	0.001	0	0	0.849	0.195	0.731	0.02	0.003	0	0.337	0.003	0	0	0.004	0.002	0	0	0.994	0	0.02	0	0.677	0.147	0.021	0.001	0.015	0.278	0	0	0	0	0.006	0	0.599	0.014	0	0.058	0.128	0	0	0
	N	24	24	24	24	24	24	24	24	24	24	24	24	24	24	24	24	24	24	24	24	24	24	24	24	24	24	24	24	24	24	24	24	24	24	24	24	24	24	24	24	24	24	24	24	24	24	24	24
L._kefiri	Pearson correlation	.918**	.967**	-0.05	0.326	-0.208	-0.214	-0.185	-0.195	-0.282	-.481*	-0.238	-.432*	-.414*	-.421*	-0.372	-.458*	-0.345	-0.217	.676**	-0.317	.734**	-0.204	-0.317	-0.191	-0.195	.469*	-0.394	0.376	-.489*	-0.252	-.514*	-0.141	.721**	0.123	-0.157	.559**	.479*	-.409*	-0.003	.722**	0.118	-0.012	0.227	-0.363	.546**	-0.4	.826**	.967**
	sig.（bilateral）	0	0	0.816	0.12	0.329	0.315	0.387	0.36	0.182	0.017	0.262	0.035	0.045	0.04	0.073	0.024	0.098	0.309	0	0.131	0	0.338	0.131	0.371	0.361	0.021	0.057	0.07	0.015	0.236	0.01	0.512	0	0.567	0.464	0.005	0.018	0.047	0.987	0	0.583	0.956	0.287	0.082	0.006	0.053	0	0
	N	24	24	24	24	24	24	24	24	24	24	24	24	24	24	24	24	24	24	24	24	24	24	24	24	24	24	24	24	24	24	24	24	24	24	24	24	24	24	24	24	24	24	24	24	24	24	24	24
P._damnosus	Pearson correlation	.728**	.670**	0.079	-0.33	-0.311	0.075	-.505*	-.625**	-.468*	-.675**	0.279	-0.063	0.105	-0.327	-0.322	-.711**	0.029	-.406*	.577**	-.523**	0.358	-.437*	-.652**	-.633**	0.136	.550**	-0.167	.552**	0.107	0.213	-0.195	-.486*	0.296	-0.278	-.561**	.594**	.577**	-.710**	-.534**	.572**	-0.191	0.384	.580**	-0.277	0.194	-.882**	.946**	.735**
	sig.（bilateral）	0	0	0.715	0.116	0.139	0.729	0.012	0.001	0.021	0	0.187	0.77	0.626	0.119	0.125	0	0.892	0.049	0.003	0.009	0.086	0.033	0.001	0.001	0.527	0.005	0.434	0.005	0.617	0.317	0.361	0.016	0.16	0.189	0.004	0.002	0.003	0	0.007	0.003	0.372	0.064	0.003	0.19	0.364	0	0	0
	N	24	24	24	24	24	24	24	24	24	24	24	24	24	24	24	24	24	24	24	24	24	24	24	24	24	24	24	24	24	24	24	24	24	24	24	24	24	24	24	24	24	24	24	24	24	24	24	24
L._homohiochii	Pearson correlation	-.515*	-.435*	-0.18	0.147	-0.26	-.412*	0.037	0.24	.567**	.690**	0.029	.533**	0.329	.747**	.554**	.506*	.519**	.589**	-.559**	.449*	-.553**	.516**	0.318	0.227	-.520**	-.587**	0.274	-.633**	-0.029	-0.326	0.325	.463*	-.559**	-0.183	.444*	-.586**	-.555**	.434*	0.247	-0.197	-0.392	-.553**	-.660**	.661**	0.15	.572**	-.616**	-.423*
	sig.（bilateral）	0.01	0.033	0.4	0.492	0.219	0.046	0.864	0.259	0.004	0	0.894	0.007	0.117	0	0.005	0.012	0.009	0.002	0.005	0.028	0.005	0.01	0.13	0.286	0.009	0.003	0.194	0.001	0.893	0.12	0.121	0.023	0.005	0.393	0.03	0.003	0.005	0.034	0.244	0.355	0.058	0.005	0	0	0.485	0.003	0.001	0.039
	N	24	24	24	24	24	24	24	24	24	24	24	24	24	24	24	24	24	24	24	24	24	24	24	24	24	24	24	24	24	24	24	24	24	24	24	24	24	24	24	24	24	24	24	24	24	24	24	24
W._viridescens	Pearson correlation	0.005	-0.139	.557**	-.737**	0.119	.831**	-0.335	-.573**	-.722**	-.572**	0.054	-0.068	0.223	-0.351	-.418*	-.553**	-0.078	-.683**	0.362	-.656**	-0.061	-.715**	-.484*	-.577**	0.397	.583**	-0.302	.637**	.752**	.852**	-0.162	-.781**	-0.123	-0.26	-.768**	.506*	.567**	-.547**	-.709**	-0.112	-0.074	.851**	.775**	-0.359	-.565**	-.524**	0.062	-0.094
	sig.（bilateral）	0.983	0.518	0.005	0	0.581	0	0.109	0.003	0	0.004	0.803	0.751	0.296	0.093	0.042	0.005	0.718	0	0.082	0.001	0.776	0	0.016	0.003	0.055	0.003	0.152	0.001	0	0	0.451	0	0.568	0.22	0	0.012	0.004	0.006	0	0.603	0.732	0	0	0.085	0.004	0.009	0.773	0.663
	N	24	24	24	24	24	24	24	24	24	24	24	24	24	24	24	24	24	24	24	24	24	24	24	24	24	24	24	24	24	24	24	24	24	24	24	24	24	24	24	24	24	24	24	24	24	24	24	24
L._malefermentans	Pearson correlation	-0.163	-0.219	0.021	-0.198	-0.289	-0.095	-0.251	-0.206	0.141	0.291	.495*	.675**	.636**	.473*	0.266	0.004	.610**	0.292	-0.287	0.007	-.418*	0.218	-0.188	-.411*	-0.012	-0.152	.406*	-0.16	.420*	0.076	.566**	-0.006	-.454*	-.472*	0.031	-0.193	-0.152	-0.062	-0.159	0.037	-.488*	-0.093	-0.125	.645**	0.15	-0.122	-0.16	-0.136
	sig.（bilateral）	0.447	0.304	0.924	0.354	0.171	0.658	0.237	0.334	0.511	0.168	0.014	0	0.001	0.019	0.209	0.986	0.002	0.166	0.174	0.975	0.042	0.305	0.38	0.046	0.954	0.479	0.049	0.455	0.041	0.723	0.004	0.977	0.026	0.02	0.885	0.366	0.478	0.773	0.458	0.863	0.016	0.665	0.562	0.001	0.483	0.57	0.456	0.527
	N	24	24	24	24	24	24	24	24	24	24	24	24	24	24	24	24	24	24	24	24	24	24	24	24	24	24	24	24	24	24	24	24	24	24	24	24	24	24	24	24	24	24	24	24	24	24	24	24
L._manihotivorans	Pearson correlation	.943**	.983**	0.063	0.233	-0.208	-0.141	-0.233	-0.275	-0.354	-.518**	-0.259	-0.4	-0.372	-0.345	-0.323	-.509*	-0.32	-0.279	.704**	-0.394	.674**	-0.274	-0.358	-0.311	-0.237	.533**	-.444*	.431*	-0.391	-0.165	-.545**	-0.222	.692**	0.046	-0.248	.622**	.559**	-.461*	-0.106	.772**	0.044	0.048	0.271	-0.322	.540**	-.446*	.821**	.951**
	sig.（bilateral）	0	0	0.769	0.273	0.329	0.51	0.274	0.193	0.09	0.009	0.221	0.053	0.073	0.098	0.123	0.011	0.127	0.187	0	0.057	0	0.196	0.086	0.139	0.265	0.007	0.03	0.035	0.059	0.442	0.006	0.297	0	0.832	0.243	0.001	0.005	0.023	0.622	0	0.838	0.825	0.201	0.125	0.006	0.029	0	0
	N	24	24	24	24	24	24	24	24	24	24	24	24	24	24	24	24	24	24	24	24	24	24	24	24	24	24	24	24	24	24	24	24	24	24	24	24	24	24	24	24	24	24	24	24	24	24	24	24
[truncated: 339 more rows]
